# Supplementary material for: Globally altered epigenetic landscape and delayed osteogenic differentiation in H3.3-G34W-mutant giant cell tumor of bone
Source: Nat Commun. 2020 Oct 27;11:5414. doi: 10.1038/s41467-020-18955-y (PMC7591516; doi:10.1038/s41467-020-18955-y)
Supplement: Supplementary file 3 — Supplementary Data 1 [file 41467_2020_18955_MOESM3_ESM.xlsx]

## Sheet: Samples
SampleID	UPI	Gender	Material	Cell type	Source	H3.3-G34W IHC	H3F3A_status (msPCR)	H3F3A_status (Sanger)	Comment
UPI-01-T	1	N/A	tissue	-	UHOK	positive	mutant	-
UPI-02-T	2	N/A	tissue	-	UHOK	positive	mutant	-
UPI-03-T	3	male	tissue	-	UHOK	positive	mutant	-
UPI-04-T	4	male	tissue	-	UHOK	positive	mutant	-
UPI-05-T	5	male	tissue	-	UHOK	positive	mutant	-
UPI-06-T	6	male	tissue	-	UHOK	positive	mutant	-
UPI-07-T	7	male	tissue	-	UHOK	positive	mutant	-
UPI-08-T	8	female	tissue	-	UHOK	positive	mutant	-
UPI-09-T	9	male	tissue	-	UHOK	positive	mutant	-
UPI-10-T	10	N/A	tissue	-	UHOK	positive	mutant	-
UPI-11-T	11	male	tissue	-	UHOK	positive	mutant	-
UPI-12.1-T	12	male	tissue	-	UHOK	positive	mutant	-
UPI-12.2-T	12	male	tissue	-	UHOK	positive	mutant	-	secondary tumor
UPI-13-T	13	female	tissue	-	UHOK	neg	mutant	-	G34L mutation
UPI-14-T	14	N/A	tissue	-	UHOK	negative	mutant	-
UPI-15-T	15	female	tissue	-	UHOK	negative	mutant	-
UPI-16-T	16	N/A	tissue	-	UHOK	negative	mutant	-
UPI-17-T	17	N/A	tissue	-	UHOK	negative	mutant	-
UPI-18-T	18	N/A	tissue	-	UHOK	negative	mutant	-
UPI-19-T	19	N/A	tissue	-	UHOK	negative	mutant	-
UPI-20-T	20	N/A	tissue	-	UHOK	negative	mutant	-
UPI-21-T	21	N/A	tissue	-	UHOK	negative	mutant	-
UPI-22-T	22	N/A	tissue	-	UHOK	negative	mutant	-
UPI-23-T	23	N/A	tissue	-	UHOK	negative	mutant	-
UPI-24-T	24	N/A	tissue	-	UHOK	negative	mutant	-
UPI-25-T	25	N/A	tissue	-	UHOK	negative	mutant	-
UPI-26-T	26	N/A	tissue	-	UHOK	negative	mutant	-
UPI-27-T	27	N/A	tissue	-	UHOK	negative	mutant	-
UPI-28-T	28	N/A	tissue	-	UHOK	negative	mutant	-
UPI-29-T	29	N/A	tissue	-	UHOK	negative	mutant	-
UPI-30-T	30	N/A	tissue	-	UHOK	negative	mutant	-
UPI-03-C	3	male	cell line	GCTB stromal cells	UHOK	-	-	wild-type
UPI-04-C	4	male	cell line	GCTB stromal cells	UHOK	-	-	mutant
UPI-05-C	5	male	cell line	GCTB stromal cells	UHOK	-	-	mutant
UPI-06-C	6	male	cell line	GCTB stromal cells	UHOK	-	-	mutant
UPI-06.2-C	6	male	cell line	GCTB stromal cells	UHOK	-	-	mutant	secondary tumor
UPI-07-C	7	male	cell line	GCTB stromal cells	UHOK	-	-	mutant
UPI-08-C	8	female	cell line	GCTB stromal cells	UHOK	-	-	mutant
UPI-09-C	9	male	cell line	GCTB stromal cells	UHOK	-	-	mutant
UPI-11-C	11	male	cell line	GCTB stromal cells	UHOK	-	-	mutant
UPI-12.1-C	12	male	cell line	GCTB stromal cells	UHOK	-	-	mutant
UPI-12.2-C	12	male	cell line	GCTB stromal cells	UHOK	-	-	mutant	secondary tumor
UPI-13-C	13	female	cell line	GCTB stromal cells	UHOK	-	-	wild-type
UPI-15-C	15	female	cell line	GCTB stromal cells	UHOK	-	-	wild-type
UPI-16-C	16	N/A	cell line	GCTB stromal cells	UHOK	-	-	mutant
UPI-17-C	17	N/A	cell line	GCTB stromal cells	UHOK	-	-	mutant
UPI-19-C	19	N/A	cell line	GCTB stromal cells	UHOK	-	-	mutant
UPI-20-C	20	N/A	cell line	GCTB stromal cells	UHOK	-	-	mutant
UPI-21-C	21	N/A	cell line	GCTB stromal cells	UHOK	-	-	mutant
UPI-23-C	23	N/A	cell line	GCTB stromal cells	UHOK	-	-	mutant
UPI-31-C	31	male	cell line	GCTB stromal cells	KCC	-	-	wild-type
UPI-32-C	32	female	cell line	GCTB stromal cells	KCC	-	-	mutant
UPI-33-C	33	female	cell line	GCTB stromal cells	KCC	-	-	mutant
UPI-34-C	34	male	cell line	GCTB stromal cells	KCC	-	-	wild-type
UPI-35-C	35	female	cell line	GCTB stromal cells	KCC	-	-	wild-type
UPI-36-C	36	female	cell line	non tumoural stromal cells	UHOK	-	-	wild-type
UPI-37-C	37	female	cell line	non tumoural stromal cells	UHOK	-	-	wild-type
UPI-38-C	38	male	cell line	non tumoural stromal cells	UHOK	-	-	wild-type
UPI-39-C	39	male	cell line	non tumoural stromal cells	UHOK	-	-	wild-type
UPI-40-C	40	N/A	cell line	non tumoural stromal cells	UHOK	-	-	wild-type
UPI-41-C	41	N/A	cell line	GCTB stromal cells	UHOK	-	-	wild-type
UPI-42-C	42	N/A	cell line	non tumoural stromal cells	UHOK	-	-	wild-type
UPI-43-C	43	N/A	cell line	non tumoural stromal cells	UHOK	-	-	wild-type
UPI-44-C	44	N/A	cell line	non tumoural stromal cells	UHOK	-	-	wild-type
UPI-45-C	45	N/A	cell line	GCTB stromal cells	UHOK	-	-	mutant
UPI-112-T	112	male	cell line	GCTB stromal cells	KCC	-	-	mutant
UPI-4-B	4	male	periferal blood	-	UHOK	-	-	-	control sample for WGS
UPI-5-B	5	male	periferal blood	-	UHOK	-	-	-	control sample for WGS
UPI-6-B	6	male	periferal blood	-	UHOK	-	-	-	control sample for WGS
UPI-11-B	11	male	periferal blood	-	UHOK	-	-	-	control sample for WGS
UPI-12-B	12	male	periferal blood	-	UHOK	-	-	-	control sample for WGS
UPI-13-B	13	female	periferal blood	-	UHOK	-	-	-	control sample for WGS
UPI-31-B	31	male	periferal blood	-	KCC	-	-	-	control sample for WGS
UPI-32-B	32	female	periferal blood	-	KCC	-	-	-	control sample for WGS
UPI-33-B	33	female	periferal blood	-	KCC	-	-	-	control sample for WGS
UPI-31-T	31	male	tissue	-	KCC	-	-	mutant
UPI-32-T	32	female	tissue	-	KCC	-	-	mutant
UPI-33-T	33	female	tissue	-	KCC	-	-	mutant
UPI-34-T	34	male	tissue	-	KCC	-	-	wild-type
UPI-35-T	35	female	tissue	-	KCC	-	-	wild-type
UPI-108-T	108	male	tissue	-	KCC	-	-	mutant
UPI-109-T	109	female	tissue	-	KCC	-	-	wild-type
UPI-110-T	110	female	tissue	-	KCC	-	-	mutant
UPI-112-T	112	male	tissue	-	KCC	-	-	mutant
UPI-113-T	113	female	tissue	-	KCC	-	-	mutant
UPI-151-T	151	female	tissue	-	KCC	-	-	mutant
UPI-152-T	152	female	tissue	-	KCC	-	-	mutant
UPI-153-T	153	female	tissue	-	KCC	-	-	mutant
UPI-154-T	154	female	tissue	-	KCC	-	-	mutant
UPI-155-T	155	female	tissue	-	KCC	-	-	mutant
UPI-156-T	156	male	tissue	-	KCC	-	-	mutant
UPI-157-T	157	male	tissue	-	KCC	-	-	mutant
UPI-158-T	158	male	tissue	-	KCC	-	-	mutant
UPI-159-T	159	male	tissue	-	KCC	-	-	mutant
UPI-160-T	160	male	tissue	-	KCC	-	-	mutant
UPI-161-T	161	female	tissue	-	KCC	-	-	wild-type
UPI-162-T	162	male	tissue	-	KCC	-	-	wild-type
UPI-163-T	163	male	tissue	-	KCC	-	-	mutant
UPI-164-T	164	female	tissue	-	KCC	-	-	wild-type
UPI-201-T	201	female	tissue	-	UKHE	-	-	mutant
UPI-202-T	202	female	tissue	-	UKHE	-	-	mutant
UPI-203-T	203	male	tissue	-	UKHE	-	-	mutant
UPI-204-T	204	female	tissue	-	UKHE	-	-	wild-type	malignant fibrous histiocytoma
UPI-205-T	205	male	tissue	-	UKHE	-	-	mutant
UPI-206-T	206	female	tissue	-	UKHE	-	-	mutant
UPI-207-T	207	male	tissue	-	UKHE	-	-	mutant
UPI-208-T	208	male	tissue	-	UKHE	-	-	mutant
UPI-209-T	209	male	tissue	-	UKHE	-	-	mutant
UPI-210-T	210	female	tissue	-	UKHE	-	-	mutant
UPI-211-T	211	male	tissue	-	UKHE	-	-	mutant
UPI-212-T	212	female	tissue	-	UKHE	-	-	mutant
UPI-213-T	213	male	tissue	-	UKHE	-	-	mutant
UPI-214-T	214	male	tissue	-	UKHE	-	-	mutant
UPI-215-T	215	female	tissue	-	UKHE	-	-	mutant
UPI-216-T	216	female	tissue	-	UKHE	-	-	wild-type	GCTB diagnosis unclear
UPI-217-T	217	male	tissue	-	UKHE	-	-	mutant
UPI-218-T	218	female	tissue	-	UKHE	-	-	mutant
UPI-219-T	219	male	tissue	-	UKHE	-	-	mutant
UPI-220-T	220	male	tissue	-	UKHE	-	-	mutant
UPI-221-T	221	male	tissue	-	UKHE	-	-	mutant
UPI-222-T	222	male	tissue	-	UKHE	-	-	mutant
UPI-301-T	301	male	FFPE tissue	-	UKL	-	-	wild-type
UPI-302-T	302	female	FFPE tissue	-	UKL	-	-	mutant
UPI-304-T	304	male	FFPE tissue	-	UKL	-	-	wild-type
UPI-305-T	305	female	FFPE tissue	-	UKL	-	-	mutant
UPI-306-T	306	female	FFPE tissue	-	UKL	-	-	mutant
UPI-307-T	307	male	FFPE tissue	-	UKL	-	-	mutant
UPI-308-T	308	male	FFPE tissue	-	UKL	-	-	mutant
UPI-309-T	309	male	FFPE tissue	-	UKL	-	-	mutant
UPI-310-T	310	female	FFPE tissue	-	UKL	-	-	mutant
UPI-311-T	311	female	FFPE tissue	-	UKL	-	-	mutant
UPI-314-T	314	male	FFPE tissue	-	UKL	-	-	mutant
UPI-315-T	315	male	FFPE tissue	-	UKL	-	-	mutant
UPI-317-T	317	male	FFPE tissue	-	UKL	-	-	mutant
UPI-318-T	318	male	FFPE tissue	-	UKL	-	-	mutant
UPI-319-T	319	female	FFPE tissue	-	UKL	-	-	wild-type
UPI-320-T	320	male	FFPE tissue	-	UKL	-	-	mutant
UPI-321-T	321	female	FFPE tissue	-	UKL	-	-	mutant
UPI-322-T	322	female	FFPE tissue	-	UKL	-	-	mutant
UPI-323-T	323	male	FFPE tissue	-	UKL	-	-	mutant

## Sheet: WGS
Sample	UPI	Sequencer	Layout	Read length	DNA source	Total read pairs	Aligned/dedup. reads	Mean depth of covg.
UPI-04-C	4	HiSeq X Ten	paired end	150	stromal cells	503610936	958239155	47.1743
UPI-04-B	4	HiSeq X Ten	paired end	150	patient whole blood	388722841	762783627	36.1088
UPI-05-C	5	HiSeq X Ten	paired end	150	stromal cells	376692299	740765288	35.5366
UPI-05-B	5	HiSeq X Ten	paired end	150	patient whole blood	473205721	894429651	43.4914
UPI-06-C	6	HiSeq X Ten	paired end	150	stromal cells	504357267	9.3873e+08	47.4305
UPI-06-B	6	HiSeq X Ten	paired end	150	patient whole blood	517879272	9.57113e+08	47.3137
UPI-11-C	11	HiSeq X Ten	paired end	150	stromal cells	525636593	953113099	47.9501
UPI-11-B	11	HiSeq X Ten	paired end	150	patient whole blood	440466035	840935066	41.3538
UPI-12.1-C	12	HiSeq X Ten	paired end	150	stromal cells	503871008	1030633661	50.2235
UPI-12-B	12	HiSeq X Ten	paired end	150	patient whole blood	517072322	946222060	47.2482
UPI-13-C	13	HiSeq X Ten	paired end	150	stromal cells	487979764	907999107	45.2398
UPI-13-B	13	HiSeq X Ten	paired end	150	patient whole blood	469785406	881369791	43.2594
UPI-31-C	31	HiSeq X Ten	paired end	150	stromal cells	457855999	853282241	41.6536
UPI-31-B	31	HiSeq X Ten	paired end	150	patient whole blood	513076260	947455644	47.3756
UPI-32-C	32	HiSeq X Ten	paired end	150	stromal cells	443468271	820567160	40.9868
UPI-32-B	32	HiSeq X Ten	paired end	150	patient whole blood	464504479	877747062	43.2633
UPI-33-C	33	HiSeq X Ten	paired end	150	stromal cells	464111122	876898407	42.9001
UPI-33-B	33	HiSeq X Ten	paired end	150	patient whole blood	477626905	899628630	44.1423

## Sheet: 450K
Sample	UPI	Sample Type	DNA source	H3F3A status	Sentrix_ID	Sentrix_Position
UPI-31-C	31	GCTB-SC	Cell line	WT	3999215208	R03C02
UPI-32-C	32	GCTB-SC	Cell line	G34 Mut	3999215208	R04C02
UPI-33-C	33	GCTB-SC	Cell line	G34 Mut	3999215208	R05C02
UPI-03-C	3	GCTB-SC	Cell line	WT	3998546143	R04C01
UPI-04-C	4	GCTB-SC	Cell line	G34 Mut	3998546143	R05C01
UPI-05-C	5	GCTB-SC	Cell line	G34 Mut	3998546143	R06C01
UPI-06-C	6	GCTB-SC	Cell line	G34 Mut	3998546143	R01C02
UPI-07-C	7	GCTB-SC	Cell line	G34 Mut	3998546143	R02C02
UPI-08-C	8	GCTB-SC	Cell line	G34 Mut	3998546143	R03C02
UPI-09-C	9	GCTB-SC	Cell line	G34 Mut	3998546143	R04C02
UPI-11-C	11	GCTB-SC	Cell line	G34 Mut	3998546143	R05C02
UPI-12-C	12	GCTB-SC	Cell line	G34 Mut	3998546143	R06C02
UPI-12.2-C	12	GCTB-SC	Cell line	G34 Mut	200406080088	R05C01
UPI-13-C	13	GCTB-SC	Cell line	WT	200406080088	R06C01
UPI-15-C	15	GCTB-SC	Cell line	WT	200406080088	R01C02
UPI-34-C	34	GCTB-SC	Cell line	WT	200406080088	R03C02
UPI-301-T	301	Tissue	Tissue	WT	200325530110	R05C02
UPI-310-T	310	Tissue	Tissue	G34 Mut	200325530124	R03C01
UPI-311-T	311	Tissue	Tissue	G34 Mut	200325530124	R04C01
UPI-314-T	314	Tissue	Tissue	G34 Mut	200325530111	R06C01
UPI-317-T	317	Tissue	Tissue	G34 Mut	200325530124	R01C02
UPI-318-T	318	Tissue	Tissue	G34 Mut	200325530124	R02C02
UPI-319-T	319	Tissue	Tissue	WT	200325530124	R03C02
UPI-302-T	302	Tissue	Tissue	G34 Mut	200325530111	R02C01
UPI-320-T	320	Tissue	Tissue	G34 Mut	200325530124	R04C02
UPI-321-T	321	Tissue	Tissue	G34 Mut	200325530124	R05C02
UPI-322-T	322	Tissue	Tissue	G34 Mut	200325530111	R03C02
UPI-323-T	323	Tissue	Tissue	G34 Mut	200325530111	R04C02
UPI-304-T	304	Tissue	Tissue	WT	200325530111	R05C02
UPI-306-T	306	Tissue	Tissue	G34 Mut	200325530124	R01C01
UPI-307-T	307	Tissue	Tissue	G34 Mut	200325530111	R04C01
UPI-308-T	308	Tissue	Tissue	G34 Mut	200325530124	R02C01
UPI-309-T	309	Tissue	Tissue	G34 Mut	200325530111	R05C01
UPI-151-T	151	Tissue	Tissue	G34 Mut	3999215238	R05C02
UPI-152-T	152	Tissue	Tissue	G34 Mut	3999215208	R01C01
UPI-153-T	153	Tissue	Tissue	G34 Mut	3999215208	R04C01
UPI-154-T	154	Tissue	Tissue	G34 Mut	3999215208	R06C01
UPI-155-T	155	Tissue	Tissue	G34 Mut	3999215208	R02C02
UPI-156-T	156	Tissue	Tissue	G34 Mut	3999215238	R04C02
UPI-157-T	157	Tissue	Tissue	G34 Mut	3999215238	R06C02
UPI-158-T	158	Tissue	Tissue	G34 Mut	3999215208	R02C01
UPI-159-T	159	Tissue	Tissue	G34 Mut	3999215208	R03C01
UPI-160-T	160	Tissue	Tissue	G34 Mut	3999215208	R05C01
UPI-161-T	161	Tissue	Tissue	WT	3999215238	R03C02
UPI-162-T	162	Tissue	Tissue	WT	3999215238	R02C02
UPI-163-T	163	Tissue	Tissue	G34 Mut	3999215208	R01C02
UPI-164-T	164	Tissue	Tissue	WT	3999215238	R01C02
UPI-201-T	201	Tissue	FFPE tissue	G34 Mut	3998568168	R03C01
UPI-202-T	202	Tissue	FFPE tissue	G34 Mut	3998568168	R04C01
UPI-203-T	203	Tissue	FFPE tissue	G34 Mut	3998568168	R05C01
UPI-205-T	205	Tissue	FFPE tissue	G34 Mut	3998568168	R01C02
UPI-206-T	206	Tissue	FFPE tissue	G34 Mut	3998579148	R02C02
UPI-207-T	207	Tissue	FFPE tissue	G34 Mut	3998568168	R02C02
UPI-208-T	208	Tissue	FFPE tissue	G34 Mut	3998568168	R03C02
UPI-209-T	209	Tissue	FFPE tissue	G34 Mut	3998568168	R04C02
UPI-210-T	210	Tissue	FFPE tissue	G34 Mut	3998568168	R05C02
UPI-211-T	211	Tissue	FFPE tissue	G34 Mut	3998568168	R06C02
UPI-212-T	212	Tissue	FFPE tissue	G34 Mut	3998579148	R01C01
UPI-213-T	213	Tissue	FFPE tissue	G34 Mut	3998579148	R02C01
UPI-214-T	214	Tissue	FFPE tissue	G34 Mut	3998579148	R03C02
UPI-215-T	215	Tissue	FFPE tissue	G34 Mut	3998579148	R03C01
UPI-217-T	217	Tissue	FFPE tissue	G34 Mut	3998579148	R04C01
UPI-219-T	219	Tissue	FFPE tissue	G34 Mut	3998579148	R05C01
UPI-221-T	221	Tissue	FFPE tissue	G34 Mut	3998579148	R06C01
UPI-222-T	222	Tissue	FFPE tissue	G34 Mut	3998579148	R01C02
UPI-36-T	36	nt-SC	Cell line	WT	3998546143	R02C01
UPI-37-T	37	nt-SC	Cell line	WT	200406080088	R04C02
UPI-38-T	38	nt-SC	Cell line	WT	200406080088	R06C02
UPI-39-T	39	nt-SC	Cell line	WT	200406080088	R05C02
UPI-3-T	3	Tissue	Tissue	G34 Mut	200511460048	R04C01
UPI-13-T	13	Tissue	Tissue	G34 Mut	200511460048	R05C01
UPI-15-T	15	Tissue	Tissue	G34 Mut	200511460048	R06C01
UPI-12-T	12	Tissue	Tissue	G34 Mut	200511460048	R02C02
UPI-11-T	11	Tissue	Tissue	G34 Mut	200511460048	R03C02
UPI-05-T	5	Tissue	Tissue	G34 Mut	200511460048	R04C02
UPI-06-T	6	Tissue	Tissue	G34 Mut	200511460048	R05C02
UPI-07-T	7	Tissue	Tissue	G34 Mut	200511460048	R06C02
UPI-04-T	4	Tissue	Tissue	G34 Mut	200511460049	R01C01
UPI-08-T	8	Tissue	Tissue	G34 Mut	200511460049	R02C01
UPI-09-T	9	Tissue	Tissue	G34 Mut	200511460049	R03C01
UPI-12.2-T	12	Tissue	Tissue	G34 Mut	200511460049	R04C01
UPI-31-T	31	Tissue	Tissue	G34 Mut	200511460049	R05C01
UPI-32-T	32	Tissue	Tissue	G34 Mut	200511460049	R06C01
UPI-108-T	108	Tissue	Tissue	G34 Mut	200511460049	R01C02
UPI-109-T	109	Tissue	Tissue	WT	200511460049	R02C02
UPI-110-T	110	Tissue	Tissue	G34 Mut	200511460049	R03C02
UPI-34-T	34	Tissue	Tissue	WT	200511460049	R04C02
UPI-112-T	112	Tissue	Tissue	G34 Mut	200511460049	R05C02
UPI-113-T	113	Tissue	Tissue	G34 Mut	200511460049	R06C02

## Sheet: WGBS
Sample	UPI	Cell type	Sequencer	Layout	Read length	Read pairs	Aligned/dedup. reads	Bisulfite conversion	Covered (strand-specific) CpGs	Mean depth of covg. (strand-specific)	Comment
UPI-4-C	4	stromal cells	HiSeq X Ten	paired end	150	500267111	740862845	0.993	53897758	9.21
UPI-6-C	6	stromal cells	HiSeq X Ten	paired end	150	458501914	731309379	0.999	53706802	9.11
UPI-7-C	7	stromal cells	HiSeq X Ten	paired end	150	457064787	717028494	0.999	53651006	9.63
UPI-8-C	8	stromal cells	HiSeq X Ten	paired end	150	478276348	711384337	0.999	53665502	9.04
UPI-9-C	9	stromal cells	HiSeq X Ten	paired end	150	492601529	595611014	0.999	52881724	6.97
UPI-11-C	11	stromal cells	HiSeq X Ten	paired end	150	472999427	750538118	0.996	53895273	9.67
UPI-12.2-C	12.2	stromal cells	HiSeq X Ten	paired end	150	454773966	718564167	0.999	53687082	9.01
UPI-13-C	13	stromal cells	HiSeq X Ten	paired end	150	495891448	745756399	0.998	53663949	8.4
UPI-16-C	16	stromal cells	HiSeq X Ten	paired end	150	435942098	679706985	0.999	53384294	8.12	excluded as an outlier with an untypical methylome
UPI-34-C	34	stromal cells	HiSeq X Ten	paired end	150	450727283	657000617	0.999	53509758	7.52
UPI-37-C	37	non tumoural stromal cells	HiSeq X Ten	paired end	150	487284847	732269656	0.999	53605424	8.61
UPI-40-C	40	non tumoural stromal cells	HiSeq X Ten	paired end	150	487861104	722715617	0.999	53591800	8.21

## Sheet: ATAC-Seq
Sample	UPI	Cell type	Group	Sequencer	Layout	Read length	Read pairs	Aligned/dedup. reads	Median insert size
UPI-6-C	6	stromal cells	H3.3 MUT	HiSeq 2000 v4	paired end	125	231234292	24902808	176
UPI-7-C	7	stromal cells	H3.3 MUT	HiSeq 2000 v4	paired end	125	221382207	17554577	173
UPI-8-C	8	stromal cells	H3.3 MUT	HiSeq 2000 v4	paired end	125	230405580	16655394	180
UPI-34-C	34	stromal cells	H3.3 WT	HiSeq 2000 v4	paired end	125	246835085	15846992	253
UPI-37-C	37	non tumoural stromal cells	H3.3 WT	HiSeq 2000 v4	paired end	125	220898666	13572250	194
UPI-38-C	38	non tumoural stromal cells	H3.3 WT	HiSeq 2000 v4	paired end	125	231962998	67546908	169
UPI-39-C	39	non tumoural stromal cells	H3.3 WT	HiSeq 2000 v4	paired end	125	248418707	93541040	191

## Sheet: ChIP-mentation
Sample ID	UPI	Cell type	Group	Mark	Sequencer	Layout	Read length	Total reads/read pairs	Aligned/dedup. reads	File
UPI-3-C	3	stromal cells	H3.3 WT	H3	HiSeq 2000 v4	single end	51	50637664	36523728	UPI-3-C_H3.bw
UPI-3-C	3	stromal cells	H3.3 WT	H3.3	HiSeq 2000 v4	single end	51	65674262	43941180	UPI-3-C_H3.3.bw
UPI-3-C	3	stromal cells	H3.3 WT	H3K27me3	HiSeq 2000 v4	single end	51	62159430	41234160	UPI-3-C_H3K27me3.bw
UPI-6-C	6	stromal cells	H3.3 MUT	H3	HiSeq 2000 v4	single end	51	61292294	46409296	UPI-6-C_H3.bw
UPI-6-C	6	stromal cells	H3.3 MUT	H3.3-G34W	HiSeq 2000 v4	single end	51	70562079	50328492	UPI-6-C_H3.3-G34W.bw
UPI-6-C	6	stromal cells	H3.3 MUT	H3.3	HiSeq 2000 v4	single end	51	91039600	39477777	UPI-6-C_H3.3.bw
UPI-6-C	6	stromal cells	H3.3 MUT	H3K27ac	HiSeq 2000 v4	single end	51	82193200	31999356	UPI-6-C_H3K27ac.bw
UPI-6-C	6	stromal cells	H3.3 MUT	H3K27me3	HiSeq 2000 v4	single end	51	57406970	22352970	UPI-6-C_H3K27me3.bw
UPI-6-C	6	stromal cells	H3.3 MUT	H3K36me3	HiSeq 2000 v4	single end	51	51216807	27687289	UPI-6-C_H3K36me3.bw
UPI-6-C	6	stromal cells	H3.3 MUT	H3K4me1	HiSeq 2000 v4	single end	51	56251712	40552684	UPI-6-C_H3K4me1.bw
UPI-7-C	7	stromal cells	H3.3 MUT	H3.3-G34W	HiSeq 2000 v4	single end	51	67268018	41032096	UPI-7-C_H3.3-G34W.bw
UPI-7-C	7	stromal cells	H3.3 MUT	H3	HiSeq 2000 v4	single end	51	63459603	8489837	UPI-7-C_H3.bw
UPI-7-C	7	stromal cells	H3.3 MUT	H3.3	HiSeq 2000 v4	single end	51	70274940	50815764	UPI-7-C_H3.3.bw
UPI-7-C	7	stromal cells	H3.3 MUT	H3K9me3	HiSeq 2000 v4	paired end	125	79626968	117974059	UPI-7-C_H3K9me3.bw
UPI-7-C	7	stromal cells	H3.3 MUT	H3K27ac	HiSeq 2000 v4	single end	51	28070369	13766356	UPI-7-C_H3K27ac.bw
UPI-7-C	7	stromal cells	H3.3 MUT	H3K27me3	HiSeq 2000 v4	single end	51	47258572	22139498	UPI-7-C_H3K27me3.bw
UPI-7-C	7	stromal cells	H3.3 MUT	H3K36me3	HiSeq 2000 v4	single end	51	61745704	26787462	UPI-7-C_H3K36me3.bw
UPI-7-C	7	stromal cells	H3.3 MUT	H3K4me1	HiSeq 2000 v4	single end	51	51325537	33443008	UPI-7-C_H3K4me1.bw
UPI-7-C	7	stromal cells	H3.3 MUT	H3K4me3	HiSeq 2000 v4	single end	51	51734898	9015634	UPI-7-C_H3K4me3.bw
UPI-8-C	8	stromal cells	H3.3 MUT	H3	HiSeq 2000 v4	single end	51	51997286	21831403	UPI-8-C_H3.bw
UPI-8-C	8	stromal cells	H3.3 MUT	H3K27ac	HiSeq 2000 v4	single end	51	43329957	15994039	UPI-8-C_H3K27ac.bw
UPI-8-C	8	stromal cells	H3.3 MUT	H3K27me3	HiSeq 2000 v4	single end	51	62831542	21077236	UPI-8-C_H3K27me3.bw
UPI-8-C	8	stromal cells	H3.3 MUT	H3K36me3	HiSeq 2000 v4	single end	51	49485324	13941112	UPI-8-C_H3K36me3.bw
UPI-8-C	8	stromal cells	H3.3 MUT	H3K4me1	HiSeq 2000 v4	single end	51	53765271	32304092	UPI-8-C_H3K4me1.bw
UPI-8-C	8	stromal cells	H3.3 MUT	H3K4me3	HiSeq 2000 v4	single end	51	89148999	7491488	UPI-8-C_H3K4me3.bw
UPI-13-C	13	stromal cells	H3.3 WT	H3K9me3	HiSeq 2000 v4	paired end	125	68301628	107361232	UPI-13-C_H3K9me3.bw
UPI-34-C	34	stromal cells	H3.3 WT	H3	HiSeq 2000 v4	single end	51	86390188	61284045	UPI-34-C_H3.bw
UPI-34-C	34	stromal cells	H3.3 WT	H3K27ac	HiSeq 2000 v4	single end	51	55118288	22714984	UPI-34-C_H3K27ac.bw
UPI-34-C	34	stromal cells	H3.3 WT	H3K27me3	HiSeq 2000 v4	single end	51	63763695	26524223	UPI-34-C_H3K27me3.bw
UPI-34-C	34	stromal cells	H3.3 WT	H3K36me3	HiSeq 2000 v4	single end	51	41951163	17302758	UPI-34-C_H3K36me3.bw
UPI-34-C	34	stromal cells	H3.3 WT	H3K4me1	HiSeq 2000 v4	single end	51	51229476	34076358	UPI-34-C_H3K4me1.bw
UPI-34-C	34	stromal cells	H3.3 WT	H3K4me3	HiSeq 2000 v4	single end	51	88920177	15692611	UPI-34-C_H3K4me3.bw
UPI-40-C	40	non tumoural stromal cells	H3.3 WT	H3	HiSeq 2000 v4	single end	51	79539202	24690587	UPI-40-C_H3.bw
UPI-40-C	40	non tumoural stromal cells	H3.3 WT	H3K27ac	HiSeq 2000 v4	single end	51	67692740	16331445	UPI-40-C_H3K27ac.bw
UPI-40-C	40	non tumoural stromal cells	H3.3 WT	H3K27me3	HiSeq 2000 v4	single end	51	74504841	16837922	UPI-40-C_H3K27me3.bw
UPI-40-C	40	non tumoural stromal cells	H3.3 WT	H3K36me3	HiSeq 2000 v4	single end	51	60893423	24196964	UPI-40-C_H3K36me3.bw
UPI-40-C	40	non tumoural stromal cells	H3.3 WT	H3K4me1	HiSeq 2000 v4	single end	51	58664483	32683361	UPI-40-C_H3K4me1.bw
UPI-40-C	40	non tumoural stromal cells	H3.3 WT	H3K4me3	HiSeq 2000 v4	single end	51	50498389	6277026	UPI-40-C_H3K4me3.bw

## Sheet: RNA-Seq
Sample	UPI	Cell type	Group	Sequencer	Layout	Read length	Avg. insert size	Read pairs	Alignment rate, %	Comment
UPI-5-C	5	stromal cells	H3.3 MUT	HiSeq 2000 v4	paired end	125	278	132816170	99
UPI-6-C	6	stromal cells	H3.3 MUT	HiSeq 2000 v4	paired end	125	267	123303945	99.1
UPI-7-C	7	stromal cells	H3.3 MUT	HiSeq 2000 v4	paired end	125	280	140217257	98.8
UPI-8-C	8	stromal cells	H3.3 MUT	HiSeq 2000 v4	paired end	125	271	119152228	99.1
UPI-11-C	11	stromal cells	H3.3 MUT	HiSeq 2000 v4	paired end	125	277	129561200	99
UPI-12.1-C	12.1	stromal cells	H3.3 MUT	HiSeq 2000 v4	paired end	125	282	130942410	98.8
UPI-13-C	13	stromal cells	H3.3 WT	HiSeq 2000 v4	paired end	125	282	135317590	98.7
UPI-16-C	16	stromal cells	H3.3 MUT	HiSeq 2000 v4	paired end	125	265	122634556	98.9	excluded as a sample with an untypical DNA methylome
UPI-34-C	34	stromal cells	H3.3 WT	HiSeq 2000 v4	paired end	125	267	111188278	98.6
UPI-37-C	37	non tumoural stromal cells	H3.3 WT	HiSeq 2000 v4	paired end	125	266	120587105	99.1
UPI-38-C	38	non tumoural stromal cells	H3.3 WT	HiSeq 2000 v4	paired end	125	280	121664999	99.1
UPI-39-C	39	non tumoural stromal cells	H3.3 WT	HiSeq 2000 v4	paired end	125	270	127479658	98.1
UPI-40-C	40	non tumoural stromal cells	H3.3 WT	HiSeq 2000 v4	paired end	125	267	124097560	98.9

## Sheet: H3F3A MiSeq
Sample	UPI	DNA source	H3F3A status, Sanger	Amplicon size	Sequencer	Layout	Read length	Total read pairs	Aligned reads pairs
UPI-3-T	3	tissue	G34W	242	MiSeq v2	paired end	150	47531	47531
UPI-13-T	13	tissue	G34W	242	MiSeq v2	paired end	150	41302	41302
UPI-3-C	3	stromal cells	WT	242	MiSeq v2	paired end	150	34217	34217
UPI-13-C	13	stromal cells	WT	242	MiSeq v2	paired end	150	45084	45084
UPI-32-T	32	tissue	G34W	242	MiSeq v2	paired end	150	2932	2796
UPI-7-T	7	tissue	G34W	242	MiSeq v2	paired end	150	31590	31509
UPI-32-C	32	stromal cells	G34W	242	MiSeq v2	paired end	150	33582	33491
UPI-7-C	7	stromal cells	G34W	242	MiSeq v2	paired end	150	12250	12200
UPI-31-C	31	stromal cells	WT	242	MiSeq v2	paired end	150	15309	15297
UPI-31-T	31	tissue	G34W	242	MiSeq v2	paired end	150	11825	11818
UPI-112-C	112	stromal cells	G34W	242	MiSeq v2	paired end	150	13742	13733
UPI-112-T	112	tissue	G34W	242	MiSeq v2	paired end	150	20815	20806
