# Supplementary material for: Globally altered epigenetic landscape and delayed osteogenic differentiation in H3.3-G34W-mutant giant cell tumor of bone
Source: Nat Commun. 2020 Oct 27;11:5414. doi: 10.1038/s41467-020-18955-y (PMC7591516; doi:10.1038/s41467-020-18955-y)
Supplement: Supplementary file 4 — Supplementary Data 2 [file 41467_2020_18955_MOESM4_ESM.xlsx]

## Sheet: LMDs
chr	start	end	width	avgMeth_WT	avgMeth_MUT	Class
chr1	3	1699999	1699997	0.604195	0.530919	II
chr1	1720001	1799999	79999	0.859469	0.844329	I
chr1	1820001	2159999	339999	0.564365	0.402923	II
chr1	2180001	2559999	379999	0.573578	0.512506	II
chr1	2580001	2959999	379999	0.435806	0.124597	III
chr1	3000001	3319999	319999	0.787205	0.655852	II
chr1	3360001	4039999	679999	0.596759	0.457813	II
chr1	4080001	4659999	579999	0.346554	0.042102	IV
chr1	4700001	5859999	1159999	0.345965	0.0713769	IV
chr1	5900001	6939999	1039999	0.676739	0.620842	I
chr1	6980001	7019999	39999	0.606375	0.426541	II
chr1	7040001	7239999	199999	0.536343	0.305473	III
chr1	7260001	7819999	559999	0.64495	0.459226	II
chr1	7860001	8079999	219999	0.71851	0.643988	I
chr1	8100001	10699999	2599999	0.766061	0.705117	I
chr1	10760001	11099999	339999	0.574435	0.493505	II
chr1	11120001	11139999	19999	0.725571	0.75378	I
chr1	11180001	11299999	119999	0.882742	0.8576	I
chr1	11320001	11339999	19999	0.565166	0.47376	II
chr1	11360001	11379999	19999	0.634379	0.32215	III
chr1	11400001	11679999	279999	0.404372	0.156702	III
chr1	11720001	11979999	259999	0.603422	0.510758	II
chr1	12000001	12699999	699999	0.751241	0.722343	I
chr1	12720001	12739999	19999	0.580758	0.312716	III
chr1	12780001	12899999	119999	0.364734	0.177517	III
chr1	12920001	13379999	459999	0.305764	0.0737465	IV
chr1	13500001	13799999	299999	0.411039	0.114354	IV
chr1	13820001	13879999	59999	0.430807	0.19439	III
chr1	13900001	13999999	99999	0.550964	0.38988	II
chr1	14020001	14139999	119999	0.738181	0.656344	I
chr1	14160001	14359999	199999	0.495434	0.212037	III
chr1	14420001	14559999	139999	0.584972	0.39909	III
chr1	14640001	15219999	579999	0.727745	0.565482	I
chr1	15280001	15399999	119999	0.828957	0.770314	I
chr1	15420001	16939999	1519999	0.702571	0.635404	I
chr1	16980001	18199999	1219999	0.631909	0.513506	II
chr1	18240001	19159999	919999	0.3594	0.0930882	IV
chr1	19180001	20219999	1039999	0.716046	0.650075	I
chr1	20240001	20879999	639999	0.541917	0.354557	III
chr1	20900001	21099999	199999	0.696238	0.624959	I
chr1	21120001	21479999	359999	0.880085	0.858666	I
chr1	21500001	22479999	979999	0.701234	0.636703	I
chr1	22500001	22759999	259999	0.550422	0.317611	III
chr1	22780001	22839999	59999	0.863503	0.808718	I
chr1	22860001	22979999	119999	0.510698	0.289049	III
chr1	23000001	28039999	5039999	0.678141	0.58576	II
chr1	28060001	29579999	1519999	0.749184	0.652799	I
chr1	29600001	29639999	39999	0.833234	0.777576	I
chr1	29660001	30179999	519999	0.507238	0.351408	III
chr1	30220001	31079999	859999	0.434612	0.149912	III
chr1	31140001	33959999	2819999	0.698549	0.617464	I
chr1	34020001	34079999	59999	0.570865	0.224597	III
chr1	34100001	34599999	499999	0.52652	0.228083	III
chr1	34640001	35159999	519999	0.327637	0.049403	IV
chr1	35200001	35719999	519999	0.627554	0.47249	II
chr1	35740001	35999999	259999	0.88848	0.858836	I
chr1	36020001	36979999	959999	0.710867	0.641887	I
chr1	37020001	37039999	19999	0.416143	0.150802	III
chr1	37060001	37859999	799999	0.309456	0.0473583	IV
chr1	37880001	38579999	699999	0.611004	0.520252	II
chr1	38620001	38699999	79999	0.466339	0.210189	III
chr1	38720001	39259999	539999	0.386397	0.128753	IV
chr1	39300001	41439999	2139999	0.710382	0.623419	I
chr1	41480001	41679999	199999	0.898072	0.867376	I
chr1	41700001	43819999	2119999	0.672814	0.488113	II
chr1	43860001	47159999	3299999	0.726728	0.629741	I
chr1	47200001	47619999	419999	0.387126	0.0844471	IV
chr1	47640001	47679999	39999	0.508112	0.359513	III
chr1	47700001	47859999	159999	0.800251	0.736111	I
chr1	47920001	48739999	819999	0.531514	0.226902	III
chr1	48760001	48899999	139999	0.850401	0.475622	II
chr1	48920001	49399999	479999	0.538694	0.297385	III
chr1	49440001	49619999	179999	0.403667	0.0974954	IV
chr1	49660001	50579999	919999	0.334678	0.0373571	IV
chr1	50620001	50759999	139999	0.285152	0.0532755	IV
chr1	50800001	50879999	79999	0.449442	0.125589	III
chr1	50900001	51399999	499999	0.908811	0.866379	I
chr1	51420001	54839999	3419999	0.766826	0.689117	I
chr1	54880001	55519999	639999	0.662646	0.487088	II
chr1	55540001	55659999	119999	0.880258	0.845042	I
chr1	55720001	56919999	1199999	0.792558	0.507488	II
chr1	56960001	57019999	59999	0.805017	0.816685	I
chr1	57040001	57319999	279999	0.660945	0.357203	II
chr1	57340001	57419999	79999	0.708113	0.281006	III
chr1	57440001	57899999	459999	0.472119	0.113755	III
chr1	57920001	57959999	39999	0.614883	0.213674	III
chr1	57980001	58759999	779999	0.378197	0.0744876	IV
chr1	58780001	58819999	39999	0.559731	0.205385	III
chr1	58840001	59759999	919999	0.714331	0.567211	II
chr1	59780001	60219999	439999	0.804351	0.685055	I
chr1	60240001	60739999	499999	0.631114	0.326194	III
chr1	60760001	61259999	499999	0.450743	0.138226	IV
chr1	61320001	62899999	1579999	0.715216	0.51794	II
chr1	62920001	63119999	199999	0.897155	0.858949	I
chr1	63140001	63319999	179999	0.74799	0.574734	II
chr1	63340001	63819999	479999	0.545891	0.214248	III
chr1	63840001	64679999	839999	0.786509	0.701359	I
chr1	64720001	64919999	199999	0.660953	0.305013	III
chr1	64940001	68939999	3999999	0.736894	0.54532	II
chr1	68960001	68979999	19999	0.379029	0.243663	III
chr1	69020001	69559999	539999	0.542302	0.173127	III
chr1	69580001	70179999	599999	0.58449	0.291712	III
chr1	70200001	70419999	219999	0.674295	0.285959	III
chr1	70440001	70579999	139999	0.784535	0.462869	II
chr1	70600001	70899999	299999	0.787693	0.723731	I
chr1	70920001	70979999	59999	0.691446	0.414682	II
chr1	71000001	71479999	479999	0.520167	0.100363	III
chr1	71500001	71839999	339999	0.570491	0.258429	III
chr1	71880001	71999999	119999	0.786985	0.289771	II
chr1	72020001	72699999	679999	0.824661	0.356924	II
chr1	72740001	73099999	359999	0.730207	0.35196	II
chr1	73140001	73999999	859999	0.449247	0.0628564	IV
chr1	74040001	74619999	579999	0.406269	0.090061	IV
chr1	74640001	75219999	579999	0.59104	0.323105	III
chr1	75240001	76139999	899999	0.351705	0.294973	III
chr1	76160001	76459999	299999	0.629298	0.480704	II
chr1	76480001	76619999	139999	0.447526	0.315846	III
chr1	76640001	77319999	679999	0.447944	0.231792	III
chr1	77340001	77519999	179999	0.65247	0.490391	II
chr1	77560001	78479999	919999	0.798964	0.736974	I
chr1	78500001	78939999	439999	0.7725	0.546406	II
chr1	78980001	79299999	319999	0.776071	0.522909	II
chr1	79320001	79819999	499999	0.75779	0.429817	II
chr1	79880001	80519999	639999	0.605901	0.239326	III
chr1	80560001	80619999	59999	0.435643	0.115775	III
chr1	80660001	81459999	799999	0.476773	0.361015	III
chr1	81500001	81719999	219999	0.607742	0.493335	II
chr1	81740001	81939999	199999	0.670048	0.404353	II
chr1	81980001	82239999	259999	0.804921	0.52046	II
chr1	82280001	82439999	159999	0.835255	0.567954	II
chr1	82480001	83639999	1159999	0.702292	0.414947	II
chr1	83700001	84219999	519999	0.636318	0.289408	III
chr1	84240001	84279999	39999	0.718467	0.425926	II
chr1	84340001	87559999	3219999	0.723799	0.558636	II
chr1	87580001	87819999	239999	0.609437	0.437517	II
chr1	87840001	88459999	619999	0.73312	0.438177	II
chr1	88480001	88519999	39999	0.673206	0.326557	III
chr1	88560001	89099999	539999	0.578423	0.234019	III
chr1	89120001	89139999	19999	0.697112	0.521439	II
chr1	89160001	89319999	159999	0.902365	0.865911	I
chr1	89340001	89579999	239999	0.758793	0.638402	I
chr1	89600001	89979999	379999	0.568037	0.333169	III
chr1	90000001	90499999	499999	0.74313	0.637757	I
chr1	90520001	91339999	819999	0.469486	0.244219	III
chr1	91360001	91459999	99999	0.914978	0.893813	I
chr1	91480001	91939999	459999	0.524899	0.226838	III
chr1	91980001	95719999	3739999	0.751021	0.640904	I
chr1	95740001	95759999	19999	0.510033	0.226553	III
chr1	95800001	96639999	839999	0.444545	0.165041	III
chr1	96680001	97179999	499999	0.762214	0.523927	II
chr1	97200001	97279999	79999	0.920581	0.917481	I
chr1	97300001	97519999	219999	0.762973	0.509898	II
chr1	97560001	97779999	219999	0.862286	0.674863	I
chr1	97800001	98339999	539999	0.889604	0.738723	I
chr1	98380001	99119999	739999	0.708938	0.455747	II
chr1	99140001	99219999	79999	0.85807	0.81573	I
chr1	99260001	99399999	139999	0.611104	0.319898	III
chr1	99420001	99439999	19999	0.65238	0.290686	III
chr1	99460001	99879999	419999	0.51243	0.231207	III
chr1	99900001	101759999	1859999	0.750847	0.60421	II
chr1	101780001	101819999	39999	0.594671	0.355181	III
chr1	101880001	102199999	319999	0.425644	0.128256	III
chr1	102240001	102859999	619999	0.342962	0.0486355	IV
chr1	102900001	103079999	179999	0.437746	0.114111	III
chr1	103100001	103159999	59999	0.554634	0.239148	III
chr1	103200001	104039999	839999	0.704871	0.432415	II
chr1	104060001	104099999	39999	0.696221	0.646025	I
chr1	104120001	104219999	99999	0.431858	0.104041	IV
chr1	104300001	105139999	839999	0.344134	0.0502965	IV
chr1	105180001	106139999	959999	0.39562	0.124169	IV
chr1	106180001	106899999	719999	0.356295	0.045946	IV
chr1	106960001	107399999	439999	0.53739	0.133383	III
chr1	107460001	108039999	579999	0.630931	0.236184	III
chr1	108080001	108479999	399999	0.608666	0.497358	II
chr1	108500001	108639999	139999	0.597659	0.469505	II
chr1	108680001	108719999	39999	0.909529	0.901511	I
chr1	108740001	108759999	19999	0.341391	0.236071	III
chr1	108780001	109019999	239999	0.480551	0.208682	III
chr1	109040001	110939999	1899999	0.676413	0.556115	II
chr1	110960001	111019999	59999	0.614042	0.278768	III
chr1	111060001	111399999	339999	0.333807	0.105048	IV
chr1	111480001	111619999	139999	0.440854	0.153531	III
chr1	111640001	112299999	659999	0.66006	0.507141	II
chr1	112360001	112859999	499999	0.416316	0.0965892	IV
chr1	112940001	113679999	739999	0.759696	0.703355	I
chr1	113700001	113919999	219999	0.578278	0.30445	III
chr1	113940001	114219999	279999	0.878511	0.758291	I
chr1	114300001	114499999	199999	0.697275	0.612572	I
chr1	114520001	114899999	379999	0.595129	0.357508	III
chr1	114920001	115019999	99999	0.907557	0.871245	I
chr1	115040001	115299999	259999	0.711778	0.578218	II
chr1	115320001	115559999	239999	0.479775	0.185802	III
chr1	115580001	118739999	3159999	0.673082	0.523131	II
chr1	118760001	118939999	179999	0.634711	0.367887	III
chr1	118960001	119179999	219999	0.564031	0.195077	III
chr1	119200001	119319999	119999	0.665081	0.367985	III
chr1	119340001	119399999	59999	0.710491	0.436893	II
chr1	119420001	119719999	299999	0.745982	0.698647	I
chr1	119740001	120399999	659999	0.645842	0.388565	II
chr1	120420001	120779999	359999	0.74766	0.678168	I
chr1	120800001	121239999	439999	0.6568	0.557405	II
chr1	121260001	121319999	59999	0.622468	0.53049	II
chr1	142580001	142599999	19999	0.279159	0.220582	III
chr1	142640001	142819999	179999	0.30057	0.0970695	IV
chr1	142840001	142879999	39999	0.284392	0.177751	IV
chr1	143160001	143199999	39999	0.403285	0.397281	III
chr1	143240001	143899999	659999	0.41107	0.24357	III
chr1	143920001	143939999	19999	0.842092	0.832679	I
chr1	143980001	144299999	319999	0.828477	0.794387	I
chr1	144320001	144539999	219999	0.602564	0.482808	II
chr1	144580001	144899999	319999	0.80045	0.76114	I
chr1	144920001	146579999	1659999	0.670521	0.571971	II
chr1	146620001	146759999	139999	0.688077	0.58916	II
chr1	146800001	146939999	139999	0.431928	0.0798593	IV
chr1	146960001	147119999	159999	0.681257	0.422808	II
chr1	147160001	147339999	179999	0.554712	0.143098	III
chr1	147400001	147939999	539999	0.552449	0.44353	II
chr1	147980001	148599999	619999	0.589197	0.5472	II
chr1	148640001	148779999	139999	0.544327	0.298248	III
chr1	148800001	149159999	359999	0.308741	0.0909895	IV
chr1	149220001	149359999	139999	0.362476	0.206518	III
chr1	149400001	149619999	219999	0.690911	0.59188	II
chr1	149640001	149839999	199999	0.446183	0.305129	III
chr1	149860001	151659999	1799999	0.743616	0.674756	I
chr1	151680001	151939999	259999	0.61552	0.501649	II
chr1	151960001	152279999	319999	0.520033	0.313477	III
chr1	152300001	152319999	19999	0.48183	0.244779	III
chr1	152340001	152459999	119999	0.45096	0.287683	III
chr1	152480001	153419999	939999	0.376879	0.152463	IV
chr1	153460001	154419999	959999	0.695045	0.596627	II
chr1	154460001	155279999	819999	0.549027	0.412017	II
chr1	155300001	155499999	199999	0.906308	0.890129	I
chr1	155520001	157079999	1559999	0.660518	0.608639	I
chr1	157100001	157479999	379999	0.46312	0.207628	III
chr1	157520001	157859999	339999	0.346214	0.0858401	IV
chr1	157920001	158159999	239999	0.556945	0.477313	II
chr1	158200001	158939999	739999	0.349725	0.0561547	IV
chr1	158980001	159059999	79999	0.776378	0.653183	I
chr1	159120001	159359999	239999	0.338281	0.0805347	IV
chr1	159380001	159699999	319999	0.331532	0.220577	III
chr1	159760001	160339999	579999	0.639663	0.554795	II
chr1	160360001	160379999	19999	0.443231	0.311301	III
chr1	160440001	160919999	479999	0.39158	0.176395	III
chr1	160940001	163319999	2379999	0.661817	0.547582	II
chr1	163340001	164479999	1139999	0.44018	0.0874989	IV
chr1	164500001	164519999	19999	0.623722	0.242133	III
chr1	164540001	164759999	219999	0.72812	0.533625	I
chr1	164860001	165299999	439999	0.340893	0.0640269	IV
chr1	165340001	165519999	179999	0.451794	0.191951	III
chr1	165540001	165579999	39999	0.533753	0.340702	III
chr1	165620001	165879999	259999	0.759364	0.6798	I
chr1	165920001	166459999	539999	0.358904	0.242207	III
chr1	166500001	166759999	259999	0.315828	0.0453926	IV
chr1	166800001	167179999	379999	0.461883	0.356593	III
chr1	167200001	167379999	179999	0.877726	0.809365	I
chr1	167400001	167679999	279999	0.626184	0.439502	II
chr1	167700001	168219999	519999	0.801211	0.717481	I
chr1	168240001	168259999	19999	0.810988	0.578974	II
chr1	168320001	169039999	719999	0.598779	0.33706	III
chr1	169080001	169299999	219999	0.851946	0.793494	I
chr1	169320001	169359999	39999	0.672193	0.654649	I
chr1	169380001	169479999	99999	0.548144	0.333841	III
chr1	169520001	169679999	159999	0.44131	0.122121	III
chr1	169700001	169719999	19999	0.52928	0.242867	III
chr1	169780001	170039999	259999	0.822943	0.760641	I
chr1	170060001	171439999	1379999	0.695794	0.457975	II
chr1	171460001	171539999	79999	0.895378	0.885325	I
chr1	171560001	173419999	1859999	0.719318	0.54632	II
chr1	173440001	174119999	679999	0.709464	0.568074	II
chr1	174160001	174939999	779999	0.829217	0.625979	I
chr1	174960001	175139999	179999	0.541914	0.340042	III
chr1	175160001	175179999	19999	0.299021	0.209988	III
chr1	175200001	175819999	619999	0.367659	0.103477	IV
chr1	175860001	176139999	279999	0.910139	0.877764	I
chr1	176160001	176799999	639999	0.484708	0.382852	III
chr1	176820001	176859999	39999	0.480654	0.251601	III
chr1	176880001	177119999	239999	0.394318	0.144542	IV
chr1	177140001	177359999	219999	0.588008	0.321567	III
chr1	177380001	177459999	79999	0.403977	0.186018	III
chr1	177480001	177719999	239999	0.381683	0.0894012	IV
chr1	177740001	177859999	119999	0.432327	0.285917	III
chr1	177880001	179339999	1459999	0.801276	0.68274	I
chr1	179360001	179699999	339999	0.417982	0.128917	III
chr1	179800001	181119999	1319999	0.78872	0.725658	I
chr1	181160001	181619999	459999	0.378471	0.116057	IV
chr1	181660001	181959999	299999	0.360079	0.0547107	IV
chr1	182000001	182019999	19999	0.457518	0.172121	III
chr1	182040001	182499999	459999	0.511614	0.285313	III
chr1	182540001	182739999	199999	0.561553	0.437008	II
chr1	182760001	186399999	3639999	0.766243	0.590828	II
chr1	186440001	186959999	519999	0.774827	0.55126	II
chr1	187000001	188819999	1819999	0.406588	0.1947	III
chr1	188860001	191899999	3039999	0.376619	0.0827829	IV
chr1	191960001	192379999	419999	0.582825	0.233441	III
chr1	192420001	192439999	19999	0.67205	0.399249	II
chr1	192460001	193379999	919999	0.751592	0.600112	II
chr1	193400001	194099999	699999	0.44747	0.193557	III
chr1	194140001	195399999	1259999	0.375206	0.0704524	IV
chr1	195440001	195479999	39999	0.387895	0.137092	IV
chr1	195540001	195999999	459999	0.403128	0.185375	III
chr1	196020001	196039999	19999	0.451428	0.310035	III
chr1	196100001	196699999	599999	0.768834	0.55453	II
chr1	196740001	196939999	199999	0.558365	0.212436	III
chr1	196960001	197019999	59999	0.685429	0.352588	II
chr1	197040001	197139999	99999	0.813621	0.767553	I
chr1	197160001	197459999	299999	0.648122	0.410026	II
chr1	197480001	197719999	239999	0.866325	0.737688	I
chr1	197740001	198039999	299999	0.660489	0.42107	II
chr1	198060001	198839999	779999	0.773738	0.650088	I
chr1	198880001	199259999	379999	0.692673	0.52754	II
chr1	199300001	199479999	179999	0.563746	0.442905	II
chr1	199500001	199519999	19999	0.528262	0.389523	II
chr1	199540001	199619999	79999	0.447887	0.245776	III
chr1	199640001	199959999	319999	0.559635	0.263335	III
chr1	200000001	200039999	39999	0.408323	0.26557	III
chr1	200060001	202299999	2239999	0.697651	0.591103	II
chr1	202320001	202539999	219999	0.851321	0.779104	I
chr1	202560001	204579999	2019999	0.667304	0.535238	II
chr1	204600001	204919999	319999	0.567998	0.283857	III
chr1	204940001	206099999	1159999	0.660065	0.540578	II
chr1	206120001	206139999	19999	0.327325	0.341703	III
chr1	206180001	206199999	19999	0.63618	0.346574	III
chr1	206220001	206259999	39999	0.65005	0.424726	II
chr1	206280001	206619999	339999	0.782033	0.702662	I
chr1	206700001	207059999	359999	0.685655	0.594951	II
chr1	207080001	207199999	119999	0.614303	0.480317	II
chr1	207220001	207559999	339999	0.508875	0.443113	II
chr1	207580001	207839999	259999	0.437762	0.229614	III
chr1	207860001	208159999	299999	0.658936	0.574134	II
chr1	208200001	208379999	179999	0.798671	0.719419	I
chr1	208400001	208419999	19999	0.466202	0.382578	III
chr1	208440001	208939999	499999	0.516447	0.161046	III
chr1	208980001	209059999	79999	0.500001	0.280035	III
chr1	209100001	209459999	359999	0.548842	0.299175	III
chr1	209500001	210059999	559999	0.639093	0.48317	II
chr1	210080001	210299999	219999	0.486211	0.297799	III
chr1	210320001	210859999	539999	0.6809	0.504131	II
chr1	210880001	211279999	399999	0.658438	0.3755	II
chr1	211300001	211339999	39999	0.456621	0.264141	III
chr1	211360001	213219999	1859999	0.724784	0.604554	II
chr1	213240001	213439999	199999	0.896589	0.844124	I
chr1	213460001	213539999	79999	0.646639	0.296705	III
chr1	213600001	214099999	499999	0.337188	0.047248	IV
chr1	214140001	214359999	219999	0.408027	0.18858	III
chr1	214380001	214419999	39999	0.64773	0.389171	II
chr1	214460001	215799999	1339999	0.776793	0.632613	I
chr1	215820001	215839999	19999	0.603247	0.344286	III
chr1	215860001	215959999	99999	0.604901	0.249009	III
chr1	215980001	217579999	1599999	0.428165	0.116166	III
chr1	217600001	217779999	179999	0.915988	0.872747	I
chr1	217800001	217919999	119999	0.682701	0.447445	II
chr1	217940001	217959999	19999	0.633603	0.303797	III
chr1	217980001	218299999	319999	0.414424	0.119868	IV
chr1	218340001	218439999	99999	0.501424	0.316422	III
chr1	218460001	218519999	59999	0.775011	0.716636	I
chr1	218540001	219879999	1339999	0.781617	0.634081	I
chr1	219900001	219959999	59999	0.625617	0.480682	II
chr1	220000001	220119999	119999	0.513682	0.20981	III
chr1	220140001	220419999	279999	0.848987	0.808268	I
chr1	220440001	220879999	439999	0.597058	0.218098	III
chr1	220920001	221839999	919999	0.732172	0.528559	II
chr1	221860001	221879999	19999	0.854815	0.735656	I
chr1	221900001	223179999	1279999	0.758241	0.583783	II
chr1	223200001	225539999	2339999	0.691237	0.521629	II
chr1	225560001	226619999	1059999	0.716574	0.640859	I
chr1	226640001	226759999	119999	0.517863	0.302232	III
chr1	226780001	227139999	359999	0.680353	0.562526	II
chr1	227180001	227479999	299999	0.88372	0.854664	I
chr1	227500001	228759999	1259999	0.58775	0.434733	II
chr1	228780001	228859999	79999	0.596097	0.48159	II
chr1	228880001	229279999	399999	0.555482	0.302107	III
chr1	229320001	229839999	519999	0.700761	0.594841	II
chr1	229860001	230139999	279999	0.501953	0.148872	III
chr1	230220001	230399999	179999	0.808877	0.821643	I
chr1	230420001	230459999	39999	0.645728	0.388488	II
chr1	230480001	230739999	259999	0.468662	0.145437	III
chr1	230780001	231759999	979999	0.677415	0.507869	II
chr1	231800001	232159999	359999	0.791636	0.67683	I
chr1	232180001	232479999	299999	0.617134	0.504119	II
chr1	232520001	232739999	219999	0.780084	0.708876	I
chr1	232780001	233079999	299999	0.58444	0.505549	II
chr1	233120001	233399999	279999	0.856127	0.8284	I
chr1	233420001	233859999	439999	0.491628	0.328152	III
chr1	233880001	234419999	539999	0.340992	0.146642	IV
chr1	234500001	234739999	239999	0.73108	0.650566	I
chr1	234760001	236199999	1439999	0.775372	0.704923	I
chr1	236220001	236419999	199999	0.725143	0.56391	II
chr1	236440001	236759999	319999	0.662246	0.564311	II
chr1	236780001	236939999	159999	0.496391	0.23217	III
chr1	236960001	237059999	99999	0.856124	0.819405	I
chr1	237100001	237779999	679999	0.396377	0.0850614	IV
chr1	237820001	238359999	539999	0.376945	0.32243	III
chr1	238400001	238839999	439999	0.660608	0.577479	II
chr1	238860001	238879999	19999	0.648329	0.450552	II
chr1	238900001	239359999	459999	0.449627	0.40558	II
chr1	239380001	239939999	559999	0.426379	0.523395	II
chr1	239960001	239999999	39999	0.547219	0.574528	II
chr1	240020001	240339999	319999	0.629826	0.487939	II
chr1	240360001	240659999	299999	0.834787	0.719337	I
chr1	240680001	240739999	59999	0.840275	0.652131	I
chr1	240780001	240859999	79999	0.795867	0.576598	II
chr1	240900001	240979999	79999	0.689685	0.349335	III
chr1	241020001	241539999	519999	0.425241	0.129645	IV
chr1	241560001	241599999	39999	0.452452	0.223394	IV
chr1	241620001	242179999	559999	0.657979	0.467709	II
chr1	242200001	243179999	979999	0.364607	0.0550153	IV
chr1	243200001	243259999	59999	0.722455	0.287292	III
chr1	243280001	243979999	699999	0.8728	0.825249	I
chr1	244000001	245279999	1279999	0.724772	0.543085	II
chr1	245340001	245799999	459999	0.707962	0.346008	II
chr1	245820001	245879999	59999	0.824589	0.642353	I
chr1	245920001	246639999	719999	0.8542	0.791259	I
chr1	246660001	247579999	919999	0.724371	0.591244	II
chr1	247620001	248079999	459999	0.377383	0.107964	IV
chr1	248120001	249079999	959999	0.324769	0.0496209	IV
chr1	249100001	249250619	150619	0.549452	0.462049	II
chr2	3	39999	39997	0.441328	0.202744	III
chr2	60001	139999	79999	0.374861	0.0543623	IV
chr2	180001	199999	19999	0.484748	0.176846	III
chr2	220001	279999	59999	0.752107	0.628159	I
chr2	320001	359999	39999	0.451819	0.165934	III
chr2	380001	459999	79999	0.485341	0.208539	III
chr2	480001	839999	359999	0.495877	0.176807	III
chr2	920001	1219999	299999	0.697078	0.258963	III
chr2	1320001	1459999	139999	0.434451	0.0829572	IV
chr2	1480001	1499999	19999	0.561332	0.154484	III
chr2	1520001	1539999	19999	0.57875	0.346185	III
chr2	1560001	1759999	199999	0.724249	0.623186	I
chr2	1780001	1839999	59999	0.626187	0.404148	II
chr2	1880001	2279999	399999	0.405366	0.306222	III
chr2	2320001	3079999	759999	0.372883	0.0610885	IV
chr2	3160001	3619999	459999	0.812833	0.756644	I
chr2	3660001	3699999	39999	0.603797	0.32133	III
chr2	3760001	3879999	119999	0.386241	0.302267	III
chr2	3920001	4079999	159999	0.353768	0.103577	IV
chr2	4120001	4679999	559999	0.344532	0.0541932	IV
chr2	4720001	4739999	19999	0.390848	0.215867	III
chr2	4760001	5239999	479999	0.375266	0.0976856	IV
chr2	5260001	5379999	119999	0.422286	0.407321	II
chr2	5400001	5819999	419999	0.425664	0.27973	III
chr2	5840001	5979999	139999	0.600636	0.380447	II
chr2	6000001	6559999	559999	0.427674	0.229609	III
chr2	6580001	6859999	279999	0.363479	0.0883408	IV
chr2	6900001	6939999	39999	0.485766	0.200994	III
chr2	6960001	7039999	79999	0.566579	0.308897	III
chr2	7060001	7179999	119999	0.734102	0.644649	I
chr2	7200001	7779999	579999	0.547658	0.221639	III
chr2	7820001	8779999	959999	0.762038	0.439278	II
chr2	8820001	8839999	19999	0.328594	0.34867	III
chr2	8860001	10799999	1939999	0.770852	0.706382	I
chr2	10820001	10919999	99999	0.621094	0.490396	II
chr2	10940001	11279999	339999	0.597321	0.414101	II
chr2	11300001	11459999	159999	0.871387	0.842809	I
chr2	11480001	13119999	1639999	0.744186	0.56813	II
chr2	13160001	13179999	19999	0.683969	0.400832	II
chr2	13220001	13579999	359999	0.430708	0.0906391	IV
chr2	13640001	14599999	959999	0.574759	0.313649	III
chr2	14620001	14659999	39999	0.701834	0.452426	II
chr2	14680001	14739999	59999	0.559547	0.315486	III
chr2	14780001	15279999	499999	0.540436	0.287256	III
chr2	15320001	15679999	359999	0.901415	0.843489	I
chr2	15700001	15819999	119999	0.636338	0.502732	II
chr2	15840001	15879999	39999	0.507972	0.328219	III
chr2	15940001	16619999	679999	0.3857	0.092453	IV
chr2	16660001	16719999	59999	0.401408	0.24952	III
chr2	16740001	16959999	219999	0.505502	0.455602	II
chr2	16980001	17179999	199999	0.459807	0.133648	III
chr2	17220001	17239999	19999	0.640881	0.27927	III
chr2	17260001	17319999	59999	0.605861	0.284122	III
chr2	17340001	17759999	419999	0.545225	0.3938	II
chr2	17820001	17899999	79999	0.880587	0.830648	I
chr2	17920001	17959999	39999	0.691905	0.653968	I
chr2	17980001	18519999	539999	0.586125	0.323377	III
chr2	18540001	18659999	119999	0.696053	0.455162	II
chr2	18700001	20859999	2159999	0.741994	0.594558	II
chr2	20900001	20999999	99999	0.892823	0.449805	II
chr2	21020001	21819999	799999	0.362448	0.0962631	IV
chr2	21840001	21939999	99999	0.354353	0.162832	IV
chr2	21960001	22059999	99999	0.45701	0.343166	III
chr2	22080001	22319999	239999	0.378739	0.13258	III
chr2	22360001	23379999	1019999	0.394482	0.048269	IV
chr2	23440001	23459999	19999	0.537958	0.114388	III
chr2	23480001	23559999	79999	0.609501	0.19405	III
chr2	23620001	23879999	259999	0.796361	0.596515	II
chr2	23900001	26439999	2539999	0.785813	0.682347	I
chr2	26460001	26599999	139999	0.707111	0.643659	I
chr2	26640001	28099999	1459999	0.654354	0.527353	II
chr2	28120001	28579999	459999	0.835677	0.774658	I
chr2	28600001	29459999	859999	0.711702	0.585356	II
chr2	29500001	30019999	519999	0.613844	0.21732	III
chr2	30040001	30279999	239999	0.390491	0.0802081	IV
chr2	30320001	30439999	119999	0.656494	0.419719	II
chr2	30460001	30919999	459999	0.788467	0.608953	I
chr2	30960001	31379999	419999	0.412475	0.076576	IV
chr2	31420001	31439999	19999	0.535796	0.222166	III
chr2	31460001	31659999	199999	0.743577	0.573185	II
chr2	31680001	31999999	319999	0.430671	0.0825919	IV
chr2	32040001	33039999	999999	0.859453	0.801497	I
chr2	33060001	33799999	739999	0.772607	0.59757	II
chr2	33820001	34339999	519999	0.511816	0.180001	III
chr2	34380001	34619999	239999	0.359098	0.122745	IV
chr2	34660001	35259999	599999	0.35566	0.0480047	IV
chr2	35300001	35579999	279999	0.342164	0.0613498	IV
chr2	35600001	35999999	399999	0.354667	0.165081	IV
chr2	36020001	36379999	359999	0.36697	0.0840174	IV
chr2	36400001	36479999	79999	0.434917	0.177943	III
chr2	36520001	36539999	19999	0.594496	0.351823	III
chr2	36560001	39739999	3179999	0.762753	0.662218	I
chr2	39760001	39979999	219999	0.732731	0.515242	II
chr2	40020001	40279999	259999	0.711488	0.351905	III
chr2	40300001	40779999	479999	0.766634	0.521947	II
chr2	40800001	41039999	239999	0.664767	0.280785	III
chr2	41080001	41379999	299999	0.486779	0.23307	III
chr2	41400001	41479999	79999	0.384182	0.187234	III
chr2	41500001	41899999	399999	0.477565	0.0972816	IV
chr2	41920001	42059999	139999	0.55666	0.21999	III
chr2	42080001	42379999	299999	0.630314	0.505887	II
chr2	42400001	42559999	159999	0.886785	0.854818	I
chr2	42580001	42759999	179999	0.649187	0.416828	II
chr2	42780001	44959999	2179999	0.773153	0.643338	I
chr2	44980001	45219999	239999	0.525547	0.357251	III
chr2	45240001	45859999	619999	0.780522	0.68437	I
chr2	45880001	46399999	519999	0.794172	0.728504	I
chr2	46420001	47699999	1279999	0.730083	0.655664	I
chr2	47740001	48879999	1139999	0.673857	0.458319	II
chr2	48900001	48939999	39999	0.689696	0.40665	II
chr2	48980001	49419999	439999	0.526234	0.132718	III
chr2	49440001	49479999	39999	0.657904	0.294579	III
chr2	49500001	49519999	19999	0.435834	0.100548	IV
chr2	49580001	50119999	539999	0.379004	0.0485062	IV
chr2	50160001	50679999	519999	0.380729	0.0520404	IV
chr2	50720001	50999999	279999	0.526117	0.0686925	III
chr2	51040001	51779999	739999	0.556518	0.100069	III
chr2	51800001	52479999	679999	0.66364	0.235716	III
chr2	52520001	52659999	139999	0.599994	0.164234	III
chr2	52700001	52979999	279999	0.52783	0.08341	III
chr2	53020001	53219999	199999	0.65925	0.22462	III
chr2	53240001	53819999	579999	0.670426	0.367199	III
chr2	53880001	56219999	2339999	0.772638	0.666428	I
chr2	56260001	57039999	779999	0.48576	0.280813	III
chr2	57060001	57899999	839999	0.390195	0.110992	IV
chr2	57940001	58039999	99999	0.586422	0.179688	III
chr2	58100001	58259999	159999	0.756493	0.424459	II
chr2	58280001	58439999	159999	0.889462	0.847287	I
chr2	58460001	58719999	259999	0.499864	0.226665	IV
chr2	58740001	58839999	99999	0.4752	0.378776	III
chr2	58900001	59179999	279999	0.334187	0.116785	IV
chr2	59220001	60539999	1319999	0.336374	0.0387554	IV
chr2	60660001	60899999	239999	0.455933	0.190858	III
chr2	60920001	60959999	39999	0.679614	0.405492	II
chr2	60980001	61399999	419999	0.791723	0.681721	I
chr2	61420001	61639999	219999	0.910261	0.890881	I
chr2	61680001	62159999	479999	0.732519	0.589196	II
chr2	62180001	62379999	199999	0.880753	0.784181	I
chr2	62400001	62919999	519999	0.725665	0.529451	II
chr2	62940001	63239999	299999	0.911062	0.889104	I
chr2	63280001	65879999	2599999	0.72976	0.576931	II
chr2	65900001	66159999	259999	0.426605	0.160061	IV
chr2	66200001	66559999	359999	0.37741	0.0868354	IV
chr2	66600001	66619999	19999	0.532521	0.185713	III
chr2	66680001	66779999	99999	0.84478	0.59205	II
chr2	66820001	67419999	599999	0.553942	0.211314	III
chr2	67480001	68019999	539999	0.6919	0.392677	II
chr2	68040001	69239999	1199999	0.682253	0.498788	II
chr2	69260001	70499999	1239999	0.763594	0.7055	I
chr2	70520001	70819999	299999	0.551408	0.472257	II
chr2	70860001	71119999	259999	0.469193	0.243604	III
chr2	71140001	71499999	359999	0.59453	0.397233	II
chr2	71520001	71659999	139999	0.79902	0.758924	I
chr2	71680001	72619999	939999	0.722531	0.625977	I
chr2	72640001	73019999	379999	0.865764	0.750357	I
chr2	73040001	73599999	559999	0.572535	0.485385	II
chr2	73620001	73819999	199999	0.903718	0.808548	I
chr2	73840001	75939999	2099999	0.693477	0.532182	II
chr2	75980001	79199999	3219999	0.369062	0.0785778	IV
chr2	79240001	79759999	519999	0.328223	0.0454521	IV
chr2	79800001	80179999	379999	0.432615	0.186401	III
chr2	80200001	80259999	59999	0.489073	0.279617	III
chr2	80280001	80339999	59999	0.606321	0.222299	III
chr2	80360001	80659999	299999	0.427856	0.0615916	IV
chr2	80680001	80719999	39999	0.625654	0.231996	III
chr2	80780001	82499999	1719999	0.360005	0.0393425	IV
chr2	82540001	82959999	419999	0.434922	0.0882506	IV
chr2	82980001	83419999	439999	0.589973	0.275828	III
chr2	83440001	83579999	139999	0.471779	0.123971	IV
chr2	83620001	84499999	879999	0.401979	0.0726894	IV
chr2	84520001	84579999	59999	0.374809	0.170736	III
chr2	84640001	85079999	439999	0.598981	0.333837	III
chr2	85100001	87279999	2179999	0.69467	0.569395	II
chr2	87300001	87419999	119999	0.51399	0.203472	III
chr2	87460001	87739999	279999	0.591941	0.390825	II
chr2	87760001	88019999	259999	0.799772	0.810352	I
chr2	88120001	88339999	219999	0.659684	0.377902	II
chr2	88400001	88779999	379999	0.48811	0.173533	III
chr2	88840001	89039999	199999	0.715217	0.617168	I
chr2	89080001	89999999	919999	0.389112	0.10445	IV
chr2	90040001	90219999	179999	0.372708	0.0605527	IV
chr2	91680001	92059999	379999	0.47515	0.250609	III
chr2	95520001	95559999	39999	0.402637	0.190815	III
chr2	95580001	95619999	39999	0.424649	0.0765865	IV
chr2	95740001	96199999	459999	0.627557	0.478517	II
chr2	96220001	97759999	1539999	0.665409	0.538985	II
chr2	97780001	97939999	159999	0.843906	0.791776	I
chr2	97960001	98339999	379999	0.62184	0.426024	II
chr2	98360001	98579999	219999	0.880199	0.848261	I
chr2	98600001	99039999	439999	0.620687	0.326692	III
chr2	99080001	99199999	119999	0.834811	0.790934	I
chr2	99220001	99939999	719999	0.652034	0.494733	II
chr2	99960001	100079999	119999	0.888515	0.864165	I
chr2	100100001	100139999	39999	0.508195	0.294288	III
chr2	100160001	100679999	519999	0.666113	0.559333	II
chr2	100720001	101159999	439999	0.533509	0.308425	III
chr2	101180001	101319999	139999	0.64711	0.403199	II
chr2	101340001	102919999	1579999	0.73094	0.622589	I
chr2	102960001	102999999	39999	0.60374	0.490561	II
chr2	103020001	103579999	559999	0.551769	0.326044	III
chr2	103600001	105299999	1699999	0.357934	0.0868261	IV
chr2	105320001	105639999	319999	0.362442	0.205357	III
chr2	105660001	106779999	1119999	0.668643	0.566245	II
chr2	106820001	107199999	379999	0.551931	0.264381	III
chr2	107220001	107379999	159999	0.391651	0.0837284	IV
chr2	107400001	107419999	19999	0.462147	0.179669	III
chr2	107440001	107639999	199999	0.545191	0.320438	III
chr2	107660001	107879999	219999	0.445972	0.158326	IV
chr2	107900001	108459999	559999	0.508811	0.301625	III
chr2	108480001	108759999	279999	0.382276	0.0885905	IV
chr2	108800001	108819999	19999	0.56579	0.338191	III
chr2	108840001	108859999	19999	0.678588	0.25364	III
chr2	108880001	109039999	159999	0.72242	0.462177	II
chr2	109080001	109479999	399999	0.816572	0.768788	I
chr2	109520001	109739999	219999	0.644061	0.403777	II
chr2	109760001	110339999	579999	0.805003	0.762149	I
chr2	110400001	110459999	59999	0.744168	0.575506	II
chr2	110500001	110819999	319999	0.613922	0.452775	II
chr2	110880001	110919999	39999	0.805546	0.649825	I
chr2	110960001	110999999	39999	0.493033	0.252052	III
chr2	111020001	111039999	19999	0.731914	0.3706	II
chr2	111060001	111419999	359999	0.759052	0.592293	II
chr2	111440001	111879999	439999	0.534868	0.307612	III
chr2	111900001	113619999	1719999	0.754737	0.660036	I
chr2	113640001	114759999	1119999	0.631504	0.500249	II
chr2	114800001	117119999	2319999	0.339644	0.0376777	IV
chr2	117160001	117579999	419999	0.320538	0.0928837	IV
chr2	117620001	118499999	879999	0.323124	0.0363502	IV
chr2	118540001	118879999	339999	0.645693	0.493007	II
chr2	118900001	119619999	719999	0.529464	0.331546	III
chr2	119640001	119899999	259999	0.403594	0.145878	IV
chr2	119920001	119939999	19999	0.589697	0.398141	II
chr2	119960001	120499999	539999	0.629574	0.478287	II
chr2	120520001	120719999	199999	0.881532	0.795018	I
chr2	120740001	121739999	999999	0.733605	0.585386	II
chr2	121780001	122059999	279999	0.597681	0.30828	III
chr2	122080001	122519999	439999	0.784979	0.720117	I
chr2	122560001	123419999	859999	0.480546	0.113366	III
chr2	123480001	125619999	2139999	0.371812	0.0466453	IV
chr2	125660001	125759999	99999	0.588782	0.376563	II
chr2	125780001	126159999	379999	0.532064	0.127339	III
chr2	126200001	126219999	19999	0.563026	0.102634	III
chr2	126260001	127299999	1039999	0.352964	0.0419468	IV
chr2	127340001	127399999	59999	0.43302	0.141498	III
chr2	127420001	127439999	19999	0.851783	0.585693	II
chr2	127480001	127699999	219999	0.39441	0.0862446	IV
chr2	127760001	129039999	1279999	0.747654	0.6492	I
chr2	129100001	129159999	59999	0.729179	0.36804	II
chr2	129180001	129499999	319999	0.702296	0.269785	III
chr2	129520001	129619999	99999	0.451357	0.0743986	IV
chr2	129660001	130819999	1159999	0.408806	0.0646477	IV
chr2	130880001	132579999	1699999	0.526697	0.278486	III
chr2	132620001	133159999	539999	0.447754	0.11228	III
chr2	133180001	133259999	79999	0.65175	0.310341	III
chr2	133280001	133419999	139999	0.775424	0.420481	II
chr2	133460001	134039999	579999	0.75774	0.192829	III
chr2	134060001	134599999	539999	0.770802	0.376721	II
chr2	134620001	134859999	239999	0.609635	0.21309	III
chr2	134880001	135199999	319999	0.839865	0.769297	I
chr2	135220001	135599999	379999	0.573709	0.335564	III
chr2	135620001	135799999	179999	0.71775	0.504834	II
chr2	135820001	136719999	899999	0.864886	0.735067	I
chr2	136780001	137179999	399999	0.424196	0.14677	IV
chr2	137220001	137599999	379999	0.310901	0.0267599	IV
chr2	137640001	137659999	19999	0.43707	0.0449444	IV
chr2	137700001	137839999	139999	0.491522	0.0667742	IV
chr2	137860001	138019999	159999	0.633892	0.225692	III
chr2	138040001	138059999	19999	0.427293	0.0603889	IV
chr2	138100001	138639999	539999	0.398133	0.0486644	IV
chr2	138660001	139259999	599999	0.76243	0.527086	II
chr2	139280001	139339999	59999	0.907091	0.864704	I
chr2	139380001	139459999	79999	0.661335	0.3198	III
chr2	139480001	139859999	379999	0.587638	0.339007	III
chr2	139880001	139899999	19999	0.47671	0.222378	III
chr2	139920001	140019999	99999	0.5417	0.314544	III
chr2	140060001	140219999	159999	0.433321	0.247897	III
chr2	140260001	141159999	899999	0.41304	0.0956731	IV
chr2	141200001	141859999	659999	0.579047	0.227777	III
chr2	141880001	142159999	279999	0.487151	0.119188	III
chr2	142200001	142279999	79999	0.454149	0.166086	IV
chr2	142300001	142379999	79999	0.451187	0.192937	IV
chr2	142400001	142639999	239999	0.393874	0.0766622	IV
chr2	142680001	143319999	639999	0.396466	0.172146	III
chr2	143380001	143399999	19999	0.575259	0.264279	III
chr2	143420001	144659999	1239999	0.714359	0.564832	II
chr2	144700001	145059999	359999	0.868798	0.709837	I
chr2	145080001	146479999	1399999	0.779733	0.627871	I
chr2	146520001	146659999	139999	0.779605	0.540362	II
chr2	146700001	147779999	1079999	0.756852	0.495197	II
chr2	147820001	148539999	719999	0.701585	0.289946	III
chr2	148620001	149219999	599999	0.875503	0.770355	I
chr2	149260001	149399999	139999	0.618982	0.352674	III
chr2	149420001	149519999	99999	0.883095	0.874009	I
chr2	149540001	150399999	859999	0.62497	0.402802	II
chr2	150420001	150439999	19999	0.810041	0.780009	I
chr2	150460001	153179999	2719999	0.750545	0.549282	II
chr2	153200001	153599999	399999	0.785194	0.707032	I
chr2	153660001	154179999	519999	0.344867	0.118029	IV
chr2	154200001	154399999	199999	0.333554	0.317481	III
chr2	154420001	154759999	339999	0.304821	0.0493162	IV
chr2	154800001	155359999	559999	0.387948	0.180393	III
chr2	155400001	156039999	639999	0.367626	0.059359	IV
chr2	156080001	156799999	719999	0.426121	0.0714267	IV
chr2	156820001	157099999	279999	0.497769	0.139638	IV
chr2	157200001	157439999	239999	0.770793	0.658101	I
chr2	157460001	157959999	499999	0.679381	0.302595	III
chr2	157980001	158739999	759999	0.760018	0.591055	II
chr2	158800001	159299999	499999	0.603407	0.327825	III
chr2	159320001	159519999	199999	0.885268	0.859286	I
chr2	159540001	162239999	2699999	0.765417	0.632108	I
chr2	162320001	162739999	419999	0.484054	0.236951	III
chr2	162760001	162779999	19999	0.657145	0.455437	II
chr2	162820001	163179999	359999	0.744916	0.597451	II
chr2	163240001	163979999	739999	0.376569	0.108483	IV
chr2	164020001	164759999	739999	0.677582	0.242719	III
chr2	164780001	165319999	539999	0.614713	0.135187	III
chr2	165340001	165359999	19999	0.760494	0.278854	II
chr2	165380001	165519999	139999	0.788714	0.341503	II
chr2	165540001	165859999	319999	0.742931	0.446917	II
chr2	165880001	166099999	219999	0.474659	0.1671	III
chr2	166120001	166159999	39999	0.581791	0.259962	III
chr2	166180001	166239999	59999	0.655007	0.431485	II
chr2	166260001	166799999	539999	0.749393	0.587134	II
chr2	166820001	166959999	139999	0.61652	0.504127	II
chr2	167000001	167259999	259999	0.588259	0.37342	II
chr2	167280001	167879999	599999	0.49953	0.159048	III
chr2	167900001	167939999	39999	0.559365	0.261459	III
chr2	167960001	168759999	799999	0.550259	0.348527	III
chr2	168800001	169079999	279999	0.854425	0.827178	I
chr2	169100001	169299999	199999	0.683572	0.406321	II
chr2	169320001	169599999	279999	0.853927	0.765553	I
chr2	169640001	169979999	339999	0.735662	0.503515	II
chr2	170000001	170279999	279999	0.452002	0.157207	III
chr2	170300001	170679999	379999	0.715502	0.594203	II
chr2	170700001	170919999	219999	0.889111	0.851906	I
chr2	170940001	171779999	839999	0.543014	0.408831	II
chr2	171800001	174139999	2339999	0.763111	0.645472	I
chr2	174160001	174739999	579999	0.652298	0.264421	III
chr2	174760001	175999999	1239999	0.745927	0.641822	I
chr2	176060001	176539999	479999	0.466433	0.258969	III
chr2	176560001	176659999	99999	0.437935	0.329644	III
chr2	176700001	177519999	819999	0.643996	0.532865	II
chr2	177560001	177579999	19999	0.58115	0.327682	III
chr2	177600001	177979999	379999	0.546393	0.229414	III
chr2	178020001	178279999	259999	0.714455	0.620865	I
chr2	178300001	178379999	79999	0.900109	0.866871	I
chr2	178400001	178459999	59999	0.558929	0.350186	III
chr2	178500001	178959999	459999	0.548873	0.247865	III
chr2	178980001	179459999	479999	0.767614	0.641656	I
chr2	179500001	179939999	439999	0.629373	0.236572	III
chr2	179960001	180099999	139999	0.895001	0.83769	I
chr2	180120001	180899999	779999	0.691696	0.447951	II
chr2	180940001	181339999	399999	0.715464	0.252028	III
chr2	181360001	181779999	419999	0.780922	0.387154	II
chr2	181800001	181819999	19999	0.689044	0.229531	III
chr2	181860001	181939999	79999	0.865809	0.839558	I
chr2	181980001	182579999	599999	0.650004	0.253006	III
chr2	182600001	182919999	319999	0.740831	0.551548	II
chr2	182940001	183559999	619999	0.76134	0.408731	II
chr2	183580001	184219999	639999	0.760977	0.630492	I
chr2	184260001	186379999	2119999	0.403727	0.101151	IV
chr2	186420001	186679999	259999	0.478433	0.334326	III
chr2	186740001	186879999	139999	0.647598	0.39872	II
chr2	186900001	187619999	719999	0.759821	0.555019	II
chr2	187640001	188199999	559999	0.601188	0.3299	III
chr2	188220001	188299999	79999	0.774725	0.448168	II
chr2	188320001	188419999	99999	0.781584	0.743032	I
chr2	188460001	189799999	1339999	0.724748	0.513002	II
chr2	189840001	193019999	3179999	0.740253	0.599124	II
chr2	193040001	193119999	79999	0.491363	0.36057	III
chr2	193200001	193919999	719999	0.387317	0.129888	IV
chr2	193940001	194859999	919999	0.524589	0.313111	III
chr2	194920001	194979999	59999	0.496164	0.195744	IV
chr2	195020001	195039999	19999	0.405574	0.119188	IV
chr2	195060001	196119999	1059999	0.374981	0.130046	IV
chr2	196180001	198519999	2339999	0.764183	0.587318	II
chr2	198540001	198839999	299999	0.67961	0.434129	II
chr2	198860001	199119999	259999	0.694809	0.271675	III
chr2	199140001	203119999	3979999	0.734981	0.565013	II
chr2	203140001	204639999	1499999	0.83344	0.737731	I
chr2	204680001	205399999	719999	0.625336	0.396595	II
chr2	205420001	206399999	979999	0.82168	0.667028	I
chr2	206460001	207079999	619999	0.740591	0.621114	I
chr2	207100001	207159999	59999	0.483345	0.372508	III
chr2	207180001	207599999	419999	0.477231	0.149637	III
chr2	207640001	209219999	1579999	0.741184	0.600592	II
chr2	209280001	209319999	39999	0.374959	0.118858	IV
chr2	209360001	210139999	779999	0.333945	0.0486037	IV
chr2	210200001	211519999	1319999	0.587036	0.375898	II
chr2	211560001	211959999	399999	0.404013	0.104823	IV
chr2	211980001	212019999	39999	0.626717	0.334031	III
chr2	212040001	212699999	659999	0.412766	0.108843	IV
chr2	212740001	212819999	79999	0.537992	0.17508	III
chr2	212860001	212999999	139999	0.629592	0.398053	II
chr2	213020001	213519999	499999	0.555274	0.22788	III
chr2	213540001	213739999	199999	0.674553	0.332284	II
chr2	213760001	214199999	439999	0.754165	0.462734	II
chr2	214220001	214259999	39999	0.765579	0.378183	II
chr2	214300001	215559999	1259999	0.547008	0.176961	III
chr2	215580001	215639999	59999	0.908765	0.875415	I
chr2	215660001	216099999	439999	0.565035	0.296506	III
chr2	216140001	217399999	1259999	0.779032	0.662354	I
chr2	217440001	218839999	1399999	0.735407	0.44115	II
chr2	218860001	219279999	419999	0.621185	0.417212	II
chr2	219300001	219619999	319999	0.815683	0.754106	I
chr2	219640001	219699999	59999	0.656862	0.590406	I
chr2	219720001	219919999	199999	0.343968	0.261557	III
chr2	219940001	220539999	599999	0.61317	0.507177	II
chr2	220560001	220779999	219999	0.517822	0.261591	III
chr2	220800001	221139999	339999	0.7034	0.473341	II
chr2	221160001	222259999	1099999	0.618033	0.392961	II
chr2	222280001	222399999	119999	0.8118	0.698646	I
chr2	222420001	222839999	419999	0.553342	0.354659	III
chr2	222860001	223279999	419999	0.371867	0.259274	III
chr2	223300001	223399999	99999	0.49413	0.410126	II
chr2	223420001	223959999	539999	0.732719	0.621665	I
chr2	223980001	224379999	399999	0.653755	0.355456	III
chr2	224400001	226039999	1639999	0.759478	0.639149	I
chr2	226100001	226479999	379999	0.458145	0.141555	III
chr2	226540001	227579999	1039999	0.785731	0.557492	II
chr2	227640001	228739999	1099999	0.702256	0.505363	II
chr2	228780001	229379999	599999	0.394559	0.112859	IV
chr2	229420001	229859999	439999	0.553017	0.282503	III
chr2	229880001	230479999	599999	0.647894	0.464899	II
chr2	230500001	230599999	99999	0.405233	0.199808	III
chr2	230620001	230759999	139999	0.886101	0.869028	I
chr2	230780001	232819999	2039999	0.700243	0.581961	II
chr2	232840001	233159999	319999	0.890608	0.83952	I
chr2	233180001	234259999	1079999	0.682034	0.595631	II
chr2	234280001	234439999	159999	0.8583	0.822799	I
chr2	234480001	234579999	99999	0.501771	0.144396	III
chr2	234600001	234739999	139999	0.601406	0.227662	III
chr2	234760001	234839999	79999	0.501726	0.211914	III
chr2	234880001	235999999	1119999	0.752298	0.581631	II
chr2	236040001	236399999	359999	0.746042	0.369035	II
chr2	236420001	237019999	599999	0.856069	0.818526	I
chr2	237040001	237139999	99999	0.472787	0.499737	II
chr2	237160001	237559999	399999	0.56634	0.305046	III
chr2	237580001	237679999	99999	0.722861	0.53694	I
chr2	237700001	237959999	259999	0.637669	0.362943	III
chr2	238000001	239399999	1399999	0.720619	0.647023	I
chr2	239440001	239739999	299999	0.599448	0.33985	III
chr2	239760001	239939999	179999	0.743444	0.640377	I
chr2	239980001	240299999	319999	0.822929	0.801479	I
chr2	240320001	240379999	59999	0.544962	0.19924	III
chr2	240420001	240819999	399999	0.513506	0.130393	III
chr2	240860001	241919999	1059999	0.620288	0.45384	II
chr2	241940001	242699999	759999	0.750347	0.69065	I
chr2	242720001	243199371	479371	0.633341	0.452669	II
chr3	3	419999	419997	0.490655	0.052594	IV
chr3	460001	859999	399999	0.355132	0.0507272	IV
chr3	880001	1099999	219999	0.344301	0.160433	IV
chr3	1120001	1299999	179999	0.539895	0.32408	III
chr3	1340001	1959999	619999	0.360118	0.140455	IV
chr3	1980001	2019999	39999	0.38827	0.30001	III
chr3	2080001	3119999	1039999	0.353395	0.0498878	IV
chr3	3180001	3199999	19999	0.870362	0.839828	I
chr3	3240001	3459999	219999	0.333192	0.142848	IV
chr3	3480001	3539999	59999	0.34882	0.30275	III
chr3	3580001	4299999	719999	0.422886	0.28409	III
chr3	4360001	5259999	899999	0.728932	0.584889	II
chr3	5300001	5339999	39999	0.43598	0.358242	III
chr3	5400001	7139999	1739999	0.345896	0.083816	IV
chr3	7220001	7779999	559999	0.414137	0.155606	IV
chr3	7800001	8119999	319999	0.364288	0.0927661	IV
chr3	8140001	8179999	39999	0.478277	0.154806	IV
chr3	8240001	8299999	59999	0.644887	0.266801	III
chr3	8320001	8439999	119999	0.638875	0.319627	III
chr3	8480001	10579999	2099999	0.689937	0.56628	II
chr3	10640001	10939999	299999	0.383555	0.122986	IV
chr3	10960001	11079999	119999	0.544947	0.262823	III
chr3	11100001	11859999	759999	0.7616	0.711613	I
chr3	11900001	12119999	219999	0.416287	0.0976202	IV
chr3	12180001	13659999	1479999	0.670016	0.567056	II
chr3	13720001	14119999	399999	0.368674	0.104557	IV
chr3	14140001	14699999	559999	0.655926	0.484385	II
chr3	14720001	15239999	519999	0.629243	0.473296	II
chr3	15260001	17179999	1919999	0.744596	0.61214	I
chr3	17200001	17759999	559999	0.893404	0.818453	I
chr3	17780001	18439999	659999	0.715593	0.458756	II
chr3	18460001	18619999	159999	0.410762	0.306389	III
chr3	18640001	19179999	539999	0.398674	0.183772	IV
chr3	19240001	19859999	619999	0.351925	0.0479255	IV
chr3	19900001	20199999	299999	0.741634	0.579846	II
chr3	20240001	21239999	999999	0.469333	0.247331	III
chr3	21260001	21319999	59999	0.549605	0.392593	III
chr3	21340001	21359999	19999	0.615116	0.463448	II
chr3	21380001	21419999	39999	0.619599	0.392245	III
chr3	21460001	21759999	299999	0.764868	0.703375	I
chr3	21780001	21979999	199999	0.673479	0.508162	II
chr3	22020001	22639999	619999	0.480701	0.396536	II
chr3	22660001	22939999	279999	0.388984	0.183383	III
chr3	22960001	23239999	279999	0.65329	0.43415	II
chr3	23260001	23619999	359999	0.871409	0.734012	I
chr3	23640001	24419999	779999	0.729605	0.66136	I
chr3	24440001	24719999	279999	0.57626	0.582362	II
chr3	24760001	25419999	659999	0.501037	0.356372	III
chr3	25440001	25899999	459999	0.717401	0.607052	II
chr3	25960001	27059999	1099999	0.341401	0.04706	IV
chr3	27100001	27119999	19999	0.543254	0.282124	III
chr3	27140001	27719999	579999	0.811916	0.718586	I
chr3	27760001	27799999	39999	0.453439	0.44682	II
chr3	27820001	28259999	439999	0.61241	0.302325	III
chr3	28280001	28379999	99999	0.810024	0.728431	I
chr3	28400001	28859999	459999	0.660628	0.313521	III
chr3	28880001	29319999	439999	0.783233	0.541384	II
chr3	29340001	29359999	19999	0.868959	0.881962	I
chr3	29400001	30019999	619999	0.849224	0.830728	I
chr3	30060001	30779999	719999	0.782233	0.625188	II
chr3	30820001	31519999	699999	0.757716	0.487708	II
chr3	31540001	31559999	19999	0.665884	0.310997	III
chr3	31580001	31979999	399999	0.856102	0.761405	I
chr3	32020001	32419999	399999	0.72502	0.46797	II
chr3	32440001	33899999	1459999	0.766305	0.661007	I
chr3	33920001	33939999	19999	0.563188	0.412339	II
chr3	33960001	34039999	79999	0.570215	0.268892	III
chr3	34100001	35879999	1779999	0.362394	0.165997	IV
chr3	35920001	36299999	379999	0.478338	0.221861	III
chr3	36320001	36419999	99999	0.582579	0.322962	III
chr3	36440001	37019999	579999	0.704623	0.488771	II
chr3	37040001	37459999	419999	0.831452	0.795799	I
chr3	37500001	37779999	279999	0.621646	0.310113	III
chr3	37820001	38559999	739999	0.724146	0.643711	I
chr3	38600001	38999999	399999	0.428251	0.118981	III
chr3	39020001	39479999	459999	0.564003	0.360854	III
chr3	39500001	39899999	399999	0.520174	0.183673	III
chr3	39940001	40059999	119999	0.598903	0.160782	III
chr3	40080001	40179999	99999	0.667748	0.33847	III
chr3	40220001	40299999	79999	0.64235	0.317093	III
chr3	40320001	41239999	919999	0.665875	0.420333	II
chr3	41260001	42039999	779999	0.805505	0.610677	I
chr3	42080001	42239999	159999	0.795139	0.775584	I
chr3	42280001	43319999	1039999	0.56491	0.358649	III
chr3	43360001	43639999	279999	0.878597	0.830658	I
chr3	43660001	45779999	2119999	0.697125	0.602911	I
chr3	45800001	46019999	219999	0.661443	0.480928	II
chr3	46040001	46919999	879999	0.620145	0.42367	II
chr3	46960001	47799999	839999	0.797864	0.735842	I
chr3	47820001	50199999	2379999	0.730159	0.655536	I
chr3	50220001	50679999	459999	0.526669	0.423679	II
chr3	50740001	50759999	19999	0.553034	0.21158	III
chr3	50800001	51319999	519999	0.454824	0.0913034	IV
chr3	51360001	51419999	59999	0.65039	0.361496	II
chr3	51440001	51719999	279999	0.812511	0.761043	I
chr3	51760001	51939999	179999	0.457159	0.183738	III
chr3	51960001	53359999	1399999	0.729967	0.677137	I
chr3	53380001	53399999	19999	0.515492	0.352647	III
chr3	53420001	53719999	299999	0.460708	0.159928	III
chr3	53740001	53899999	159999	0.68064	0.431492	II
chr3	53940001	54759999	819999	0.461585	0.101089	IV
chr3	54780001	54819999	39999	0.58182	0.209479	III
chr3	54860001	55479999	619999	0.767421	0.48908	II
chr3	55500001	56199999	699999	0.6466	0.446484	II
chr3	56220001	56339999	119999	0.624922	0.309104	III
chr3	56360001	56539999	179999	0.394227	0.0927215	IV
chr3	56600001	58539999	1939999	0.749696	0.632136	I
chr3	58560001	58999999	439999	0.68156	0.441753	II
chr3	59040001	59539999	499999	0.696933	0.401559	II
chr3	59560001	61539999	1979999	0.552765	0.259333	III
chr3	61560001	62259999	699999	0.851682	0.810974	I
chr3	62300001	62519999	219999	0.422439	0.166677	III
chr3	62540001	62579999	39999	0.682422	0.573169	II
chr3	62600001	62619999	19999	0.455445	0.342784	III
chr3	62660001	63279999	619999	0.347199	0.0802493	IV
chr3	63320001	63539999	219999	0.465132	0.143706	IV
chr3	63600001	63659999	59999	0.569679	0.320976	III
chr3	63680001	63759999	79999	0.590071	0.268755	III
chr3	63780001	64219999	439999	0.746254	0.676463	I
chr3	64240001	64439999	199999	0.712709	0.558146	II
chr3	64460001	64639999	179999	0.71015	0.436642	II
chr3	64680001	65299999	619999	0.623661	0.318149	III
chr3	65340001	65999999	659999	0.826777	0.652951	II
chr3	66020001	66099999	79999	0.699584	0.587566	II
chr3	66120001	66519999	399999	0.770982	0.603897	I
chr3	66540001	66879999	339999	0.676678	0.245453	III
chr3	66900001	67399999	499999	0.475943	0.123025	IV
chr3	67440001	67659999	219999	0.901596	0.880616	I
chr3	67700001	67819999	119999	0.75443	0.438621	II
chr3	67880001	67899999	19999	0.543686	0.100635	III
chr3	67940001	68039999	99999	0.419972	0.0966715	IV
chr3	68080001	68879999	799999	0.329347	0.0309288	IV
chr3	68940001	68979999	39999	0.427156	0.0972492	IV
chr3	69020001	69679999	659999	0.617015	0.501294	II
chr3	69700001	69779999	79999	0.642035	0.516288	II
chr3	69800001	69999999	199999	0.731629	0.739318	I
chr3	70040001	70399999	359999	0.428683	0.300219	III
chr3	70420001	70539999	119999	0.43104	0.153328	IV
chr3	70560001	70719999	159999	0.610118	0.245431	III
chr3	70760001	70959999	199999	0.756959	0.542951	II
chr3	71000001	71599999	599999	0.78964	0.752461	I
chr3	71620001	71739999	119999	0.672399	0.521239	II
chr3	71780001	71979999	199999	0.578944	0.375953	II
chr3	72000001	73139999	1139999	0.750803	0.595769	I
chr3	73160001	73459999	299999	0.65848	0.162507	III
chr3	73480001	73899999	419999	0.758494	0.395237	II
chr3	73920001	74279999	359999	0.49182	0.0338353	IV
chr3	74320001	74679999	359999	0.472472	0.0571363	IV
chr3	74720001	75279999	559999	0.36766	0.0400099	IV
chr3	75300001	75459999	159999	0.657242	0.203708	III
chr3	75480001	75759999	279999	0.443766	0.136102	III
chr3	75780001	75819999	39999	0.769841	0.607533	I
chr3	75840001	76019999	179999	0.380405	0.174453	IV
chr3	76060001	76619999	559999	0.416573	0.417189	II
chr3	76640001	77379999	739999	0.413254	0.181594	IV
chr3	77400001	78619999	1219999	0.402691	0.107398	IV
chr3	78640001	79019999	379999	0.813613	0.71353	I
chr3	79060001	79419999	359999	0.61765	0.189585	III
chr3	79440001	79539999	99999	0.470524	0.0657108	IV
chr3	79580001	80379999	799999	0.436281	0.0659642	IV
chr3	80420001	81179999	759999	0.367649	0.0428412	IV
chr3	81240001	81319999	79999	0.582908	0.241408	III
chr3	81340001	81419999	79999	0.581206	0.192645	III
chr3	81460001	81519999	59999	0.752073	0.468374	II
chr3	81540001	81779999	239999	0.892846	0.853279	I
chr3	81820001	82199999	379999	0.667639	0.180856	III
chr3	82240001	85319999	3079999	0.399325	0.0500986	IV
chr3	85380001	85619999	239999	0.484082	0.127323	IV
chr3	85660001	86799999	1139999	0.391632	0.0559778	IV
chr3	86820001	87379999	559999	0.69579	0.398894	II
chr3	87420001	87479999	59999	0.652752	0.269329	III
chr3	87500001	87539999	39999	0.559653	0.15186	III
chr3	87560001	87839999	279999	0.502632	0.221935	III
chr3	87860001	88019999	159999	0.537933	0.351351	III
chr3	88040001	88099999	59999	0.702916	0.516515	II
chr3	88120001	88179999	59999	0.867157	0.855872	I
chr3	88220001	89139999	919999	0.689802	0.462194	II
chr3	89180001	89619999	439999	0.750586	0.629412	I
chr3	89640001	90219999	579999	0.565354	0.350795	III
chr3	90240001	90279999	39999	0.395549	0.220078	III
chr3	93920001	94579999	659999	0.460101	0.122948	III
chr3	94620001	97439999	2819999	0.398543	0.0699953	IV
chr3	97460001	97679999	219999	0.746286	0.636475	I
chr3	97700001	97719999	19999	0.611006	0.238208	III
chr3	97760001	98199999	439999	0.356857	0.0900061	IV
chr3	98220001	101899999	3679999	0.754127	0.627527	I
chr3	101960001	102239999	279999	0.562945	0.3995	II
chr3	102280001	103639999	1359999	0.401159	0.105418	IV
chr3	103700001	103959999	259999	0.450103	0.194681	III
chr3	103980001	104259999	279999	0.605032	0.400424	III
chr3	104280001	105059999	779999	0.698215	0.525664	II
chr3	105100001	105319999	219999	0.848529	0.66031	I
chr3	105360001	105579999	219999	0.84519	0.810198	I
chr3	105620001	106119999	499999	0.808479	0.619208	I
chr3	106140001	106519999	379999	0.826675	0.746571	I
chr3	106540001	106559999	19999	0.840363	0.677808	I
chr3	106600001	106819999	219999	0.7735	0.471981	II
chr3	106860001	107239999	379999	0.673603	0.456044	II
chr3	107260001	107499999	239999	0.849622	0.783552	I
chr3	107520001	108399999	879999	0.724402	0.5365	II
chr3	108420001	108559999	139999	0.397168	0.0883423	IV
chr3	108580001	109919999	1339999	0.474902	0.239495	III
chr3	109980001	110559999	579999	0.700332	0.482825	II
chr3	110580001	110759999	179999	0.631333	0.38802	II
chr3	110800001	110899999	99999	0.909792	0.889065	I
chr3	110920001	113979999	3059999	0.675403	0.483307	II
chr3	114040001	114319999	279999	0.795461	0.741794	I
chr3	114360001	114839999	479999	0.817098	0.638053	I
chr3	114860001	115899999	1039999	0.722689	0.403694	II
chr3	115940001	116039999	99999	0.584465	0.174069	III
chr3	116060001	116699999	639999	0.441291	0.0739457	IV
chr3	116720001	116759999	39999	0.68968	0.171481	III
chr3	116780001	117079999	299999	0.578625	0.0635329	III
chr3	117120001	117179999	59999	0.679739	0.120245	III
chr3	117260001	117679999	419999	0.743412	0.342685	II
chr3	117720001	118459999	739999	0.33764	0.048943	IV
chr3	118520001	118599999	79999	0.402698	0.151582	IV
chr3	118640001	118839999	199999	0.483087	0.194713	III
chr3	118860001	120499999	1639999	0.740574	0.617657	I
chr3	120520001	121079999	559999	0.395643	0.0795801	IV
chr3	121120001	121539999	419999	0.795953	0.68908	I
chr3	121580001	121999999	419999	0.542109	0.274103	III
chr3	122040001	126739999	4699999	0.728329	0.585176	II
chr3	126820001	127239999	419999	0.486857	0.260365	III
chr3	127280001	129339999	2059999	0.687226	0.601034	II
chr3	129380001	129579999	199999	0.858467	0.821987	I
chr3	129600001	129839999	239999	0.653157	0.429902	II
chr3	129900001	130339999	439999	0.411876	0.0674008	IV
chr3	130360001	131199999	839999	0.712692	0.513609	II
chr3	131220001	131259999	39999	0.477978	0.240474	III
chr3	131280001	131819999	539999	0.443771	0.225722	III
chr3	131840001	131899999	59999	0.54078	0.251588	III
chr3	131940001	132119999	179999	0.602015	0.353161	II
chr3	132140001	132339999	199999	0.870779	0.819943	I
chr3	132360001	132419999	59999	0.706748	0.656858	I
chr3	132440001	134759999	2319999	0.66684	0.470217	II
chr3	134780001	134959999	179999	0.586018	0.269779	III
chr3	135000001	135559999	559999	0.36753	0.0809742	IV
chr3	135600001	136739999	1139999	0.820961	0.751216	I
chr3	136780001	137339999	559999	0.323656	0.0532029	IV
chr3	137380001	137639999	259999	0.290548	0.0396901	IV
chr3	137700001	138599999	899999	0.784793	0.693446	I
chr3	138680001	139139999	459999	0.561203	0.308857	III
chr3	139160001	139819999	659999	0.434702	0.128077	III
chr3	139880001	140439999	559999	0.634879	0.328911	III
chr3	140460001	140579999	119999	0.44618	0.129295	IV
chr3	140600001	140939999	339999	0.550775	0.343144	III
chr3	140960001	142519999	1559999	0.778133	0.676918	I
chr3	142540001	142839999	299999	0.681472	0.527226	II
chr3	142860001	143879999	1019999	0.740669	0.50243	II
chr3	143920001	144299999	379999	0.606275	0.373135	III
chr3	144320001	144479999	159999	0.59701	0.267226	III
chr3	144500001	144619999	119999	0.573457	0.228678	III
chr3	144640001	144939999	299999	0.528586	0.234833	III
chr3	144980001	145339999	359999	0.450007	0.134409	IV
chr3	145360001	145439999	79999	0.580892	0.24646	III
chr3	145480001	145539999	59999	0.695386	0.386957	II
chr3	145560001	145699999	139999	0.726467	0.493223	II
chr3	145720001	145839999	119999	0.827191	0.794846	I
chr3	145860001	146239999	379999	0.70481	0.485262	II
chr3	146260001	146439999	179999	0.657452	0.387343	II
chr3	146460001	147039999	579999	0.746952	0.459233	II
chr3	147060001	147139999	79999	0.223023	0.413488	III
chr3	147160001	148379999	1219999	0.725638	0.453411	II
chr3	148400001	148539999	139999	0.685683	0.445546	II
chr3	148580001	148699999	119999	0.761318	0.568846	II
chr3	148720001	149339999	619999	0.759823	0.675528	I
chr3	149360001	150459999	1099999	0.731192	0.60549	II
chr3	150480001	150839999	359999	0.595612	0.390178	II
chr3	150860001	152319999	1459999	0.756726	0.591807	II
chr3	152340001	152699999	359999	0.558394	0.341831	III
chr3	152740001	153159999	419999	0.753052	0.599356	II
chr3	153180001	153199999	19999	0.651647	0.318788	III
chr3	153220001	153939999	719999	0.594926	0.249539	III
chr3	153980001	154019999	39999	0.893475	0.876238	I
chr3	154060001	154379999	319999	0.414625	0.113159	IV
chr3	154420001	154439999	19999	0.543043	0.200374	III
chr3	154460001	154999999	539999	0.744661	0.562971	II
chr3	155020001	155439999	419999	0.690309	0.408761	II
chr3	155460001	157259999	1799999	0.706882	0.537931	II
chr3	157280001	157819999	539999	0.629926	0.372835	II
chr3	157840001	158219999	379999	0.878026	0.803299	I
chr3	158280001	158959999	679999	0.67798	0.455886	II
chr3	158980001	159299999	319999	0.598941	0.236817	III
chr3	159320001	160259999	939999	0.762808	0.638993	I
chr3	160280001	161139999	859999	0.629421	0.424729	II
chr3	161180001	161539999	359999	0.389911	0.0937711	IV
chr3	161560001	162439999	879999	0.644491	0.327517	III
chr3	162480001	162499999	19999	0.575072	0.201235	III
chr3	162600001	164019999	1419999	0.402483	0.0820679	IV
chr3	164040001	164279999	239999	0.601805	0.181524	III
chr3	164300001	164339999	39999	0.635288	0.145792	III
chr3	164380001	164499999	119999	0.528274	0.0848268	III
chr3	164540001	167339999	2799999	0.366129	0.0785806	IV
chr3	167380001	167779999	399999	0.71345	0.546884	II
chr3	167800001	167919999	119999	0.641094	0.3933	II
chr3	167940001	167959999	19999	0.55067	0.136169	III
chr3	167980001	168459999	479999	0.587215	0.197629	III
chr3	168520001	169339999	819999	0.705127	0.469051	II
chr3	169360001	169679999	319999	0.574782	0.349069	III
chr3	169700001	172539999	2839999	0.757114	0.628217	I
chr3	172580001	172619999	39999	0.496411	0.303986	III
chr3	172640001	172759999	119999	0.427795	0.187362	III
chr3	172800001	173239999	439999	0.456185	0.0990832	IV
chr3	173260001	173759999	499999	0.740026	0.324304	II
chr3	173800001	174119999	319999	0.758835	0.449438	II
chr3	174160001	174179999	19999	0.895147	0.791922	I
chr3	174200001	174219999	19999	0.805116	0.69359	I
chr3	174260001	174339999	79999	0.854751	0.601382	I
chr3	174400001	175479999	1079999	0.802254	0.49934	II
chr3	175520001	176139999	619999	0.638457	0.272727	III
chr3	176160001	176599999	439999	0.57321	0.314921	III
chr3	176660001	176699999	39999	0.800122	0.639447	I
chr3	176720001	176879999	159999	0.861193	0.850452	I
chr3	176900001	177899999	999999	0.798836	0.641105	I
chr3	177960001	178139999	179999	0.768046	0.51063	II
chr3	178160001	178639999	479999	0.519287	0.342948	III
chr3	178660001	178679999	19999	0.630815	0.495771	II
chr3	178720001	179519999	799999	0.750976	0.64542	I
chr3	179540001	179579999	39999	0.644597	0.261789	III
chr3	179600001	180079999	479999	0.580094	0.164368	III
chr3	180100001	180279999	179999	0.649335	0.207325	III
chr3	180300001	180339999	39999	0.630991	0.457601	II
chr3	180380001	180599999	219999	0.422664	0.134126	III
chr3	180640001	180679999	39999	0.913655	0.904365	I
chr3	180740001	181239999	499999	0.366821	0.0684361	IV
chr3	181280001	181639999	359999	0.456159	0.289708	III
chr3	181680001	181739999	59999	0.358011	0.111479	IV
chr3	181760001	182399999	639999	0.354108	0.172608	IV
chr3	182420001	183699999	1279999	0.728788	0.609636	II
chr3	183720001	184519999	799999	0.596422	0.440644	II
chr3	184540001	184739999	199999	0.892816	0.80375	I
chr3	184760001	185939999	1179999	0.730849	0.549509	II
chr3	185960001	187119999	1159999	0.624782	0.391135	II
chr3	187140001	187399999	259999	0.473339	0.191603	III
chr3	187420001	187459999	39999	0.537173	0.455402	II
chr3	187480001	187859999	379999	0.785644	0.566333	II
chr3	187880001	188599999	719999	0.835821	0.802435	I
chr3	188660001	188919999	259999	0.701943	0.451514	II
chr3	188960001	189339999	379999	0.780312	0.604647	I
chr3	189360001	189699999	339999	0.810451	0.732739	I
chr3	189720001	190379999	659999	0.732276	0.591135	II
chr3	190400001	190459999	59999	0.696551	0.428156	II
chr3	190480001	190739999	259999	0.593487	0.174643	III
chr3	190760001	191119999	359999	0.744178	0.44484	II
chr3	191160001	191899999	739999	0.473357	0.0775379	IV
chr3	191940001	192479999	539999	0.373037	0.0549338	IV
chr3	192500001	192639999	139999	0.748303	0.673604	I
chr3	192680001	192739999	59999	0.624425	0.240503	III
chr3	192780001	193239999	459999	0.402463	0.081132	IV
chr3	193300001	193399999	99999	0.835813	0.793971	I
chr3	193420001	194039999	619999	0.649009	0.447536	II
chr3	194060001	194359999	299999	0.763385	0.707231	I
chr3	194380001	194759999	379999	0.636114	0.416385	II
chr3	194780001	198022428	3242428	0.740029	0.652878	I
chr4	3	679999	679997	0.663822	0.508376	II
chr4	700001	739999	39999	0.791655	0.811812	I
chr4	760001	1579999	819999	0.635	0.545106	II
chr4	1640001	2519999	879999	0.716797	0.644546	I
chr4	2540001	3499999	959999	0.784771	0.736916	I
chr4	3540001	3859999	319999	0.491688	0.26659	III
chr4	3880001	3939999	59999	0.704664	0.53775	II
chr4	3980001	4179999	199999	0.465264	0.154203	III
chr4	4260001	4839999	579999	0.669591	0.508254	II
chr4	4860001	4999999	139999	0.498804	0.264421	III
chr4	5020001	5419999	399999	0.564103	0.432988	II
chr4	5500001	5519999	19999	0.802528	0.613421	I
chr4	5560001	5659999	99999	0.883062	0.817076	I
chr4	5700001	5819999	119999	0.773591	0.753634	I
chr4	5840001	5859999	19999	0.576149	0.298402	III
chr4	5900001	6219999	319999	0.391335	0.104889	IV
chr4	6260001	6339999	79999	0.613937	0.467862	II
chr4	6360001	6539999	179999	0.403228	0.159357	IV
chr4	6580001	6699999	119999	0.695194	0.62341	I
chr4	6720001	7039999	319999	0.757415	0.694706	I
chr4	7060001	7739999	679999	0.630465	0.455777	II
chr4	7760001	7919999	159999	0.735981	0.753562	I
chr4	7940001	8599999	659999	0.674096	0.544473	II
chr4	8640001	9079999	439999	0.39077	0.145922	IV
chr4	9100001	9159999	59999	0.550541	0.2383	III
chr4	9180001	9959999	779999	0.458447	0.0845097	IV
chr4	10000001	10179999	179999	0.655488	0.468351	II
chr4	10220001	10359999	139999	0.484041	0.0379078	IV
chr4	10400001	10559999	159999	0.558869	0.155181	III
chr4	10580001	10639999	59999	0.738447	0.526881	II
chr4	10660001	10779999	119999	0.560686	0.376593	III
chr4	10800001	11379999	579999	0.493074	0.167853	III
chr4	11400001	11559999	159999	0.531533	0.334126	III
chr4	11600001	11799999	199999	0.71666	0.457426	II
chr4	11820001	12499999	679999	0.349468	0.0521392	IV
chr4	12560001	12619999	59999	0.394248	0.126186	IV
chr4	12660001	12819999	159999	0.419444	0.102477	IV
chr4	12840001	13039999	199999	0.477354	0.231464	III
chr4	13060001	13119999	59999	0.595778	0.374768	III
chr4	13140001	13979999	839999	0.70032	0.550114	II
chr4	14000001	14819999	819999	0.65098	0.405953	II
chr4	14840001	16279999	1439999	0.686561	0.51629	II
chr4	16300001	16479999	179999	0.573899	0.0898472	III
chr4	16500001	17299999	799999	0.787227	0.2689	II
chr4	17320001	17439999	119999	0.612943	0.168833	III
chr4	17460001	17799999	339999	0.619199	0.437737	II
chr4	17820001	17999999	179999	0.91688	0.901248	I
chr4	18020001	18059999	39999	0.395961	0.341604	III
chr4	18080001	18659999	579999	0.350301	0.0717131	IV
chr4	18700001	19159999	459999	0.353294	0.0781697	IV
chr4	19220001	20219999	999999	0.75949	0.502598	II
chr4	20260001	20759999	499999	0.809536	0.624621	I
chr4	20780001	21019999	239999	0.344426	0.166872	IV
chr4	21040001	21119999	79999	0.297282	0.103156	IV
chr4	21160001	21719999	559999	0.34048	0.0690238	IV
chr4	21760001	22339999	579999	0.569624	0.276019	III
chr4	22360001	22479999	119999	0.820791	0.702798	I
chr4	22520001	22679999	159999	0.58153	0.25678	III
chr4	22700001	23659999	959999	0.519926	0.077055	III
chr4	23700001	24439999	739999	0.652005	0.314142	III
chr4	24500001	27019999	2519999	0.740617	0.565075	II
chr4	27060001	28159999	1099999	0.38314	0.0614038	IV
chr4	28220001	28499999	279999	0.554969	0.255773	III
chr4	28560001	28759999	199999	0.485996	0.145482	III
chr4	28800001	28899999	99999	0.45431	0.097137	IV
chr4	28940001	30639999	1699999	0.365167	0.0484228	IV
chr4	30740001	31099999	359999	0.550213	0.400721	II
chr4	31140001	31259999	119999	0.447186	0.23279	III
chr4	31280001	31659999	379999	0.408203	0.124938	IV
chr4	31700001	32179999	479999	0.412368	0.0894743	IV
chr4	32220001	32259999	39999	0.376789	0.0700841	IV
chr4	32320001	32979999	659999	0.373814	0.0434792	IV
chr4	33040001	33619999	579999	0.362254	0.1012	IV
chr4	33640001	33679999	39999	0.424782	0.261811	III
chr4	33700001	33939999	239999	0.460324	0.318933	III
chr4	33980001	34219999	239999	0.479875	0.225964	III
chr4	34260001	34299999	39999	0.43179	0.139327	IV
chr4	34340001	34939999	599999	0.367569	0.0701705	IV
chr4	34980001	36019999	1039999	0.336293	0.063814	IV
chr4	36060001	36319999	259999	0.385299	0.136839	IV
chr4	36380001	37339999	959999	0.330842	0.0358664	IV
chr4	37380001	37479999	99999	0.338061	0.0711855	IV
chr4	37520001	37539999	19999	0.532404	0.276749	III
chr4	37560001	37959999	399999	0.705327	0.538006	II
chr4	37980001	38099999	119999	0.855425	0.802544	I
chr4	38120001	38859999	739999	0.715972	0.499219	II
chr4	38880001	40179999	1299999	0.804952	0.724263	I
chr4	40200001	40779999	579999	0.760028	0.572891	II
chr4	40800001	41179999	379999	0.807127	0.788803	I
chr4	41200001	41679999	479999	0.626569	0.387649	III
chr4	41720001	41879999	159999	0.347445	0.129525	IV
chr4	41900001	41919999	19999	0.592971	0.404353	II
chr4	41940001	42079999	139999	0.840582	0.782765	I
chr4	42100001	42139999	39999	0.500251	0.240212	III
chr4	42180001	42619999	439999	0.487951	0.240866	III
chr4	42640001	43199999	559999	0.317102	0.0455347	IV
chr4	43260001	43459999	199999	0.537851	0.168997	III
chr4	43520001	43959999	439999	0.327843	0.0361364	IV
chr4	44000001	44639999	639999	0.310235	0.0469378	IV
chr4	44660001	44699999	39999	0.521403	0.385796	III
chr4	44740001	45339999	599999	0.334477	0.0617225	IV
chr4	45380001	46779999	1399999	0.324443	0.0395029	IV
chr4	46820001	46979999	159999	0.474536	0.122828	IV
chr4	47000001	47419999	419999	0.582335	0.278912	III
chr4	47440001	48479999	1039999	0.681075	0.493955	II
chr4	48500001	48759999	259999	0.888903	0.852749	I
chr4	48780001	48959999	179999	0.6992	0.546287	II
chr4	49000001	49579999	579999	0.315039	0.0634549	IV
chr4	53740001	54199999	459999	0.855648	0.79984	I
chr4	54220001	54799999	579999	0.770457	0.611183	I
chr4	54820001	54899999	79999	0.869788	0.80763	I
chr4	54920001	55139999	219999	0.647172	0.598382	I
chr4	55200001	55819999	619999	0.629939	0.291617	III
chr4	55840001	55999999	159999	0.524264	0.164531	III
chr4	56020001	56139999	119999	0.576743	0.254901	III
chr4	56160001	56179999	19999	0.669222	0.393181	II
chr4	56220001	56799999	579999	0.634477	0.498776	II
chr4	56820001	56879999	59999	0.927002	0.866822	I
chr4	56920001	57139999	219999	0.50093	0.230636	III
chr4	57160001	57999999	839999	0.687768	0.591065	II
chr4	58020001	58039999	19999	0.519273	0.321404	III
chr4	58120001	61319999	3199999	0.351015	0.0665681	IV
chr4	61360001	61499999	139999	0.499692	0.109714	III
chr4	61520001	61619999	99999	0.569665	0.202792	III
chr4	61640001	61719999	79999	0.4657	0.0845101	IV
chr4	61760001	62039999	279999	0.348743	0.042095	IV
chr4	62080001	62499999	419999	0.422389	0.126712	III
chr4	62540001	63199999	659999	0.369301	0.055958	IV
chr4	63260001	63519999	259999	0.339678	0.164659	IV
chr4	63540001	63559999	19999	0.405045	0.102067	IV
chr4	63600001	64979999	1379999	0.340786	0.0425505	IV
chr4	65020001	66139999	1119999	0.373629	0.125461	IV
chr4	66200001	66499999	299999	0.680397	0.352447	II
chr4	66540001	66819999	279999	0.583698	0.164229	III
chr4	66840001	66959999	119999	0.658188	0.237926	III
chr4	66980001	67379999	399999	0.597154	0.14175	III
chr4	67400001	67559999	159999	0.716069	0.199644	III
chr4	67580001	68219999	639999	0.389278	0.0504891	IV
chr4	68280001	68619999	339999	0.788161	0.679039	I
chr4	68640001	68779999	139999	0.721152	0.396786	II
chr4	68800001	69119999	319999	0.449817	0.145431	III
chr4	69140001	69239999	99999	0.692843	0.56131	II
chr4	69260001	69359999	99999	0.607345	0.290714	III
chr4	69400001	69879999	479999	0.356726	0.0992126	IV
chr4	69900001	69979999	79999	0.622454	0.375462	II
chr4	70000001	70559999	559999	0.366233	0.0736304	IV
chr4	70580001	70679999	99999	0.465453	0.267904	III
chr4	70700001	71359999	659999	0.355488	0.0758528	IV
chr4	71380001	71399999	19999	0.422169	0.332991	III
chr4	71420001	71439999	19999	0.569275	0.284446	III
chr4	71480001	72039999	559999	0.776349	0.656311	I
chr4	72060001	72419999	359999	0.826851	0.703375	I
chr4	72440001	72559999	119999	0.687432	0.445199	II
chr4	72640001	73119999	479999	0.365826	0.122367	IV
chr4	73160001	73319999	159999	0.780007	0.542229	II
chr4	73340001	73719999	379999	0.622197	0.275688	III
chr4	73760001	73919999	159999	0.715357	0.426836	II
chr4	73940001	74099999	159999	0.909967	0.895315	I
chr4	74120001	74419999	299999	0.622699	0.280384	III
chr4	74440001	74499999	59999	0.663882	0.423261	II
chr4	74520001	75599999	1079999	0.702998	0.501327	II
chr4	75620001	75739999	119999	0.55737	0.189816	III
chr4	75780001	75839999	59999	0.417427	0.144136	IV
chr4	75880001	76339999	459999	0.400301	0.0811667	IV
chr4	76380001	78099999	1719999	0.709637	0.58153	II
chr4	78120001	78599999	479999	0.544335	0.259694	III
chr4	78620001	78859999	239999	0.798944	0.713167	I
chr4	78880001	79379999	499999	0.585645	0.298633	III
chr4	79400001	79679999	279999	0.734839	0.563514	II
chr4	79700001	79839999	139999	0.901046	0.871743	I
chr4	79880001	80419999	539999	0.489986	0.192265	III
chr4	80440001	80719999	279999	0.579709	0.286445	III
chr4	80760001	80779999	19999	0.650478	0.399431	II
chr4	80820001	80959999	139999	0.860814	0.85333	I
chr4	80980001	81159999	179999	0.643358	0.604015	I
chr4	81180001	81519999	339999	0.654391	0.525882	II
chr4	81580001	82099999	519999	0.497607	0.399445	II
chr4	82120001	82579999	459999	0.54729	0.328494	III
chr4	82620001	82739999	119999	0.495077	0.172139	III
chr4	82780001	83159999	379999	0.366075	0.0835938	IV
chr4	83200001	83219999	19999	0.464594	0.301336	III
chr4	83240001	84539999	1299999	0.724363	0.607644	II
chr4	84560001	84879999	319999	0.648088	0.250361	III
chr4	84900001	85259999	359999	0.395276	0.092543	IV
chr4	85280001	85499999	219999	0.436523	0.217761	III
chr4	85540001	85559999	19999	0.828005	0.529738	II
chr4	85580001	85859999	279999	0.899639	0.876958	I
chr4	85880001	86279999	399999	0.521866	0.310957	III
chr4	86320001	87459999	1139999	0.771231	0.568774	II
chr4	87500001	89959999	2459999	0.746797	0.615241	I
chr4	89980001	90059999	79999	0.619195	0.358103	II
chr4	90100001	90719999	619999	0.568332	0.273894	III
chr4	90740001	91179999	439999	0.375886	0.072384	IV
chr4	91220001	92119999	899999	0.427181	0.131121	III
chr4	92160001	92779999	619999	0.411822	0.0471479	IV
chr4	92860001	93079999	219999	0.500318	0.122884	III
chr4	93100001	93199999	99999	0.669036	0.251418	III
chr4	93220001	93379999	159999	0.42123	0.111677	IV
chr4	93420001	93839999	419999	0.393685	0.0539914	IV
chr4	93860001	93899999	39999	0.631853	0.323463	III
chr4	93920001	95099999	1179999	0.369444	0.0779927	IV
chr4	95140001	95639999	499999	0.800498	0.679045	I
chr4	95680001	95979999	299999	0.7953	0.398828	II
chr4	96020001	96419999	399999	0.730602	0.631822	I
chr4	96460001	97259999	799999	0.575302	0.368911	III
chr4	97320001	97919999	599999	0.397809	0.259587	III
chr4	97940001	99019999	1079999	0.371282	0.142778	IV
chr4	99080001	99119999	39999	0.608636	0.269789	III
chr4	99160001	99179999	19999	0.73993	0.417486	II
chr4	99200001	99339999	139999	0.915157	0.883019	I
chr4	99360001	100019999	659999	0.736367	0.600057	II
chr4	100060001	100299999	239999	0.697807	0.285035	III
chr4	100340001	100739999	399999	0.503955	0.209353	III
chr4	100760001	100959999	199999	0.641567	0.471688	II
chr4	100980001	101799999	819999	0.630824	0.392115	II
chr4	101820001	101899999	79999	0.745948	0.479456	II
chr4	101940001	102239999	299999	0.838714	0.793211	I
chr4	102260001	103139999	879999	0.745806	0.488231	II
chr4	103180001	103419999	239999	0.683625	0.503845	II
chr4	103440001	103659999	219999	0.851347	0.782161	I
chr4	103680001	104099999	419999	0.702461	0.567384	II
chr4	104140001	104779999	639999	0.345449	0.0760101	IV
chr4	104820001	105279999	459999	0.342432	0.0952558	IV
chr4	105300001	105559999	259999	0.37077	0.184844	III
chr4	105600001	105939999	339999	0.463319	0.256956	III
chr4	105980001	105999999	19999	0.597467	0.387916	II
chr4	106060001	107279999	1219999	0.759636	0.615637	I
chr4	107300001	108499999	1199999	0.649263	0.30633	III
chr4	108520001	109599999	1079999	0.717615	0.566143	II
chr4	109620001	110339999	719999	0.722722	0.377871	II
chr4	110360001	110459999	99999	0.902449	0.88804	I
chr4	110480001	111859999	1379999	0.681958	0.515748	II
chr4	111900001	112039999	139999	0.595181	0.317865	III
chr4	112060001	112819999	759999	0.488133	0.180972	III
chr4	112860001	112939999	79999	0.512026	0.192109	III
chr4	112960001	113439999	479999	0.693964	0.542545	II
chr4	113460001	113579999	119999	0.842682	0.775824	I
chr4	113600001	113719999	119999	0.659312	0.334579	III
chr4	113740001	114159999	419999	0.759147	0.438257	II
chr4	114200001	114859999	659999	0.804111	0.724393	I
chr4	114900001	115279999	379999	0.756277	0.522593	II
chr4	115340001	116139999	799999	0.379147	0.0953918	IV
chr4	116180001	116859999	679999	0.330038	0.0507291	IV
chr4	116900001	117939999	1039999	0.352952	0.0688067	IV
chr4	118000001	118459999	459999	0.384454	0.291883	III
chr4	118500001	118859999	359999	0.322877	0.103997	IV
chr4	118880001	118959999	79999	0.364712	0.19937	III
chr4	119000001	119439999	439999	0.617245	0.258307	III
chr4	119520001	119579999	59999	0.820433	0.670723	I
chr4	119600001	120699999	1099999	0.739792	0.585509	II
chr4	120720001	121579999	859999	0.71442	0.393471	II
chr4	121620001	121819999	199999	0.857132	0.744194	I
chr4	121840001	123059999	1219999	0.597426	0.343887	III
chr4	123080001	123259999	179999	0.902086	0.848958	I
chr4	123280001	123839999	559999	0.685536	0.458787	II
chr4	123860001	124219999	359999	0.887796	0.846736	I
chr4	124240001	127959999	3719999	0.740287	0.510261	II
chr4	128000001	128419999	419999	0.675577	0.328872	III
chr4	128440001	128519999	79999	0.60322	0.335807	III
chr4	128560001	129719999	1159999	0.784595	0.625909	II
chr4	129740001	129979999	239999	0.888706	0.840255	I
chr4	130000001	130019999	19999	0.484153	0.42302	III
chr4	130040001	130259999	219999	0.556981	0.145392	III
chr4	130300001	131079999	779999	0.41099	0.0840393	IV
chr4	131100001	131319999	219999	0.556248	0.237268	III
chr4	131340001	131539999	199999	0.42052	0.213474	III
chr4	131580001	131659999	79999	0.391853	0.138301	IV
chr4	131680001	132239999	559999	0.388588	0.117742	IV
chr4	132280001	132519999	239999	0.471598	0.336652	III
chr4	132540001	132619999	79999	0.387569	0.124454	IV
chr4	132640001	132679999	39999	0.82634	0.469653	II
chr4	132700001	133619999	919999	0.420325	0.172069	IV
chr4	133640001	133979999	339999	0.375926	0.0879784	IV
chr4	134100001	135099999	999999	0.494302	0.261816	III
chr4	135140001	135759999	619999	0.437316	0.172095	IV
chr4	135780001	135979999	199999	0.469363	0.27857	III
chr4	136020001	136459999	439999	0.580873	0.390203	II
chr4	136480001	137219999	739999	0.44814	0.181751	IV
chr4	137260001	137899999	639999	0.511169	0.303213	III
chr4	137940001	137959999	19999	0.701705	0.435087	II
chr4	138000001	139179999	1179999	0.764914	0.546744	II
chr4	139200001	139599999	399999	0.670325	0.45494	II
chr4	139620001	139659999	39999	0.638418	0.342085	III
chr4	139680001	139759999	79999	0.570562	0.285169	III
chr4	139800001	139919999	119999	0.73912	0.557502	II
chr4	139940001	140439999	499999	0.794672	0.729419	I
chr4	140460001	141039999	579999	0.693687	0.563063	II
chr4	141060001	141219999	159999	0.639492	0.486206	II
chr4	141260001	141519999	259999	0.526908	0.284147	III
chr4	141540001	141639999	99999	0.87266	0.801331	I
chr4	141660001	142919999	1259999	0.680879	0.375176	II
chr4	142940001	143759999	819999	0.745339	0.569196	II
chr4	143780001	144079999	299999	0.552659	0.25006	III
chr4	144120001	144459999	339999	0.734396	0.629529	I
chr4	144480001	144499999	19999	0.538142	0.323666	III
chr4	144520001	144579999	59999	0.639105	0.327576	III
chr4	144600001	144659999	59999	0.54819	0.286576	III
chr4	144700001	145179999	479999	0.536892	0.199445	III
chr4	145200001	145239999	39999	0.473721	0.289549	III
chr4	145260001	145439999	179999	0.573725	0.319691	III
chr4	145480001	147139999	1659999	0.711029	0.511858	II
chr4	147180001	147419999	239999	0.852468	0.718565	I
chr4	147480001	147799999	319999	0.385684	0.078236	IV
chr4	147820001	147959999	139999	0.585536	0.259335	III
chr4	148020001	148639999	619999	0.717213	0.532847	II
chr4	148660001	148999999	339999	0.852805	0.815598	I
chr4	149040001	149339999	299999	0.636261	0.422639	II
chr4	149380001	149419999	39999	0.50073	0.232519	III
chr4	149440001	149979999	539999	0.526558	0.190207	III
chr4	150020001	150599999	579999	0.627832	0.313905	III
chr4	150620001	150979999	359999	0.704296	0.441694	II
chr4	151020001	151179999	159999	0.855645	0.796508	I
chr4	151200001	151439999	239999	0.85775	0.701073	I
chr4	151460001	151479999	19999	0.915085	0.721128	I
chr4	151520001	151899999	379999	0.868377	0.711161	I
chr4	151920001	154559999	2639999	0.727191	0.604466	II
chr4	154600001	155499999	899999	0.518136	0.396951	II
chr4	155560001	155859999	299999	0.487151	0.217589	III
chr4	155880001	155999999	119999	0.642825	0.235695	III
chr4	156040001	156239999	199999	0.466379	0.0696338	IV
chr4	156260001	157159999	899999	0.691545	0.477313	II
chr4	157200001	157699999	499999	0.808094	0.658676	I
chr4	157720001	157739999	19999	0.868264	0.830208	I
chr4	157760001	158079999	319999	0.78817	0.680251	I
chr4	158100001	158119999	19999	0.69047	0.382453	II
chr4	158140001	158839999	699999	0.420299	0.143841	IV
chr4	158900001	159579999	679999	0.735226	0.485336	II
chr4	159600001	160359999	759999	0.795002	0.709768	I
chr4	160380001	160439999	59999	0.579946	0.420961	II
chr4	160460001	160779999	319999	0.410252	0.228492	III
chr4	160800001	162139999	1339999	0.421128	0.112095	IV
chr4	162180001	162299999	119999	0.389401	0.137843	IV
chr4	162320001	162859999	539999	0.388641	0.244604	III
chr4	162900001	163959999	1059999	0.375925	0.111782	IV
chr4	163980001	164439999	459999	0.512387	0.286532	III
chr4	164480001	164559999	79999	0.40856	0.184362	III
chr4	164580001	165619999	1039999	0.387198	0.292301	III
chr4	165680001	165859999	179999	0.549687	0.454614	II
chr4	165880001	166119999	239999	0.679655	0.5082	II
chr4	166140001	166219999	79999	0.872009	0.796131	I
chr4	166240001	166419999	179999	0.603475	0.53314	II
chr4	166440001	167499999	1059999	0.64528	0.463694	II
chr4	167540001	168739999	1199999	0.380322	0.0759597	IV
chr4	168780001	168899999	119999	0.541657	0.194114	III
chr4	168940001	168979999	39999	0.661865	0.244613	III
chr4	169000001	169019999	19999	0.708388	0.374765	II
chr4	169040001	170579999	1539999	0.783987	0.688053	I
chr4	170600001	170639999	39999	0.909008	0.860298	I
chr4	170680001	171019999	339999	0.577342	0.326738	III
chr4	171040001	171059999	19999	0.412404	0.0971086	IV
chr4	171100001	172519999	1419999	0.365579	0.0498516	IV
chr4	172560001	172979999	419999	0.363123	0.0861482	IV
chr4	173000001	173139999	139999	0.492164	0.220521	III
chr4	173160001	173679999	519999	0.419955	0.114864	IV
chr4	173700001	173839999	139999	0.513796	0.34519	III
chr4	173860001	174399999	539999	0.715083	0.596745	II
chr4	174420001	174439999	19999	0.530528	0.327998	III
chr4	174460001	175079999	619999	0.492146	0.105505	III
chr4	175120001	175279999	159999	0.695335	0.597821	II
chr4	175300001	176459999	1159999	0.554	0.370913	III
chr4	176500001	177019999	519999	0.427786	0.124974	III
chr4	177060001	177239999	179999	0.724571	0.42969	II
chr4	177260001	178379999	1119999	0.775189	0.580497	II
chr4	178400001	178479999	79999	0.748481	0.345022	II
chr4	178540001	178639999	99999	0.516569	0.161659	III
chr4	178680001	179119999	439999	0.408264	0.0905949	IV
chr4	179160001	180199999	1039999	0.351153	0.0481513	IV
chr4	180240001	180479999	239999	0.351879	0.107004	IV
chr4	180500001	180599999	99999	0.394109	0.248688	III
chr4	180640001	181679999	1039999	0.359773	0.0679244	IV
chr4	181740001	181939999	199999	0.568789	0.235992	III
chr4	181960001	182399999	439999	0.43833	0.103359	IV
chr4	182460001	184019999	1559999	0.712103	0.500018	II
chr4	184040001	184339999	299999	0.81514	0.745656	I
chr4	184360001	184619999	259999	0.69503	0.557784	II
chr4	184680001	185139999	459999	0.487583	0.243497	III
chr4	185180001	185739999	559999	0.733984	0.630374	I
chr4	185760001	185979999	219999	0.518678	0.248384	III
chr4	186000001	187139999	1139999	0.751319	0.615071	I
chr4	187160001	187459999	299999	0.523895	0.289228	III
chr4	187480001	187599999	119999	0.842991	0.743083	I
chr4	187620001	187959999	339999	0.736693	0.614413	II
chr4	188000001	190019999	2019999	0.637487	0.522834	II
chr4	190080001	190119999	39999	0.47774	0.261472	III
chr4	190140001	190659999	519999	0.368725	0.114012	IV
chr4	190680001	191154274	474274	0.452109	0.273821	III
chr5	3	1819999	1819997	0.618962	0.456963	II
chr5	1900001	1939999	39999	0.457338	0.121391	III
chr5	1980001	2139999	159999	0.434352	0.0930384	IV
chr5	2180001	2579999	399999	0.404544	0.0661561	IV
chr5	2640001	2659999	19999	0.411496	0.178378	III
chr5	2680001	2759999	79999	0.396939	0.245397	III
chr5	2780001	3279999	499999	0.404253	0.0992064	IV
chr5	3300001	3319999	19999	0.472093	0.2398	III
chr5	3340001	4479999	1139999	0.376106	0.102771	IV
chr5	4500001	4679999	179999	0.38695	0.342318	III
chr5	4700001	5099999	399999	0.433009	0.117227	III
chr5	5160001	5279999	119999	0.467286	0.594674	II
chr5	5300001	5479999	179999	0.654653	0.598858	I
chr5	5520001	5979999	459999	0.366409	0.151125	IV
chr5	6000001	6119999	119999	0.410482	0.116074	IV
chr5	6160001	6319999	159999	0.45736	0.226477	III
chr5	6360001	6559999	199999	0.538328	0.45164	II
chr5	6580001	6779999	199999	0.708727	0.661366	I
chr5	6880001	7239999	359999	0.348468	0.0585214	IV
chr5	7280001	7319999	39999	0.577556	0.2514	III
chr5	7340001	7599999	259999	0.440505	0.131076	IV
chr5	7620001	7819999	199999	0.47476	0.209554	III
chr5	7840001	7859999	19999	0.484494	0.372873	III
chr5	7880001	7919999	39999	0.813319	0.7382	I
chr5	7960001	8299999	339999	0.357094	0.0457823	IV
chr5	8340001	8659999	319999	0.432088	0.0966305	IV
chr5	8700001	8819999	119999	0.628406	0.327094	III
chr5	8840001	8959999	119999	0.72412	0.445031	II
chr5	9020001	9519999	499999	0.807813	0.681675	I
chr5	9540001	10079999	539999	0.475483	0.199119	III
chr5	10100001	10159999	59999	0.647823	0.308505	III
chr5	10180001	10659999	479999	0.720501	0.640137	I
chr5	10680001	10739999	59999	0.819785	0.804022	I
chr5	10760001	10899999	139999	0.585208	0.404858	II
chr5	10940001	11279999	339999	0.411211	0.151249	IV
chr5	11320001	11499999	179999	0.412741	0.244606	IV
chr5	11520001	13159999	1639999	0.335787	0.053384	IV
chr5	13200001	13519999	319999	0.451448	0.193123	III
chr5	13540001	13919999	379999	0.454207	0.217439	III
chr5	13940001	13959999	19999	0.592953	0.393522	II
chr5	13980001	14139999	159999	0.727572	0.571516	II
chr5	14160001	14499999	339999	0.804977	0.797268	I
chr5	14520001	14659999	139999	0.556871	0.310838	III
chr5	14680001	14919999	239999	0.794075	0.674811	I
chr5	14940001	14999999	59999	0.731472	0.524472	II
chr5	15040001	15479999	439999	0.543401	0.279568	III
chr5	15520001	15939999	419999	0.828383	0.798027	I
chr5	16020001	16079999	59999	0.435265	0.195928	IV
chr5	16100001	16139999	39999	0.336204	0.098947	IV
chr5	16180001	16399999	219999	0.313736	0.0569993	IV
chr5	16420001	16459999	39999	0.686517	0.47174	II
chr5	16480001	16639999	159999	0.693841	0.461697	II
chr5	16660001	17159999	499999	0.817983	0.716191	I
chr5	17180001	17379999	199999	0.740488	0.543366	II
chr5	17400001	17879999	479999	0.645758	0.152166	III
chr5	17940001	18659999	719999	0.410497	0.0496793	IV
chr5	18680001	18779999	99999	0.406758	0.248641	III
chr5	18800001	19859999	1059999	0.382185	0.0821049	IV
chr5	19880001	19919999	39999	0.555707	0.327068	III
chr5	19940001	20939999	999999	0.42234	0.0909325	IV
chr5	20960001	21079999	119999	0.408032	0.11962	IV
chr5	21120001	21439999	319999	0.473338	0.187807	IV
chr5	21460001	21519999	59999	0.862834	0.752184	I
chr5	21600001	22519999	919999	0.379574	0.0789033	IV
chr5	22560001	23839999	1279999	0.369426	0.0752048	IV
chr5	23860001	24259999	399999	0.380577	0.185001	IV
chr5	24300001	25379999	1079999	0.358192	0.0516358	IV
chr5	25420001	26999999	1579999	0.382337	0.0674606	IV
chr5	27080001	27099999	19999	0.596808	0.230461	III
chr5	27120001	27419999	299999	0.665239	0.362721	III
chr5	27460001	27819999	359999	0.605181	0.211713	III
chr5	27860001	30199999	2339999	0.424537	0.0697243	IV
chr5	30260001	30719999	459999	0.353193	0.0578949	IV
chr5	30760001	31159999	399999	0.493141	0.0569159	IV
chr5	31220001	31339999	119999	0.704639	0.241977	III
chr5	31360001	31379999	19999	0.69248	0.442305	II
chr5	31400001	31559999	159999	0.84419	0.823692	I
chr5	31580001	31779999	199999	0.581395	0.311317	III
chr5	31800001	33359999	1559999	0.753139	0.617967	I
chr5	33380001	33399999	19999	0.685489	0.319681	III
chr5	33420001	33999999	579999	0.680874	0.42115	II
chr5	34020001	34239999	219999	0.86399	0.738557	I
chr5	34260001	34439999	179999	0.616785	0.337113	III
chr5	34460001	34959999	499999	0.722754	0.636016	I
chr5	34980001	35119999	139999	0.694644	0.378223	II
chr5	35160001	35199999	39999	0.668958	0.356312	II
chr5	35220001	35579999	359999	0.494314	0.211898	III
chr5	35640001	36859999	1219999	0.675584	0.475418	II
chr5	36880001	37779999	899999	0.877912	0.82569	I
chr5	37820001	38359999	539999	0.513658	0.355266	III
chr5	38420001	38839999	419999	0.725232	0.590507	II
chr5	38860001	39039999	179999	0.884328	0.857422	I
chr5	39080001	40859999	1779999	0.725046	0.544115	II
chr5	40880001	40999999	119999	0.692462	0.313316	III
chr5	41020001	41699999	679999	0.572439	0.167116	III
chr5	41720001	41839999	119999	0.858363	0.826479	I
chr5	41860001	42419999	559999	0.5416	0.303715	III
chr5	42460001	43699999	1239999	0.699037	0.602342	I
chr5	43720001	43839999	119999	0.676476	0.421947	II
chr5	43900001	44459999	559999	0.508687	0.227489	III
chr5	44480001	44879999	399999	0.546059	0.339908	III
chr5	44900001	44939999	39999	0.43334	0.264191	III
chr5	49680001	49819999	139999	0.531333	0.204037	III
chr5	49840001	49959999	119999	0.596446	0.327221	III
chr5	49980001	50119999	139999	0.811411	0.730238	I
chr5	50160001	51919999	1759999	0.353717	0.0622505	IV
chr5	51960001	52839999	879999	0.728699	0.560914	II
chr5	52860001	52959999	99999	0.90372	0.870316	I
chr5	52980001	54519999	1539999	0.725425	0.510538	II
chr5	54540001	55539999	999999	0.779091	0.656698	I
chr5	55560001	55639999	79999	0.697252	0.455662	II
chr5	55680001	55819999	139999	0.556919	0.252106	III
chr5	55840001	56099999	259999	0.53965	0.185676	III
chr5	56120001	56219999	99999	0.761495	0.664862	I
chr5	56260001	56399999	139999	0.519374	0.150853	III
chr5	56420001	57719999	1299999	0.738996	0.564681	II
chr5	57800001	58139999	339999	0.427159	0.0681785	IV
chr5	58180001	58299999	119999	0.743038	0.180218	III
chr5	58320001	58519999	199999	0.700328	0.393009	II
chr5	58540001	58619999	79999	0.612331	0.216019	III
chr5	58640001	58659999	19999	0.552478	0.138142	III
chr5	58680001	59079999	399999	0.546399	0.209496	III
chr5	59140001	59539999	399999	0.410996	0.067606	IV
chr5	59580001	59739999	159999	0.564325	0.117613	III
chr5	59780001	59799999	19999	0.539706	0.250764	III
chr5	59820001	59839999	19999	0.656888	0.239134	III
chr5	59860001	59979999	119999	0.858268	0.707362	I
chr5	60000001	60119999	119999	0.527085	0.190776	III
chr5	60160001	60619999	459999	0.806869	0.69492	I
chr5	60640001	60819999	179999	0.889336	0.863555	I
chr5	60880001	60959999	79999	0.602608	0.394357	II
chr5	60980001	61579999	599999	0.48485	0.2359	III
chr5	61620001	61919999	299999	0.863486	0.816193	I
chr5	61960001	62539999	579999	0.45176	0.174994	III
chr5	62580001	63059999	479999	0.353116	0.0748689	IV
chr5	63120001	63399999	279999	0.320421	0.0525187	IV
chr5	63420001	63979999	559999	0.571836	0.282811	III
chr5	64000001	65399999	1399999	0.828553	0.770975	I
chr5	65420001	65479999	59999	0.67996	0.601225	II
chr5	65520001	65879999	359999	0.612475	0.364683	II
chr5	65900001	66599999	699999	0.734851	0.604143	II
chr5	66640001	66679999	39999	0.665983	0.359303	II
chr5	66700001	67239999	539999	0.723184	0.291351	III
chr5	67280001	67739999	459999	0.73062	0.520187	II
chr5	67780001	67839999	59999	0.700476	0.377404	II
chr5	67880001	68319999	439999	0.618437	0.210928	III
chr5	68360001	69159999	799999	0.759808	0.633351	I
chr5	69180001	69419999	239999	0.900216	0.830613	I
chr5	69460001	69659999	199999	0.607777	0.490715	II
chr5	69720001	69799999	79999	0.911807	0.758795	I
chr5	69840001	70179999	339999	0.750469	0.589159	II
chr5	70200001	70559999	359999	0.883766	0.78309	I
chr5	70600001	70719999	119999	0.503956	0.117446	III
chr5	70760001	70939999	179999	0.874944	0.831471	I
chr5	70960001	71399999	439999	0.586296	0.379113	II
chr5	71420001	72919999	1499999	0.7262	0.622171	I
chr5	72940001	73239999	299999	0.77354	0.764392	I
chr5	73260001	73879999	619999	0.737652	0.555317	II
chr5	73920001	73959999	39999	0.605525	0.573859	II
chr5	74000001	74139999	139999	0.781398	0.737155	I
chr5	74160001	74319999	159999	0.589633	0.423035	II
chr5	74340001	74579999	239999	0.54322	0.291107	III
chr5	74600001	74619999	19999	0.708106	0.542188	II
chr5	74640001	74999999	359999	0.835718	0.783241	I
chr5	75040001	75539999	499999	0.307047	0.0467314	IV
chr5	75560001	75799999	239999	0.427311	0.212157	III
chr5	75900001	77259999	1359999	0.650078	0.476216	II
chr5	77320001	77539999	219999	0.917713	0.900584	I
chr5	77580001	77639999	59999	0.615718	0.418223	II
chr5	77660001	77919999	259999	0.811589	0.781114	I
chr5	77940001	80679999	2739999	0.75637	0.564485	II
chr5	80740001	80979999	239999	0.889573	0.715587	I
chr5	81000001	81719999	719999	0.74405	0.573025	II
chr5	81740001	81759999	19999	0.736771	0.398534	II
chr5	81800001	82239999	439999	0.694066	0.378015	II
chr5	82280001	83199999	919999	0.756545	0.60723	I
chr5	83240001	83639999	399999	0.824849	0.795459	I
chr5	83660001	84039999	379999	0.74905	0.582397	II
chr5	84100001	84339999	239999	0.601999	0.415902	III
chr5	84380001	84499999	119999	0.50677	0.321485	III
chr5	84520001	84659999	139999	0.471121	0.26298	III
chr5	84700001	85399999	699999	0.388603	0.0936443	IV
chr5	85420001	85639999	219999	0.464725	0.231946	III
chr5	85660001	86219999	559999	0.424586	0.1366	III
chr5	86260001	86679999	419999	0.786075	0.679644	I
chr5	86740001	87199999	459999	0.319835	0.155469	IV
chr5	87220001	87399999	179999	0.300126	0.0664588	IV
chr5	87420001	87439999	19999	0.262245	0.270782	III
chr5	87460001	87579999	119999	0.8118	0.732922	I
chr5	87600001	87939999	339999	0.457735	0.206656	III
chr5	88000001	88899999	899999	0.723611	0.504661	II
chr5	88920001	89499999	579999	0.619473	0.383282	III
chr5	89520001	89659999	139999	0.508402	0.294408	III
chr5	89680001	89799999	119999	0.697533	0.555979	II
chr5	89840001	90079999	239999	0.473693	0.140025	III
chr5	90100001	90119999	19999	0.535922	0.288767	III
chr5	90140001	90799999	659999	0.712449	0.532416	II
chr5	90840001	91819999	979999	0.469809	0.283438	III
chr5	91840001	92299999	459999	0.666054	0.50956	II
chr5	92340001	92879999	539999	0.791015	0.614849	II
chr5	92960001	93419999	459999	0.882849	0.770947	I
chr5	93440001	93939999	499999	0.762714	0.483855	II
chr5	93960001	94039999	79999	0.90258	0.856002	I
chr5	94080001	94419999	339999	0.572	0.321412	III
chr5	94440001	94699999	259999	0.511942	0.131353	III
chr5	94720001	94759999	39999	0.68668	0.284612	III
chr5	94780001	96659999	1879999	0.738811	0.610293	II
chr5	96700001	97039999	339999	0.740162	0.406093	II
chr5	97060001	97099999	39999	0.808051	0.54631	II
chr5	97140001	98379999	1239999	0.77644	0.578441	II
chr5	98440001	99659999	1219999	0.408495	0.273996	III
chr5	99680001	100179999	499999	0.713618	0.460723	II
chr5	100240001	100799999	559999	0.546059	0.215705	III
chr5	100840001	100999999	159999	0.536271	0.131098	III
chr5	101040001	101559999	519999	0.374879	0.0614012	IV
chr5	101620001	101899999	279999	0.546814	0.218769	III
chr5	101920001	102079999	159999	0.767552	0.464358	II
chr5	102100001	102599999	499999	0.79677	0.714182	I
chr5	102640001	102799999	159999	0.736691	0.471752	II
chr5	102820001	103699999	879999	0.738504	0.447335	II
chr5	103720001	103739999	19999	0.670267	0.29647	III
chr5	103800001	104699999	899999	0.595239	0.250405	III
chr5	104720001	105119999	399999	0.619576	0.327806	III
chr5	105140001	105179999	39999	0.718104	0.443949	II
chr5	105200001	105379999	179999	0.749938	0.43002	II
chr5	105400001	106639999	1239999	0.721336	0.490665	II
chr5	106700001	106979999	279999	0.800183	0.776966	I
chr5	107000001	107159999	159999	0.621171	0.427497	II
chr5	107200001	107259999	59999	0.805919	0.67611	I
chr5	107300001	107679999	379999	0.858328	0.736815	I
chr5	107700001	108079999	379999	0.675379	0.375692	II
chr5	108100001	108499999	399999	0.898653	0.85611	I
chr5	108540001	109019999	479999	0.671657	0.481106	II
chr5	109040001	109219999	179999	0.869338	0.833788	I
chr5	109240001	110739999	1499999	0.549753	0.40458	II
chr5	110760001	111459999	699999	0.742975	0.506136	II
chr5	111480001	111919999	439999	0.544731	0.317232	III
chr5	111940001	112019999	79999	0.62484	0.433685	II
chr5	112080001	112939999	859999	0.76609	0.697014	I
chr5	112980001	114339999	1359999	0.346601	0.108625	IV
chr5	114400001	114439999	39999	0.493914	0.340165	III
chr5	114460001	115419999	959999	0.678948	0.50761	II
chr5	115440001	115659999	219999	0.877927	0.781231	I
chr5	115680001	115879999	199999	0.725759	0.534464	II
chr5	115940001	116719999	779999	0.419267	0.128951	IV
chr5	116780001	117419999	639999	0.42468	0.236296	III
chr5	117460001	118139999	679999	0.562357	0.321081	III
chr5	118180001	118859999	679999	0.788396	0.613615	I
chr5	118900001	119239999	339999	0.50475	0.145109	III
chr5	119260001	119319999	59999	0.652394	0.258664	III
chr5	119340001	120119999	779999	0.785387	0.575053	II
chr5	120160001	120699999	539999	0.661535	0.202457	III
chr5	120720001	121259999	539999	0.541504	0.12324	III
chr5	121300001	122919999	1619999	0.731991	0.5547	II
chr5	122960001	123079999	119999	0.727485	0.474998	II
chr5	123100001	123859999	759999	0.672052	0.373008	II
chr5	123880001	127559999	3679999	0.730531	0.524755	II
chr5	127600001	127819999	219999	0.731352	0.354851	II
chr5	127860001	127999999	139999	0.479292	0.308051	III
chr5	128020001	129239999	1219999	0.482826	0.160253	III
chr5	129260001	129719999	459999	0.801686	0.573217	II
chr5	129740001	129899999	159999	0.707562	0.358979	III
chr5	129940001	130059999	119999	0.653233	0.258148	III
chr5	130080001	130459999	379999	0.546535	0.137425	III
chr5	130480001	130599999	119999	0.747157	0.570906	II
chr5	130620001	131099999	479999	0.881561	0.852943	I
chr5	131120001	131139999	19999	0.425654	0.380424	III
chr5	131160001	131359999	199999	0.471756	0.179531	III
chr5	131400001	132439999	1039999	0.708845	0.621132	I
chr5	132460001	133179999	719999	0.467034	0.213278	III
chr5	133260001	134699999	1439999	0.741439	0.648744	I
chr5	134720001	134779999	59999	0.574296	0.433345	II
chr5	134800001	134819999	19999	0.550475	0.294891	III
chr5	134860001	135179999	319999	0.446474	0.218152	III
chr5	135200001	135559999	359999	0.647428	0.561212	II
chr5	135660001	136019999	359999	0.353507	0.0730084	IV
chr5	136060001	136279999	219999	0.495096	0.236347	III
chr5	136300001	136639999	339999	0.781774	0.663367	I
chr5	136660001	136799999	139999	0.770629	0.698964	I
chr5	136840001	137219999	379999	0.715266	0.494517	II
chr5	137260001	138079999	819999	0.743755	0.624791	I
chr5	138100001	138499999	399999	0.833492	0.801951	I
chr5	138520001	140099999	1579999	0.673505	0.593136	II
chr5	140140001	140619999	479999	0.296276	0.14116	IV
chr5	140660001	141279999	619999	0.533678	0.462649	II
chr5	141300001	141479999	179999	0.690185	0.571767	II
chr5	141500001	142739999	1239999	0.771833	0.691235	I
chr5	142800001	143519999	719999	0.778729	0.541576	II
chr5	143540001	143559999	19999	0.487004	0.383196	III
chr5	143600001	143839999	239999	0.58598	0.139452	III
chr5	143880001	144519999	639999	0.46877	0.112658	IV
chr5	144560001	144819999	259999	0.695659	0.317889	III
chr5	144860001	145659999	799999	0.796632	0.644641	I
chr5	145680001	145879999	199999	0.51137	0.372258	III
chr5	145920001	146519999	599999	0.438998	0.162829	III
chr5	146580001	146939999	359999	0.665487	0.51284	II
chr5	146960001	146999999	39999	0.586365	0.250445	III
chr5	147020001	147219999	199999	0.455485	0.180005	III
chr5	147240001	147719999	479999	0.472102	0.267814	III
chr5	147760001	147839999	79999	0.74128	0.675299	I
chr5	147860001	148079999	219999	0.410812	0.129457	IV
chr5	148120001	150079999	1959999	0.696845	0.590264	II
chr5	150100001	150119999	19999	0.923284	0.887944	I
chr5	150140001	151239999	1099999	0.613359	0.434358	II
chr5	151300001	151819999	519999	0.340313	0.0855043	IV
chr5	151860001	152059999	199999	0.385997	0.173332	IV
chr5	152080001	152479999	399999	0.328609	0.105438	IV
chr5	152500001	152699999	199999	0.462694	0.232443	III
chr5	152720001	152739999	19999	0.435417	0.390684	II
chr5	152780001	153559999	779999	0.638628	0.43379	II
chr5	153580001	153799999	219999	0.823736	0.804473	I
chr5	153820001	153999999	179999	0.48847	0.358132	III
chr5	154020001	154359999	339999	0.742424	0.671466	I
chr5	154420001	154519999	99999	0.415314	0.144498	III
chr5	154560001	154899999	339999	0.30401	0.0319958	IV
chr5	154960001	155319999	359999	0.382173	0.0975746	IV
chr5	155360001	155739999	379999	0.650184	0.382603	II
chr5	155760001	155919999	159999	0.777484	0.531471	I
chr5	155940001	156179999	239999	0.729985	0.375595	II
chr5	156200001	156239999	39999	0.554415	0.208771	III
chr5	156260001	156439999	179999	0.405557	0.109675	IV
chr5	156460001	156659999	199999	0.611305	0.404013	II
chr5	156700001	158099999	1399999	0.727222	0.543195	II
chr5	158120001	158439999	319999	0.75917	0.716821	I
chr5	158460001	159959999	1499999	0.699082	0.564162	II
chr5	160000001	160519999	519999	0.426588	0.172204	IV
chr5	160560001	160879999	319999	0.442362	0.125727	IV
chr5	160920001	160939999	19999	0.449403	0.247627	III
chr5	160980001	161719999	739999	0.331089	0.0402704	IV
chr5	161760001	162719999	959999	0.342804	0.0424717	IV
chr5	162760001	162779999	19999	0.473889	0.141397	III
chr5	162800001	162999999	199999	0.576016	0.428508	II
chr5	163020001	163039999	19999	0.462192	0.184754	III
chr5	163060001	163279999	219999	0.635769	0.277287	III
chr5	163300001	163399999	99999	0.692818	0.360724	II
chr5	163420001	163439999	19999	0.713898	0.470636	II
chr5	163460001	164079999	619999	0.703329	0.307137	II
chr5	164120001	164519999	399999	0.428439	0.141141	III
chr5	164540001	165039999	499999	0.473988	0.279531	III
chr5	165060001	165739999	679999	0.362824	0.0629714	IV
chr5	165780001	166119999	339999	0.352895	0.10419	IV
chr5	166140001	166159999	19999	0.392999	0.26489	III
chr5	166180001	166579999	399999	0.422923	0.145055	III
chr5	166600001	166959999	359999	0.488847	0.28088	III
chr5	167020001	167679999	659999	0.675008	0.64891	I
chr5	167720001	167979999	259999	0.792174	0.728453	I
chr5	168000001	168039999	39999	0.589803	0.343092	III
chr5	168060001	168079999	19999	0.755424	0.485417	II
chr5	168100001	169079999	979999	0.751549	0.415015	II
chr5	169100001	169219999	119999	0.759859	0.480497	II
chr5	169240001	169379999	139999	0.764031	0.368692	II
chr5	169400001	169639999	239999	0.688916	0.244831	III
chr5	169660001	169819999	159999	0.534381	0.172917	III
chr5	169840001	170059999	219999	0.504173	0.336589	III
chr5	170080001	170279999	199999	0.422409	0.0739746	IV
chr5	170300001	170659999	359999	0.640006	0.132982	III
chr5	170780001	170939999	159999	0.689055	0.487697	II
chr5	170980001	171239999	259999	0.595384	0.19245	III
chr5	171260001	171819999	559999	0.806696	0.760887	I
chr5	171840001	173379999	1539999	0.677437	0.546843	II
chr5	173420001	173699999	279999	0.419782	0.138161	III
chr5	173720001	174019999	299999	0.515911	0.27443	III
chr5	174040001	174579999	539999	0.428835	0.11413	IV
chr5	174620001	174839999	219999	0.492602	0.12769	III
chr5	174900001	175559999	659999	0.47759	0.317728	III
chr5	175580001	175619999	39999	0.576619	0.466547	II
chr5	175680001	175759999	79999	0.923142	0.872312	I
chr5	175780001	176559999	779999	0.623207	0.535623	II
chr5	176580001	176699999	119999	0.896194	0.883441	I
chr5	176720001	177079999	359999	0.604374	0.566055	II
chr5	177100001	178479999	1379999	0.566998	0.269415	III
chr5	178500001	178659999	159999	0.859029	0.842024	I
chr5	178680001	178719999	39999	0.622491	0.72149	I
chr5	178760001	179979999	1219999	0.714122	0.580826	II
chr5	180040001	180279999	239999	0.513635	0.294299	III
chr5	180300001	180499999	199999	0.373137	0.112804	IV
chr5	180540001	180915258	375258	0.483208	0.366942	III
chr6	3	459999	459997	0.605721	0.397706	II
chr6	480001	659999	179999	0.896617	0.833926	I
chr6	680001	699999	19999	0.574815	0.535443	II
chr6	720001	939999	219999	0.521993	0.269957	III
chr6	960001	1259999	299999	0.615413	0.426069	II
chr6	1300001	1379999	79999	0.452073	0.500011	II
chr6	1400001	1619999	219999	0.624698	0.491703	II
chr6	1640001	2199999	559999	0.814874	0.732716	I
chr6	2240001	5079999	2839999	0.712604	0.574878	II
chr6	5100001	5759999	659999	0.842433	0.758323	I
chr6	5780001	5959999	179999	0.629941	0.478984	II
chr6	5980001	7019999	1039999	0.512625	0.41437	II
chr6	7040001	8079999	1039999	0.720738	0.596357	II
chr6	8100001	8439999	339999	0.522141	0.236447	III
chr6	8460001	9459999	999999	0.428341	0.196205	III
chr6	9480001	9519999	39999	0.578755	0.437839	II
[truncated: 3,776 more rows]

## Sheet: H3.3 regions, WT
chr	start	end	width
chr1	10001	10400	400
chr1	16201	16400	200
chr1	727801	728000	200
chr1	753601	753800	200
chr1	754401	755000	600
chr1	755201	756400	1200
chr1	769601	769800	200
chr1	837201	837400	200
chr1	841001	841400	400
chr1	841601	841800	200
chr1	842401	842600	200
chr1	843201	843400	200
chr1	846601	847400	800
chr1	879401	879800	400
chr1	880001	880200	200
chr1	880401	880800	400
chr1	881001	882000	1000
chr1	885401	886200	800
chr1	903801	904200	400
chr1	904401	905400	1000
chr1	948401	948600	200
chr1	965801	966000	200
chr1	966201	966800	600
chr1	987601	988400	800
chr1	991801	992000	200
chr1	1001401	1002200	800
chr1	1002401	1002600	200
chr1	1054601	1054800	200
chr1	1058401	1058600	200
chr1	1059001	1059400	400
chr1	1087401	1089000	1600
chr1	1089201	1090000	800
chr1	1090801	1091200	400
chr1	1092201	1092400	200
chr1	1105601	1105800	200
chr1	1110401	1110600	200
chr1	1131401	1131600	200
chr1	1150001	1150200	200
chr1	1151001	1151200	200
chr1	1151401	1151600	200
chr1	1151801	1152000	200
chr1	1152201	1152600	400
chr1	1154001	1154200	200
chr1	1166001	1166200	200
chr1	1166401	1166800	400
chr1	1170201	1170400	200
chr1	1171201	1171400	200
chr1	1188601	1188800	200
chr1	1196001	1196200	200
chr1	1199601	1199800	200
chr1	1200201	1200600	400
chr1	1200801	1201000	200
chr1	1201201	1201800	600
chr1	1202601	1202800	200
chr1	1205601	1205800	200
chr1	1211201	1211400	200
chr1	1227201	1227400	200
chr1	1227601	1227800	200
chr1	1228001	1228200	200
chr1	1228401	1228800	400
chr1	1239401	1239600	200
chr1	1242001	1242800	800
chr1	1246401	1247200	800
chr1	1247401	1247600	200
chr1	1248801	1249000	200
chr1	1249201	1249400	200
chr1	1249801	1250200	400
chr1	1252601	1253000	400
chr1	1254001	1254400	400
chr1	1254601	1255200	600
chr1	1261401	1261600	200
chr1	1264001	1265800	1800
chr1	1266801	1267000	200
chr1	1269601	1269800	200
chr1	1270001	1270200	200
chr1	1270601	1270800	200
chr1	1271001	1271200	200
chr1	1276001	1276200	200
chr1	1276401	1277000	600
chr1	1281601	1281800	200
chr1	1282201	1282600	400
chr1	1283001	1283200	200
chr1	1287201	1287400	200
chr1	1287601	1289400	1800
chr1	1291601	1291800	200
chr1	1292801	1293200	400
chr1	1294201	1294400	200
chr1	1294601	1294800	200
chr1	1295401	1295800	400
chr1	1296201	1296600	400
chr1	1307001	1307200	200
chr1	1308201	1308800	600
chr1	1311601	1313400	1800
chr1	1313801	1314400	600
chr1	1314801	1315000	200
chr1	1315801	1316000	200
chr1	1317401	1317800	400
chr1	1319201	1319400	200
chr1	1319801	1320000	200
chr1	1320201	1320400	200
chr1	1322001	1322200	200
chr1	1336401	1336600	200
chr1	1336801	1339600	2800
chr1	1340601	1340800	200
chr1	1347601	1347800	200
chr1	1358001	1358200	200
chr1	1363801	1364200	400
chr1	1364801	1365000	200
chr1	1365601	1365800	200
chr1	1408401	1408600	200
chr1	1426601	1426800	200
chr1	1428401	1428600	200
chr1	1429001	1429400	400
chr1	1440001	1440200	200
chr1	1441401	1441600	200
chr1	1453401	1453600	200
chr1	1467201	1467600	400
chr1	1469801	1470000	200
chr1	1472001	1472400	400
chr1	1472601	1473200	600
chr1	1473401	1473600	200
chr1	1477001	1477600	600
chr1	1478201	1478400	200
chr1	1478801	1479200	400
chr1	1479401	1479600	200
chr1	1482801	1483000	200
chr1	1490401	1490600	200
chr1	1491201	1491400	200
chr1	1493801	1494000	200
chr1	1494601	1495000	400
chr1	1500801	1501000	200
chr1	1501801	1502000	200
chr1	1502801	1503000	200
chr1	1504801	1505000	200
chr1	1529001	1529200	200
chr1	1530201	1530400	200
chr1	1537201	1537600	400
chr1	1538001	1538400	400
chr1	1543201	1543400	200
chr1	1546001	1546200	200
chr1	1546401	1546800	400
chr1	1547601	1547800	200
chr1	1558201	1558400	200
chr1	1581801	1582000	200
chr1	1594201	1594400	200
chr1	1594801	1595000	200
chr1	1648801	1649000	200
chr1	1650601	1650800	200
chr1	1658201	1658400	200
chr1	1660201	1660400	200
chr1	1683601	1683800	200
chr1	1684001	1684200	200
chr1	1708601	1708800	200
chr1	1710801	1711600	800
chr1	1711801	1713000	1200
chr1	1713201	1713400	200
chr1	1714801	1715000	200
chr1	1716001	1717400	1400
chr1	1717601	1718000	400
chr1	1718401	1719000	600
chr1	1719401	1719800	400
chr1	1720001	1720800	800
chr1	1721801	1722000	200
chr1	1724401	1724600	200
chr1	1725201	1725400	200
chr1	1727201	1727600	400
chr1	1728601	1728800	200
chr1	1729601	1730200	600
chr1	1731801	1732000	200
chr1	1734601	1734800	200
chr1	1735801	1736200	400
chr1	1737401	1737800	400
chr1	1738001	1738200	200
chr1	1739801	1740000	200
chr1	1741001	1741200	200
chr1	1741401	1741600	200
chr1	1743601	1743800	200
chr1	1746801	1747000	200
chr1	1747601	1747800	200
chr1	1751201	1751400	200
chr1	1752401	1752600	200
chr1	1758201	1758600	400
chr1	1759001	1759200	200
chr1	1763601	1763800	200
chr1	1764001	1764200	200
chr1	1764401	1764600	200
chr1	1765801	1766000	200
chr1	1767401	1767600	200
chr1	1773801	1774200	400
chr1	1774401	1774600	200
chr1	1778201	1778400	200
chr1	1778801	1779000	200
chr1	1779401	1779600	200
chr1	1789401	1789600	200
chr1	1790001	1790200	200
chr1	1793201	1793800	600
chr1	1794401	1794600	200
chr1	1795001	1795400	400
chr1	1798801	1799000	200
chr1	1801001	1801200	200
chr1	1801401	1801600	200
chr1	1809201	1809400	200
chr1	1820601	1820800	200
chr1	1829401	1830600	1200
chr1	1838201	1838600	400
chr1	1851601	1851800	200
chr1	1865601	1866400	800
chr1	1869401	1870000	600
chr1	1902401	1903000	600
chr1	1949601	1949800	200
chr1	2056601	2056800	200
chr1	2064201	2064400	200
chr1	2065801	2066000	200
chr1	2122401	2122600	200
chr1	2124401	2125000	600
chr1	2129401	2129600	200
chr1	2129801	2130000	200
chr1	2134201	2134400	200
chr1	2137601	2138000	400
chr1	2138601	2138800	200
chr1	2139001	2139200	200
chr1	2139401	2139600	200
chr1	2140401	2140600	200
chr1	2140801	2141000	200
chr1	2141201	2141400	200
chr1	2145401	2145600	200
chr1	2150001	2150400	400
chr1	2156401	2156600	200
chr1	2162801	2163000	200
chr1	2163201	2163400	200
chr1	2163601	2163800	200
chr1	2164001	2164600	600
chr1	2165201	2165400	200
chr1	2166601	2167000	400
chr1	2167201	2167800	600
chr1	2168801	2169000	200
chr1	2169201	2169400	200
chr1	2172601	2172800	200
chr1	2173401	2173600	200
chr1	2174801	2175000	200
chr1	2176201	2176400	200
chr1	2178801	2179200	400
chr1	2179801	2180000	200
chr1	2180801	2181000	200
chr1	2184801	2185000	200
chr1	2186001	2186200	200
chr1	2186401	2186800	400
chr1	2187001	2187200	200
chr1	2187401	2188800	1400
chr1	2189201	2189400	200
chr1	2189601	2189800	200
chr1	2190601	2191000	400
chr1	2191601	2191800	200
chr1	2208401	2208600	200
chr1	2209001	2209600	600
chr1	2216401	2216600	200
chr1	2217801	2218200	400
chr1	2219801	2220000	200
chr1	2222601	2223000	400
chr1	2223201	2224400	1200
chr1	2224601	2225000	400
chr1	2227201	2227400	200
chr1	2228001	2228200	200
chr1	2233401	2233800	400
chr1	2236401	2236600	200
chr1	2239401	2240400	1000
chr1	2240601	2240800	200
chr1	2244201	2244400	200
chr1	2245201	2245400	200
chr1	2281201	2281400	200
chr1	2281601	2281800	200
chr1	2314801	2315000	200
chr1	2315201	2315800	600
chr1	2316001	2316200	200
chr1	2326601	2326800	200
chr1	2328401	2328600	200
chr1	2329201	2329800	600
chr1	2330201	2330600	400
chr1	2330801	2331000	200
chr1	2331401	2332000	600
chr1	2332201	2332600	400
chr1	2334001	2334600	600
chr1	2335001	2336200	1200
chr1	2336401	2337400	1000
chr1	2337601	2338000	400
chr1	2338801	2340000	1200
chr1	2340201	2340400	200
chr1	2341001	2341200	200
chr1	2342001	2342200	200
chr1	2345401	2345600	200
chr1	2377201	2377400	200
chr1	2380801	2381000	200
chr1	2381201	2381400	200
chr1	2384001	2384200	200
chr1	2413001	2413200	200
chr1	2413401	2413600	200
chr1	2425601	2425800	200
chr1	2437201	2437400	200
chr1	2440001	2440200	200
chr1	2440601	2441200	600
chr1	2454201	2454400	200
chr1	2475601	2475800	200
chr1	2476401	2476800	400
chr1	2479201	2479400	200
chr1	2491601	2491800	200
chr1	2515601	2516400	800
chr1	2522601	2522800	200
chr1	2539801	2540400	600
chr1	2561601	2562800	1200
chr1	2689201	2689400	200
chr1	2812801	2814000	1200
chr1	2832001	2833200	1200
chr1	2854401	2855200	800
chr1	2861001	2861200	200
chr1	2861401	2861800	400
chr1	3030401	3031400	1000
chr1	3034401	3034600	200
chr1	3063201	3063400	200
chr1	3097601	3098800	1200
chr1	3126401	3126600	200
chr1	3191801	3192000	200
chr1	3222801	3223000	200
chr1	3224601	3224800	200
chr1	3229201	3229400	200
chr1	3230601	3230800	200
chr1	3237801	3238000	200
chr1	3238201	3238800	600
chr1	3252601	3253800	1200
chr1	3284401	3284800	400
chr1	3285001	3285800	800
chr1	3286001	3286400	400
chr1	3286601	3286800	200
chr1	3287001	3287200	200
chr1	3287601	3287800	200
chr1	3294201	3294400	200
chr1	3318001	3318400	400
chr1	3325001	3325400	400
chr1	3326401	3326800	400
chr1	3375001	3375200	200
chr1	3389401	3389600	200
chr1	3390001	3390200	200
chr1	3390401	3390800	400
chr1	3394401	3394600	200
chr1	3397201	3397400	200
chr1	3397601	3397800	200
chr1	3411801	3412000	200
chr1	3418401	3418600	200
chr1	3420001	3420200	200
chr1	3423801	3424000	200
chr1	3425201	3425400	200
chr1	3437401	3437600	200
chr1	3448401	3448600	200
chr1	3448801	3449200	400
chr1	3449401	3449800	400
chr1	3459401	3459600	200
chr1	3501601	3503000	1400
chr1	3503601	3503800	200
chr1	3521801	3522000	200
chr1	3528801	3529000	200
chr1	3536601	3536800	200
chr1	3545201	3545400	200
chr1	3545601	3546000	400
chr1	3546401	3547000	600
chr1	3547401	3547800	400
chr1	3548801	3549000	200
chr1	3652601	3652800	200
chr1	3653601	3654200	600
chr1	3654801	3655000	200
chr1	3658601	3658800	200
chr1	3659201	3659400	200
chr1	3660401	3660800	400
chr1	3661001	3661400	400
chr1	3662201	3662400	200
chr1	3662801	3663000	200
chr1	3663201	3663400	200
chr1	3689801	3690600	800
chr1	3695001	3695400	400
chr1	3696001	3696200	200
chr1	3696601	3697000	400
chr1	3728401	3728600	200
chr1	3785001	3785400	400
chr1	3790401	3790600	200
chr1	3802001	3802200	200
chr1	3802401	3802600	200
chr1	3818601	3818800	200
chr1	3819201	3819400	200
chr1	3845001	3845200	200
chr1	4035001	4035200	200
chr1	4196201	4196400	200
chr1	4487401	4487600	200
chr1	4487801	4488200	400
chr1	4757001	4757200	200
chr1	4999401	4999600	200
chr1	5006401	5006800	400
chr1	5446801	5447200	400
chr1	5694201	5694400	200
chr1	5869001	5869200	200
chr1	5869401	5869600	200
chr1	5928601	5929600	1000
chr1	5997801	5998200	400
chr1	6036401	6036600	200
chr1	6038201	6038600	400
chr1	6038801	6039000	200
chr1	6043201	6044000	800
chr1	6090601	6090800	200
chr1	6093201	6093600	400
chr1	6144201	6144400	200
chr1	6167801	6168000	200
chr1	6176201	6176400	200
chr1	6241401	6241800	400
chr1	6243001	6243800	800
chr1	6244001	6244600	600
chr1	6244801	6245000	200
chr1	6248201	6248400	200
chr1	6249401	6249600	200
chr1	6250201	6250400	200
chr1	6274001	6274200	200
chr1	6279001	6279200	200
chr1	6280201	6280400	200
chr1	6280601	6280800	200
chr1	6281001	6281200	200
chr1	6281801	6282000	200
chr1	6284401	6284600	200
chr1	6297201	6297400	200
chr1	6300601	6300800	200
chr1	6308001	6308400	400
chr1	6311201	6311400	200
chr1	6322201	6322400	200
chr1	6322601	6322800	200
chr1	6327601	6327800	200
chr1	6328001	6328200	200
chr1	6333201	6333400	200
chr1	6357801	6358000	200
chr1	6389201	6389400	200
chr1	6390001	6390600	600
chr1	6390801	6391000	200
chr1	6391201	6391400	200
chr1	6408201	6408400	200
chr1	6408601	6408800	200
chr1	6418801	6419000	200
chr1	6444801	6445000	200
chr1	6447201	6447600	400
chr1	6473401	6473600	200
chr1	6499201	6499400	200
chr1	6505001	6505200	200
chr1	6547601	6547800	200
chr1	6551401	6552000	600
chr1	6552201	6554000	1800
chr1	6554801	6555000	200
chr1	6577601	6577800	200
chr1	6579401	6579600	200
chr1	6580801	6581000	200
chr1	6581601	6582000	400
chr1	6584201	6584600	400
chr1	6585801	6586000	200
chr1	6598801	6599000	200
chr1	6599201	6599600	400
chr1	6599801	6600000	200
chr1	6601001	6601200	200
chr1	6605401	6605600	200
chr1	6606601	6606800	200
chr1	6644801	6645000	200
chr1	6645201	6645600	400
chr1	6645801	6646200	400
chr1	6647001	6647600	600
chr1	6648001	6648400	400
chr1	6649801	6650200	400
chr1	6650401	6651400	1000
chr1	6651601	6651800	200
chr1	6655201	6655600	400
chr1	6656001	6656200	200
chr1	6659801	6660200	400
chr1	6660801	6661000	200
chr1	6663801	6664000	200
chr1	6665001	6665200	200
chr1	6677601	6678000	400
chr1	6682601	6682800	200
chr1	6683001	6683600	600
chr1	6683801	6684400	600
chr1	6684801	6685000	200
chr1	6693201	6693400	200
chr1	6693801	6694400	600
chr1	6695401	6695600	200
chr1	6695801	6696000	200
chr1	6696201	6697000	800
chr1	6697401	6697600	200
chr1	6697801	6698200	400
chr1	6698801	6699000	200
chr1	6699601	6699800	200
chr1	6708801	6709000	200
chr1	6746801	6747200	400
chr1	6756601	6756800	200
chr1	6757201	6757400	200
chr1	6785001	6785200	200
chr1	6795001	6795400	400
chr1	6803401	6803600	200
chr1	6919201	6919400	200
chr1	6920401	6920800	400
chr1	6921001	6921600	600
chr1	7020801	7021200	400
chr1	7021601	7021800	200
chr1	7022001	7022200	200
chr1	7027801	7028000	200
chr1	7161601	7162200	600
chr1	7162601	7162800	200
chr1	7163201	7164400	1200
chr1	7177401	7177600	200
chr1	7178601	7179000	400
chr1	7283201	7283400	200
chr1	7284001	7284400	400
chr1	7284801	7285000	200
chr1	7327601	7327800	200
chr1	7350801	7351000	200
chr1	7351201	7351600	400
chr1	7351801	7352600	800
chr1	7357801	7358000	200
chr1	7358201	7359200	1000
chr1	7359801	7360200	400
chr1	7360401	7361400	1000
chr1	7526201	7526400	200
chr1	7528801	7529200	400
chr1	7529801	7530200	400
chr1	7540001	7540200	200
chr1	7540401	7540600	200
chr1	7558201	7559400	1200
chr1	7559601	7560200	600
chr1	7560401	7560600	200
chr1	7610201	7610600	400
chr1	7715401	7715600	200
chr1	7763601	7763800	200
chr1	7766001	7766400	400
chr1	7786601	7786800	200
chr1	7840601	7840800	200
chr1	7841401	7842800	1400
chr1	7867601	7867800	200
chr1	7943601	7943800	200
chr1	7944801	7945400	600
chr1	7947401	7947600	200
chr1	7949001	7949200	200
chr1	7953601	7953800	200
chr1	7954401	7955000	600
chr1	7957401	7957600	200
chr1	7980601	7980800	200
chr1	7982001	7982200	200
chr1	8008801	8009200	400
chr1	8015801	8016800	1000
chr1	8021001	8021200	200
chr1	8031001	8031200	200
chr1	8032001	8032400	400
chr1	8033201	8033400	200
chr1	8034001	8034400	400
chr1	8039001	8040000	1000
chr1	8040401	8041600	1200
chr1	8048801	8049600	800
chr1	8050001	8050200	200
chr1	8053801	8054000	200
chr1	8060001	8060200	200
chr1	8060401	8060600	200
chr1	8062201	8062400	200
chr1	8063201	8063800	600
chr1	8064001	8065000	1000
chr1	8065401	8065800	400
chr1	8066201	8067000	800
chr1	8068001	8068400	400
chr1	8068601	8068800	200
chr1	8069201	8070000	800
chr1	8070201	8071600	1400
chr1	8073001	8073400	400
chr1	8073801	8074200	400
chr1	8074401	8075000	600
chr1	8075401	8075800	400
chr1	8076201	8076400	200
chr1	8076601	8077400	800
chr1	8078001	8078200	200
chr1	8078801	8079000	200
chr1	8079201	8079400	200
chr1	8079601	8079800	200
chr1	8081601	8081800	200
chr1	8082201	8082600	400
chr1	8086801	8087400	600
chr1	8087801	8088000	200
chr1	8088401	8088600	200
chr1	8100401	8100600	200
chr1	8101201	8101400	200
chr1	8107401	8107800	400
chr1	8108601	8108800	200
chr1	8116801	8117200	400
chr1	8119601	8120200	600
chr1	8121601	8121800	200
chr1	8122001	8122200	200
chr1	8122601	8122800	200
chr1	8135801	8136400	600
chr1	8137601	8137800	200
chr1	8138001	8138200	200
chr1	8143401	8143600	200
chr1	8143801	8144000	200
chr1	8149801	8150200	400
chr1	8150601	8152000	1400
chr1	8152201	8152800	600
chr1	8154201	8154800	600
chr1	8155801	8156000	200
chr1	8156201	8156400	200
chr1	8157001	8157400	400
chr1	8158001	8158200	200
chr1	8176001	8176200	200
chr1	8176401	8176600	200
chr1	8182001	8182200	200
chr1	8182801	8183000	200
chr1	8192801	8193000	200
chr1	8194801	8195200	400
chr1	8195601	8195800	200
chr1	8197001	8197200	200
chr1	8198001	8198200	200
chr1	8198401	8198800	400
chr1	8203401	8203600	200
chr1	8249601	8249800	200
chr1	8261401	8261800	400
chr1	8262001	8262200	200
chr1	8263601	8264200	600
chr1	8272801	8273000	200
chr1	8278801	8279000	200
chr1	8337001	8337200	200
chr1	8343601	8344000	400
chr1	8409801	8410000	200
chr1	8410401	8410600	200
chr1	8410801	8411000	200
chr1	8411401	8411600	200
chr1	8414001	8414200	200
chr1	8415001	8415200	200
chr1	8415601	8416000	400
chr1	8422201	8422400	200
chr1	8431801	8432000	200
chr1	8432201	8432400	200
chr1	8432601	8432800	200
chr1	8433201	8433400	200
chr1	8433801	8434000	200
chr1	8435201	8435400	200
chr1	8436001	8436200	200
chr1	8436401	8436600	200
chr1	8453801	8454000	200
chr1	8454201	8454400	200
chr1	8454601	8455000	400
chr1	8455601	8456600	1000
chr1	8456801	8457200	400
chr1	8457601	8458800	1200
chr1	8467401	8467600	200
chr1	8469001	8469400	400
chr1	8469601	8469800	200
chr1	8472601	8473000	400
chr1	8476801	8477000	200
chr1	8481401	8481600	200
chr1	8481801	8482000	200
chr1	8482201	8482400	200
chr1	8484801	8485600	800
chr1	8485801	8486000	200
chr1	8487401	8487600	200
chr1	8490001	8490200	200
chr1	8492401	8492600	200
chr1	8499401	8500200	800
chr1	8515601	8515800	200
chr1	8524001	8524200	200
chr1	8537201	8537400	200
chr1	8537601	8538000	400
chr1	8559801	8560000	200
chr1	8569601	8570000	400
chr1	8570401	8570800	400
chr1	8571001	8571200	200
chr1	8585601	8586000	400
chr1	8601001	8601200	200
chr1	8685801	8686000	200
chr1	8711401	8711600	200
chr1	8719401	8719600	200
chr1	8719801	8720600	800
chr1	8720801	8721800	1000
chr1	8722001	8722400	400
chr1	8722601	8722800	200
chr1	8763801	8764000	200
chr1	8772201	8772800	600
chr1	8800001	8800400	400
chr1	8878601	8878800	200
chr1	8882601	8882800	200
chr1	8884401	8884600	200
chr1	8910601	8910800	200
chr1	8914201	8914400	200
chr1	8914601	8914800	200
chr1	8915001	8915200	200
chr1	8915401	8916000	600
chr1	8916801	8917200	400
chr1	8917401	8918000	600
chr1	8918401	8919200	800
chr1	8919401	8920000	600
chr1	8920201	8923200	3000
chr1	8923401	8927400	4000
chr1	8927801	8928000	200
chr1	8928401	8928600	200
chr1	8928801	8929000	200
chr1	8929401	8930600	1200
chr1	8930801	8933000	2200
chr1	8933201	8933400	200
chr1	8934001	8934600	600
chr1	8935001	8935200	200
chr1	8935601	8936600	1000
chr1	8937201	8937400	200
chr1	8939601	8939800	200
chr1	8940601	8941200	600
chr1	8949201	8950000	800
chr1	8952201	8952400	200
chr1	8962401	8962800	400
chr1	8963001	8963400	400
chr1	8963601	8964000	400
chr1	8964401	8965000	600
chr1	8999601	8999800	200
chr1	9034801	9035000	200
chr1	9045801	9046000	200
chr1	9120801	9121000	200
chr1	9121401	9122200	800
chr1	9122401	9123400	1000
chr1	9129001	9129200	200
chr1	9129601	9129800	200
chr1	9140201	9140400	200
chr1	9145001	9145600	600
chr1	9146001	9146200	200
chr1	9173201	9173400	200
chr1	9175201	9175400	200
chr1	9189801	9190600	800
chr1	9190801	9191000	200
chr1	9191601	9191800	200
chr1	9203201	9203400	200
chr1	9210601	9210800	200
chr1	9211001	9211200	200
chr1	9211401	9211600	200
chr1	9212801	9213000	200
chr1	9214801	9215000	200
chr1	9217801	9218000	200
chr1	9220201	9220400	200
chr1	9221401	9221600	200
chr1	9222001	9222600	600
chr1	9222801	9223600	800
chr1	9223801	9224000	200
chr1	9224801	9225800	1000
chr1	9226201	9226400	200
chr1	9226601	9227000	400
chr1	9229001	9229400	400
chr1	9231201	9231400	200
chr1	9231601	9231800	200
chr1	9235201	9235600	400
chr1	9240201	9240400	200
chr1	9240601	9240800	200
chr1	9245401	9245600	200
chr1	9253801	9254000	200
chr1	9255801	9256200	400
chr1	9257001	9257200	200
chr1	9259801	9260400	600
chr1	9260601	9261400	800
chr1	9267401	9267600	200
chr1	9268001	9268200	200
chr1	9272001	9272200	200
chr1	9298001	9298200	200
chr1	9298601	9299000	400
chr1	9299401	9299600	200
chr1	9300001	9300600	600
chr1	9301001	9301200	200
chr1	9314401	9314600	200
chr1	9318201	9318800	600
chr1	9325201	9325400	200
chr1	9330001	9330200	200
chr1	9336001	9336200	200
chr1	9339401	9339600	200
chr1	9341001	9341400	400
chr1	9341601	9341800	200
chr1	9349601	9350200	600
chr1	9350401	9351000	600
chr1	9351201	9351400	200
chr1	9351601	9351800	200
chr1	9352001	9352200	200
chr1	9354201	9354400	200
chr1	9355001	9355200	200
chr1	9361001	9361200	200
chr1	9362001	9362600	600
chr1	9362801	9363000	200
chr1	9363401	9364000	600
chr1	9371801	9372000	200
chr1	9374401	9374600	200
chr1	9375401	9375600	200
chr1	9396001	9396200	200
chr1	9407001	9407200	200
chr1	9410001	9410400	400
chr1	9411001	9411200	200
chr1	9423201	9423400	200
chr1	9435001	9435400	400
chr1	9435601	9436200	600
chr1	9471001	9471400	400
chr1	9472801	9473000	200
chr1	9474401	9474600	200
chr1	9474801	9475200	400
chr1	9497401	9497600	200
chr1	9499001	9499200	200
chr1	9509001	9509200	200
chr1	9513401	9513800	400
chr1	9537601	9538400	800
chr1	9644201	9644400	200
chr1	9646401	9646600	200
chr1	9646801	9647000	200
chr1	9746001	9746200	200
chr1	9746401	9747000	600
chr1	9748401	9748800	400
chr1	9751401	9751600	200
chr1	9758601	9758800	200
chr1	9788801	9789600	800
chr1	9792401	9792800	400
chr1	9793001	9793200	200
chr1	9824801	9825000	200
chr1	9826001	9826600	600
chr1	9827201	9827400	200
chr1	9828001	9828200	200
chr1	9829601	9829800	200
chr1	9835801	9836000	200
chr1	9836601	9836800	200
chr1	9854001	9854200	200
chr1	9858401	9858600	200
chr1	9884801	9886600	1800
chr1	9886801	9887200	400
chr1	9905201	9905600	400
chr1	9930401	9930600	200
chr1	9936001	9936200	200
chr1	9936601	9936800	200
chr1	9937401	9937800	400
chr1	9940801	9941000	200
chr1	9942001	9942400	400
chr1	9949601	9949800	200
chr1	9950001	9950400	400
chr1	9950801	9951400	600
chr1	9952801	9953000	200
chr1	9953801	9954000	200
chr1	9954201	9955000	800
chr1	9961201	9961400	200
chr1	9963801	9964200	400
chr1	9964401	9965000	600
chr1	9966801	9967200	400
chr1	9967601	9967800	200
chr1	9987001	9987200	200
chr1	9990201	9990400	200
chr1	10007201	10007400	200
chr1	10010001	10010200	200
chr1	10050601	10050800	200
chr1	10090801	10091200	400
chr1	10093801	10094000	200
chr1	10105401	10105600	200
chr1	10106401	10106600	200
chr1	10116201	10116600	400
chr1	10126401	10126600	200
chr1	10134001	10134400	400
chr1	10134801	10135800	1000
chr1	10143001	10143200	200
chr1	10221001	10221200	200
chr1	10241001	10241200	200
chr1	10246001	10246200	200
chr1	10246801	10247200	400
chr1	10257201	10257400	200
chr1	10272001	10272600	600
chr1	10313201	10313600	400
chr1	10314001	10314200	200
chr1	10340401	10341000	600
chr1	10397401	10397600	200
chr1	10436201	10437200	1000
chr1	10440201	10440400	200
chr1	10441201	10441400	200
chr1	10441601	10441800	200
chr1	10447001	10447200	200
chr1	10447801	10448200	400
chr1	10463201	10463400	200
chr1	10479801	10480000	200
chr1	10480201	10480400	200
chr1	10482601	10482800	200
chr1	10484601	10484800	200
chr1	10488801	10489000	200
chr1	10504801	10505000	200
chr1	10510601	10510800	200
chr1	10511201	10511400	200
chr1	10511801	10512000	200
chr1	10519401	10519800	400
chr1	10523001	10523200	200
chr1	10528401	10528600	200
chr1	10543201	10543400	200
chr1	10544401	10544600	200
chr1	10545001	10545200	200
chr1	10553401	10553600	200
chr1	10553801	10554000	200
chr1	10566801	10567000	200
chr1	10570001	10571200	1200
chr1	10571601	10572000	400
chr1	10572201	10572600	400
chr1	10590001	10590200	200
chr1	10590801	10591000	200
chr1	10592001	10592200	200
chr1	10693801	10694000	200
chr1	10721601	10722200	600
chr1	10962601	10962800	200
chr1	11035601	11035800	200
chr1	11039401	11040000	600
chr1	11040601	11040800	200
chr1	11041001	11041400	400
chr1	11086401	11086600	200
chr1	11086801	11087000	200
chr1	11087201	11087400	200
chr1	11087801	11088000	200
chr1	11090001	11090200	200
chr1	11092201	11092400	200
chr1	11111601	11112800	1200
chr1	11113201	11114000	800
chr1	11114201	11114600	400
chr1	11114801	11115000	200
chr1	11115201	11115400	200
chr1	11116401	11116600	200
chr1	11120801	11121000	200
chr1	11123401	11123800	400
chr1	11124201	11124400	200
chr1	11125401	11125600	200
chr1	11126601	11127000	400
chr1	11131201	11131400	200
chr1	11161801	11162400	600
chr1	11162801	11163000	200
chr1	11163601	11164200	600
chr1	11195001	11195200	200
chr1	11217201	11217600	400
chr1	11218001	11218600	600
chr1	11219001	11219400	400
chr1	11238001	11238600	600
chr1	11238801	11239400	600
chr1	11239601	11240800	1200
chr1	11241001	11241800	800
chr1	11288001	11288200	200
chr1	11303201	11303400	200
chr1	11305001	11305400	400
chr1	11331801	11332000	200
chr1	11332601	11332800	200
chr1	11340801	11341000	200
chr1	11341401	11342000	600
chr1	11347001	11347200	200
chr1	11347401	11347600	200
chr1	11433801	11434400	600
chr1	11711201	11711400	200
chr1	11711601	11711800	200
chr1	11712801	11713200	400
chr1	11714001	11714200	200
chr1	11720201	11720400	200
chr1	11720801	11721000	200
chr1	11723401	11723600	200
chr1	11731201	11731400	200
chr1	11742001	11742400	400
chr1	11742801	11743200	400
chr1	11747801	11748000	200
chr1	11754001	11754200	200
chr1	11762201	11762600	400
chr1	11790001	11790400	400
chr1	11790801	11791000	200
chr1	11793401	11793600	200
chr1	11793801	11794000	200
chr1	11795401	11795800	400
chr1	11797401	11797600	200
chr1	11812201	11812400	200
chr1	11814001	11814200	200
chr1	11852601	11853200	600
chr1	11862001	11862600	600
chr1	11864001	11864200	200
chr1	11864601	11864800	200
chr1	11865201	11865400	200
chr1	11881601	11882000	400
chr1	11895201	11895400	200
chr1	11896001	11898400	2400
chr1	11901401	11901600	200
chr1	11968601	11968800	200
chr1	11970201	11970400	200
chr1	11970601	11971000	400
chr1	11978201	11978600	400
chr1	11978801	11979000	200
chr1	11979201	11979600	400
chr1	11979801	11980000	200
chr1	11980401	11981400	1000
chr1	11991201	11991600	400
chr1	12006601	12006800	200
chr1	12016801	12017000	200
chr1	12017201	12017600	400
chr1	12020401	12020600	200
chr1	12025801	12026000	200
chr1	12032601	12032800	200
chr1	12035201	12035400	200
chr1	12037601	12037800	200
chr1	12038601	12039400	800
chr1	12039601	12040000	400
chr1	12042001	12042200	200
chr1	12042601	12042800	200
chr1	12060801	12061000	200
chr1	12063801	12064000	200
chr1	12065401	12065600	200
chr1	12071401	12071600	200
chr1	12071801	12072000	200
chr1	12072201	12072600	400
chr1	12072801	12073800	1000
chr1	12074001	12074400	400
chr1	12074601	12075200	600
chr1	12093201	12093400	200
chr1	12095401	12095600	200
chr1	12100601	12100800	200
chr1	12107001	12107200	200
chr1	12128001	12128600	600
chr1	12155601	12156000	400
chr1	12192401	12192600	200
chr1	12192801	12193000	200
chr1	12194001	12194200	200
chr1	12196001	12196200	200
chr1	12197201	12197600	400
chr1	12197801	12198000	200
chr1	12202001	12202400	400
chr1	12203401	12203600	200
chr1	12204201	12204400	200
chr1	12207001	12207200	200
chr1	12210401	12210600	200
chr1	12212801	12213200	400
chr1	12213801	12214000	200
chr1	12220201	12220400	200
chr1	12220801	12221000	200
chr1	12223201	12223400	200
chr1	12228401	12228600	200
chr1	12229001	12229200	200
chr1	12238001	12238200	200
chr1	12239801	12240000	200
chr1	12241401	12241600	200
chr1	12242201	12242400	200
chr1	12250801	12251000	200
chr1	12332401	12332600	200
chr1	12356001	12356800	800
chr1	12368201	12368400	200
chr1	12370401	12370600	200
chr1	12416401	12416600	200
chr1	12466401	12466600	200
chr1	12483601	12484000	400
chr1	12486201	12486400	200
chr1	12494201	12494400	200
chr1	12494801	12495000	200
chr1	12495601	12496200	600
chr1	12506801	12507000	200
chr1	12508201	12509400	1200
chr1	12509801	12510000	200
chr1	12510201	12510600	400
chr1	12514601	12514800	200
chr1	12515401	12515600	200
chr1	12516801	12517000	200
chr1	12517201	12517600	400
chr1	12535401	12535600	200
chr1	12536801	12537000	200
chr1	12537401	12538200	800
chr1	12538601	12539600	1000
chr1	12540201	12540400	200
chr1	12540601	12540800	200
chr1	12541001	12541800	800
chr1	12599601	12599800	200
chr1	12602001	12602600	600
chr1	12609601	12609800	200
chr1	12617201	12617400	200
chr1	12648001	12648200	200
chr1	12650801	12651000	200
chr1	12651201	12651400	200
chr1	12651801	12652000	200
chr1	12653001	12653200	200
chr1	12654201	12654800	600
chr1	12657601	12658000	400
chr1	12658401	12658600	200
chr1	12664201	12664400	200
chr1	12664601	12664800	200
chr1	12670801	12671000	200
chr1	12678201	12678400	200
chr1	12678801	12679200	400
chr1	12679401	12679600	200
chr1	12729601	12729800	200
chr1	12757001	12757400	400
chr1	13920801	13921200	400
chr1	14027401	14027600	200
chr1	14074201	14074400	200
chr1	14074801	14075200	400
chr1	14081001	14081200	200
chr1	14091801	14092000	200
chr1	14092801	14093600	800
chr1	14094001	14094200	200
chr1	14105801	14106400	600
chr1	14106801	14107000	200
chr1	14107801	14108400	600
chr1	14109001	14109200	200
chr1	14109401	14109600	200
chr1	14146201	14146400	200
chr1	14190401	14190600	200
chr1	14276001	14276200	200
chr1	14436601	14436800	200
chr1	14666601	14666800	200
chr1	14689401	14689600	200
chr1	14692401	14692600	200
chr1	14698201	14698600	400
chr1	14699001	14699400	400
chr1	14765601	14765800	200
chr1	14767601	14767800	200
chr1	14803201	14803400	200
chr1	14812401	14812800	400
chr1	14813801	14814800	1000
chr1	14843201	14843800	600
chr1	14844001	14844200	200
chr1	14844401	14844600	200
chr1	14846601	14847200	600
chr1	14847401	14847800	400
chr1	14848401	14848800	400
chr1	14869601	14870000	400
chr1	14975801	14976000	200
chr1	15007801	15008000	200
chr1	15051601	15051800	200
chr1	15068601	15068800	200
chr1	15069201	15069600	400
chr1	15137001	15137200	200
chr1	15138401	15138800	400
chr1	15206801	15207400	600
chr1	15207601	15208200	600
chr1	15248601	15249000	400
chr1	15249601	15250200	600
chr1	15269801	15270200	400
chr1	15270801	15271200	400
chr1	15272401	15272800	400
chr1	15273001	15273400	400
chr1	15277601	15277800	200
chr1	15294401	15295200	800
chr1	15295401	15296200	800
chr1	15296601	15296800	200
chr1	15308001	15308200	200
chr1	15318401	15318600	200
chr1	15321001	15321200	200
chr1	15322201	15322400	200
chr1	15340401	15340600	200
chr1	15351601	15352000	400
chr1	15355201	15355400	200
chr1	15356001	15356200	200
chr1	15364001	15364400	400
chr1	15378001	15378200	200
chr1	15396401	15396600	200
chr1	15482001	15482400	400
chr1	15484201	15484400	200
chr1	15484601	15484800	200
chr1	15494001	15494200	200
chr1	15505001	15505400	400
chr1	15505601	15507200	1600
chr1	15507401	15507600	200
chr1	15527001	15527200	200
chr1	15539401	15539600	200
chr1	15572201	15572600	400
chr1	15587401	15587600	200
chr1	15610001	15610200	200
chr1	15631601	15631800	200
chr1	15663801	15664000	200
chr1	15664801	15665200	400
chr1	15670601	15670800	200
chr1	15680401	15680800	400
chr1	15681001	15681400	400
chr1	15684201	15684400	200
chr1	15734201	15734800	600
chr1	15735001	15735800	800
chr1	15741601	15742000	400
chr1	15743001	15743800	800
chr1	15754001	15755000	1000
chr1	15758001	15759000	1000
chr1	15759201	15759600	400
chr1	15761601	15762000	400
chr1	15852601	15852800	200
chr1	15876801	15877000	200
chr1	15893601	15893800	200
chr1	15897201	15897600	400
chr1	15900201	15900400	200
chr1	15906401	15906600	200
chr1	15926001	15926200	200
chr1	15928201	15928400	200
chr1	15929601	15929800	200
chr1	15942001	15942400	400
chr1	15942801	15943000	200
chr1	15943201	15943600	400
chr1	15944801	15945000	200
chr1	15980601	15980800	200
chr1	15996601	15996800	200
chr1	15999801	16000000	200
chr1	16005201	16005400	200
chr1	16006201	16007200	1000
chr1	16007601	16008800	1200
chr1	16009201	16009600	400
chr1	16009801	16010000	200
chr1	16023401	16023600	200
chr1	16028401	16028600	200
chr1	16028801	16029000	200
chr1	16029401	16030000	600
chr1	16030801	16031000	200
chr1	16031601	16031800	200
chr1	16041401	16041600	200
chr1	16046401	16046600	200
chr1	16048001	16048200	200
chr1	16064001	16064400	400
chr1	16065201	16065800	600
chr1	16066001	16066600	600
chr1	16078401	16078600	200
chr1	16079801	16080000	200
chr1	16080401	16080600	200
chr1	16082201	16082800	600
chr1	16083601	16083800	200
chr1	16084001	16084200	200
chr1	16084401	16084600	200
chr1	16087601	16088200	600
chr1	16107201	16107400	200
chr1	16112801	16113000	200
chr1	16114001	16114200	200
chr1	16115401	16115600	200
chr1	16121001	16121200	200
chr1	16121801	16122200	400
chr1	16122401	16122600	200
chr1	16122801	16123400	600
chr1	16126201	16127400	1200
chr1	16128801	16129000	200
chr1	16152401	16152600	200
chr1	16153801	16154000	200
chr1	16157201	16157400	200
chr1	16160601	16160800	200
chr1	16165401	16165800	400
chr1	16175401	16175600	200
chr1	16176201	16176600	400
chr1	16177001	16177400	400
chr1	16184801	16185000	200
chr1	16212401	16212600	200
chr1	16213201	16213600	400
chr1	16217401	16217600	200
chr1	16243201	16243400	200
chr1	16261801	16262000	200
chr1	16263601	16264000	400
chr1	16264601	16264800	200
chr1	16265201	16266000	800
chr1	16266601	16267200	600
chr1	16273001	16273200	200
chr1	16274001	16274400	400
chr1	16275001	16275200	200
chr1	16275401	16275600	200
chr1	16278801	16279000	200
chr1	16279201	16279400	200
chr1	16282801	16283000	200
chr1	16285001	16285200	200
chr1	16292001	16292200	200
chr1	16292401	16292600	200
chr1	16293001	16293200	200
chr1	16294401	16294600	200
chr1	16309601	16309800	200
chr1	16337001	16337600	600
chr1	16338001	16338200	200
chr1	16340201	16340600	400
chr1	16340801	16342000	1200
chr1	16344801	16345000	200
chr1	16345401	16345600	200
chr1	16348601	16348800	200
chr1	16373601	16373800	200
chr1	16374001	16374400	400
chr1	16397201	16397400	200
chr1	16397801	16398000	200
chr1	16402801	16403400	600
chr1	16403601	16404800	1200
chr1	16444401	16444600	200
chr1	16446001	16447000	1000
chr1	16447401	16447600	200
chr1	16448401	16448800	400
chr1	16449601	16449800	200
chr1	16451001	16451400	400
chr1	16453201	16454000	800
chr1	16454201	16454600	400
chr1	16454801	16455200	400
chr1	16455601	16455800	200
chr1	16457601	16457800	200
chr1	16460801	16461000	200
chr1	16461201	16461400	200
chr1	16463601	16463800	200
chr1	16466801	16467000	200
chr1	16468401	16469400	1000
chr1	16469601	16470200	600
chr1	16470801	16471000	200
chr1	16473601	16474200	600
chr1	16474401	16476000	1600
chr1	16476201	16476400	200
chr1	16477401	16477600	200
chr1	16478401	16478600	200
chr1	16483201	16483400	200
chr1	16484201	16485000	800
chr1	16487801	16488200	400
chr1	16488401	16488600	200
chr1	16491201	16491400	200
chr1	16492201	16492400	200
chr1	16503201	16503400	200
chr1	16503601	16504200	600
chr1	16507001	16507600	600
chr1	16509001	16509200	200
chr1	16516801	16517000	200
chr1	16524201	16524400	200
chr1	16524601	16525000	400
chr1	16525201	16525600	400
chr1	16537401	16537800	400
chr1	16543601	16543800	200
chr1	16544601	16544800	200
chr1	16564601	16564800	200
chr1	16575801	16576000	200
chr1	16576601	16576800	200
chr1	16577001	16577400	400
chr1	16577601	16578000	400
chr1	16578201	16578400	200
chr1	16578801	16579000	200
chr1	16581001	16581200	200
chr1	16606801	16607000	200
chr1	16607801	16608000	200
chr1	16613601	16613800	200
chr1	16617601	16617800	200
chr1	16626601	16627400	800
chr1	16629801	16630000	200
chr1	16645001	16645200	200
chr1	16647601	16647800	200
chr1	16648001	16648200	200
chr1	16675601	16675800	200
chr1	16694601	16694800	200
chr1	16699201	16699400	200
chr1	16702201	16702400	200
chr1	16711601	16713000	1400
chr1	16713401	16713800	400
chr1	16714001	16714600	600
chr1	16722601	16722800	200
chr1	16726001	16726200	200
chr1	16727401	16727800	400
chr1	16728201	16728600	400
chr1	16729201	16729600	400
chr1	16775601	16775800	200
chr1	16776801	16777000	200
chr1	16788601	16788800	200
chr1	16789401	16789600	200
chr1	16792401	16792600	200
chr1	16793801	16794000	200
chr1	16823401	16823600	200
chr1	16824001	16824200	200
chr1	16835601	16835800	200
chr1	16838001	16838200	200
chr1	16838601	16838800	200
chr1	16839201	16839800	600
chr1	16863401	16863600	200
chr1	16887001	16887200	200
chr1	16891401	16891600	200
chr1	16892001	16892200	200
chr1	16892401	16892800	400
chr1	16893001	16893800	800
chr1	16919001	16919800	800
chr1	16921001	16921400	400
chr1	16922001	16922200	200
chr1	16928801	16929000	200
chr1	16929201	16929400	200
chr1	16929601	16929800	200
chr1	16931601	16931800	200
chr1	16932401	16932600	200
chr1	16933001	16933200	200
chr1	16934001	16934200	200
chr1	16937001	16937200	200
chr1	16938001	16939600	1600
chr1	16941001	16942800	1800
chr1	16943201	16943400	200
chr1	16943801	16944200	400
chr1	16944601	16945400	800
chr1	16947001	16947200	200
chr1	16947601	16948400	800
chr1	16948801	16950200	1400
chr1	16950601	16951000	400
chr1	16952201	16952400	200
chr1	16952801	16953200	400
chr1	16954001	16954200	200
chr1	16955201	16955400	200
chr1	16955801	16956000	200
chr1	16956801	16957000	200
chr1	16960401	16960600	200
chr1	16962001	16962400	400
chr1	16963401	16963600	200
chr1	16966201	16966600	400
chr1	16968001	16968200	200
chr1	16968601	16969000	400
chr1	16970401	16970600	200
chr1	16978201	16978400	200
chr1	17004001	17004200	200
chr1	17030001	17030400	400
chr1	17033201	17033600	400
chr1	17035201	17035400	200
chr1	17035601	17035800	200
chr1	17054001	17054400	400
chr1	17096801	17097000	200
chr1	17099201	17099400	200
chr1	17216801	17217000	200
chr1	17223601	17224000	400
chr1	17224801	17225200	400
chr1	17225401	17225600	200
chr1	17226001	17226200	200
chr1	17229401	17229600	200
chr1	17229801	17230400	600
chr1	17230801	17231200	400
chr1	17232001	17234400	2400
chr1	17241601	17242000	400
chr1	17242801	17243200	400
chr1	17251601	17251800	200
chr1	17253601	17253800	200
chr1	17257201	17257600	400
chr1	17268401	17268600	200
chr1	17269001	17269200	200
chr1	17283001	17283200	200
chr1	17284801	17285000	200
chr1	17297201	17297400	200
chr1	17297601	17298000	400
chr1	17299201	17299400	200
chr1	17299601	17300200	600
chr1	17304201	17304400	200
chr1	17307401	17308000	600
chr1	17308201	17308600	400
chr1	17309201	17309400	200
chr1	17309801	17310200	400
chr1	17310801	17311200	400
chr1	17311601	17311800	200
chr1	17312401	17312600	200
chr1	17329201	17329400	200
chr1	17329801	17330000	200
chr1	17332601	17332800	200
chr1	17333001	17333600	600
chr1	17334401	17334600	200
chr1	17339201	17339400	200
chr1	17341201	17341800	600
chr1	17342601	17342800	200
chr1	17343001	17343200	200
chr1	17344201	17344400	200
chr1	17344601	17346400	1800
chr1	17349201	17349400	200
chr1	17373001	17373200	200
chr1	17373601	17373800	200
chr1	17374201	17374600	400
chr1	17374801	17375000	200
chr1	17382001	17382600	600
chr1	17441801	17442000	200
chr1	17455401	17455800	400
chr1	17456201	17456400	200
chr1	17456801	17457000	200
chr1	17475201	17475400	200
chr1	17491001	17491200	200
chr1	17494201	17494600	400
chr1	17495201	17496000	800
chr1	17496201	17496800	600
chr1	17497601	17498000	400
chr1	17513401	17513600	200
chr1	17516001	17516400	400
chr1	17517201	17517600	400
chr1	17519001	17519200	200
chr1	17527201	17527400	200
chr1	17527601	17527800	200
chr1	17528601	17528800	200
chr1	17530601	17530800	200
chr1	17554401	17554600	200
chr1	17555801	17556200	400
chr1	17557401	17557800	400
chr1	17559001	17559200	200
chr1	17560801	17561200	400
chr1	17562401	17562800	400
chr1	17578001	17578200	200
chr1	17613601	17614000	400
chr1	17733601	17734200	600
chr1	17736401	17736600	200
chr1	17747001	17747200	200
chr1	17747401	17747800	400
chr1	17748001	17748200	200
chr1	17748801	17749000	200
chr1	17749801	17750600	800
chr1	17750801	17751000	200
chr1	17759601	17759800	200
chr1	17767201	17767400	200
chr1	17768801	17769000	200
chr1	17769401	17770000	600
chr1	17770201	17770400	200
chr1	17815801	17816000	200
chr1	17829401	17829600	200
chr1	17853001	17853400	400
chr1	17864401	17864600	200
chr1	17864801	17865600	800
chr1	17871201	17871800	600
chr1	17872001	17872600	600
chr1	17877401	17878200	800
chr1	17878601	17879000	400
chr1	17879601	17880000	400
chr1	17880201	17880600	400
chr1	17880801	17881000	200
chr1	17881601	17881800	200
chr1	17884001	17884200	200
chr1	17885601	17886000	400
chr1	17887401	17887600	200
chr1	17888401	17889200	800
chr1	17894801	17896000	1200
chr1	17897001	17897400	400
chr1	17911201	17911400	200
chr1	17912001	17912200	200
chr1	17913001	17913800	800
chr1	17914001	17914400	400
chr1	17915401	17915600	200
chr1	17931201	17931600	400
chr1	17931801	17932200	400
chr1	17938001	17938200	200
chr1	17943801	17944000	200
chr1	17953001	17953600	600
chr1	17955201	17955400	200
chr1	17957201	17957400	200
chr1	17957601	17958400	800
chr1	17959601	17959800	200
chr1	17960201	17960400	200
chr1	17973201	17973400	200
chr1	17974001	17974800	800
chr1	17979401	17979600	200
chr1	17984801	17985000	200
chr1	17985201	17985400	200
chr1	17985601	17985800	200
chr1	17986001	17986400	400
chr1	17986801	17987000	200
chr1	17987401	17987600	200
chr1	17987801	17988000	200
chr1	17992601	17992800	200
chr1	17995801	17996000	200
chr1	17998801	17999000	200
chr1	17999201	17999600	400
chr1	17999801	18000000	200
chr1	18000201	18002400	2200
chr1	18003401	18004000	600
chr1	18012601	18012800	200
chr1	18015201	18016000	800
chr1	18092401	18093400	1000
chr1	18094001	18094200	200
chr1	18094401	18094600	200
chr1	18095001	18095200	200
chr1	18095601	18095800	200
chr1	18192401	18193000	600
chr1	18193601	18193800	200
chr1	18199801	18200000	200
chr1	18200201	18201200	1000
chr1	18201401	18202200	800
chr1	18202601	18203000	400
chr1	18203601	18203800	200
chr1	18205201	18205400	200
chr1	18282201	18282400	200
chr1	18418401	18418600	200
chr1	18419401	18419600	200
chr1	18430201	18430400	200
chr1	18945001	18945200	200
chr1	19205201	19205400	200
chr1	19217801	19218000	200
chr1	19230001	19230200	200
chr1	19234201	19234400	200
chr1	19234601	19234800	200
chr1	19235401	19235600	200
chr1	19246601	19247000	400
chr1	19247801	19248000	200
chr1	19248401	19248600	200
chr1	19249801	19250000	200
chr1	19251201	19251400	200
chr1	19251601	19252000	400
chr1	19252201	19252400	200
chr1	19252801	19253000	200
chr1	19255001	19255200	200
chr1	19256801	19257000	200
chr1	19257401	19257600	200
chr1	19258001	19258200	200
chr1	19258401	19258600	200
chr1	19261801	19262000	200
chr1	19267401	19267600	200
chr1	19274601	19274800	200
chr1	19275801	19276000	200
chr1	19279201	19279400	200
chr1	19284201	19284400	200
chr1	19336801	19337200	400
chr1	19337401	19337600	200
chr1	19338001	19339000	1000
chr1	19365801	19366000	200
chr1	19372201	19372400	200
chr1	19396201	19396600	400
chr1	19397001	19397200	200
chr1	19397601	19398200	600
chr1	19398601	19398800	200
chr1	19399401	19399800	400
chr1	19401001	19401400	400
chr1	19408401	19408600	200
chr1	19408801	19409200	400
chr1	19409601	19409800	200
chr1	19410001	19410400	400
chr1	19417801	19418000	200
chr1	19418601	19419000	400
chr1	19419201	19419400	200
chr1	19419801	19420000	200
chr1	19421401	19421600	200
chr1	19428201	19428400	200
chr1	19428801	19429400	600
chr1	19431001	19431400	400
chr1	19431801	19432000	200
chr1	19435201	19435400	200
chr1	19435601	19435800	200
chr1	19436201	19436400	200
chr1	19473801	19474200	400
chr1	19490001	19491400	1400
chr1	19491601	19491800	200
chr1	19497001	19497200	200
chr1	19497401	19497800	400
chr1	19519801	19520000	200
chr1	19530201	19530400	200
chr1	19537201	19537800	600
chr1	19546601	19546800	200
chr1	19547001	19547200	200
chr1	19549401	19549600	200
chr1	19550001	19550400	400
chr1	19550801	19551000	200
chr1	19556401	19556600	200
chr1	19557001	19557400	400
chr1	19558801	19559000	200
chr1	19559201	19560200	1000
chr1	19568601	19568800	200
chr1	19585801	19586600	800
chr1	19586801	19587800	1000
chr1	19618601	19618800	200
chr1	19620001	19620200	200
chr1	19640601	19641000	400
chr1	19654201	19654600	400
chr1	19655201	19655400	200
chr1	19655601	19655800	200
chr1	19656001	19656800	800
chr1	19658201	19658600	400
chr1	19658801	19659400	600
chr1	19660401	19660600	200
chr1	19660801	19661000	200
chr1	19661801	19662000	200
chr1	19663001	19663200	200
chr1	19663601	19664000	400
chr1	19666401	19666600	200
chr1	19669001	19669200	200
chr1	19669401	19669600	200
chr1	19669801	19670200	400
chr1	19671601	19671800	200
chr1	19673801	19674200	400
chr1	19675601	19675800	200
chr1	19689201	19689400	200
chr1	19692601	19692800	200
chr1	19694601	19694800	200
chr1	19701601	19701800	200
chr1	19702401	19703000	600
chr1	19704801	19705000	200
chr1	19711801	19712600	800
chr1	19713001	19714200	1200
chr1	19714401	19714600	200
chr1	19716801	19717000	200
chr1	19717201	19717400	200
chr1	19718201	19718400	200
chr1	19719201	19719400	200
chr1	19721401	19721800	400
chr1	19722601	19723000	400
chr1	19723801	19724000	200
chr1	19724201	19724800	600
chr1	19725601	19726000	400
chr1	19726201	19726400	200
chr1	19731601	19731800	200
chr1	19735401	19735600	200
chr1	19738601	19738800	200
chr1	19740401	19740600	200
chr1	19744801	19745200	400
chr1	19745601	19745800	200
chr1	19746601	19746800	200
chr1	19748201	19748400	200
chr1	19751601	19751800	200
chr1	19754001	19754200	200
chr1	19756201	19756400	200
chr1	19757201	19757600	400
chr1	19758601	19759400	800
chr1	19759601	19760000	400
chr1	19760201	19760800	600
chr1	19762001	19762600	600
chr1	19762801	19763200	400
chr1	19763401	19764000	600
chr1	19764201	19764800	600
chr1	19765001	19765600	600
chr1	19765801	19766000	200
chr1	19766201	19766800	600
chr1	19772001	19772400	400
chr1	19774201	19774800	600
chr1	19775001	19775400	400
chr1	19776001	19776200	200
chr1	19776401	19776600	200
chr1	19776801	19777200	400
chr1	19777601	19778800	1200
chr1	19779401	19779600	200
chr1	19780601	19780800	200
chr1	19782001	19782400	400
chr1	19782801	19784200	1400
chr1	19789401	19789800	400
chr1	19790001	19790200	200
chr1	19795601	19795800	200
chr1	19796001	19796200	200
chr1	19796401	19797400	1000
chr1	19797601	19798000	400
chr1	19798401	19799000	600
chr1	19801601	19801800	200
chr1	19805601	19805800	200
chr1	19808601	19808800	200
chr1	19813001	19813200	200
chr1	19813401	19813600	200
chr1	19815001	19815200	200
chr1	19816601	19816800	200
chr1	19817801	19818000	200
chr1	19822201	19822400	200
chr1	19822801	19823000	200
chr1	19831801	19832200	400
chr1	19832401	19832600	200
chr1	19841001	19841400	400
chr1	19889001	19889200	200
chr1	19889401	19890000	600
chr1	19890201	19890400	200
chr1	19931801	19932000	200
chr1	19944401	19944600	200
chr1	19946401	19947400	1000
chr1	19948001	19948800	800
chr1	19949001	19949200	200
chr1	19955801	19956000	200
chr1	19957001	19957200	200
chr1	19959801	19960000	200
chr1	19962601	19962800	200
chr1	19973401	19973600	200
chr1	19973801	19974000	200
chr1	19976401	19977000	600
chr1	19978001	19978200	200
chr1	19985601	19986000	400
chr1	19986801	19987400	600
chr1	20003401	20003600	200
chr1	20044001	20044200	200
chr1	20061601	20062200	600
chr1	20091401	20091600	200
chr1	20092401	20093200	800
chr1	20093401	20093600	200
chr1	20241401	20241600	200
chr1	20242201	20242400	200
chr1	20242601	20243400	800
chr1	20384601	20384800	200
chr1	20385401	20385600	200
chr1	20385801	20386000	200
chr1	20390001	20390400	400
chr1	20399601	20399800	200
chr1	20429801	20430000	200
chr1	20537801	20538000	200
chr1	20685001	20685200	200
chr1	20706801	20707200	400
chr1	20707401	20707600	200
chr1	20725201	20725400	200
chr1	20725601	20725800	200
chr1	20732001	20732200	200
chr1	20732401	20732600	200
chr1	20736201	20736400	200
chr1	20737201	20737400	200
chr1	20813601	20814600	1000
chr1	20814801	20815000	200
chr1	20820801	20822400	1600
chr1	20822601	20825800	3200
chr1	20826001	20826200	200
chr1	20914201	20914600	400
chr1	20916601	20916800	200
chr1	20927401	20927600	200
chr1	20927801	20928200	400
chr1	20928601	20928800	200
chr1	20929001	20929400	400
chr1	20929601	20930600	1000
chr1	20931201	20931400	200
chr1	20932801	20933000	200
chr1	20933201	20933600	400
chr1	20939601	20939800	200
chr1	20940001	20940400	400
chr1	20940601	20941000	400
chr1	20964601	20966000	1400
chr1	20970001	20970200	200
chr1	20975601	20976000	400
chr1	20976401	20977400	1000
chr1	20977601	20978200	600
chr1	20978401	20979400	1000
chr1	20979601	20980200	600
chr1	20981001	20981200	200
chr1	20982001	20982400	400
chr1	21045401	21047200	1800
chr1	21049801	21050000	200
chr1	21060001	21060800	800
chr1	21061001	21061200	200
chr1	21061801	21062000	200
chr1	21067001	21067200	200
chr1	21068801	21069000	200
chr1	21070801	21071000	200
chr1	21114201	21114400	200
chr1	21114601	21115000	400
chr1	21119001	21120000	1000
chr1	21120401	21120600	200
chr1	21174801	21175000	200
chr1	21194001	21194200	200
chr1	21195601	21195800	200
chr1	21300601	21300800	200
chr1	21308801	21309000	200
chr1	21309601	21309800	200
chr1	21318601	21318800	200
chr1	21430401	21430600	200
chr1	21475401	21475600	200
chr1	21476001	21476400	400
chr1	21476801	21477000	200
chr1	21478001	21478200	200
chr1	21478401	21478600	200
chr1	21498001	21498200	200
chr1	21501601	21502000	400
chr1	21532801	21533000	200
chr1	21534801	21535000	200
chr1	21546001	21546200	200
chr1	21548001	21548200	200
chr1	21548401	21548800	400
chr1	21559801	21560000	200
chr1	21587601	21587800	200
chr1	21606601	21606800	200
chr1	21615001	21615600	600
chr1	21617601	21617800	200
chr1	21618201	21618400	200
chr1	21618801	21619000	200
chr1	21619201	21619600	400
chr1	21621601	21622200	600
chr1	21631601	21632000	400
chr1	21649401	21650400	1000
chr1	21651601	21652400	800
chr1	21659401	21659600	200
chr1	21660401	21660800	400
chr1	21663601	21664200	600
chr1	21665001	21665200	200
chr1	21668401	21668600	200
chr1	21670201	21670400	200
chr1	21760201	21760400	200
chr1	21777001	21777200	200
chr1	21777601	21777800	200
chr1	21837401	21838400	1000
chr1	21862801	21863000	200
chr1	21879801	21880200	400
chr1	21880601	21880800	200
chr1	21894401	21894600	200
chr1	21899001	21899200	200
chr1	21899401	21899600	200
chr1	21914401	21914800	400
chr1	21915601	21915800	200
chr1	21991401	21991600	200
chr1	21992001	21992200	200
chr1	21993201	21993400	200
chr1	21997001	21997200	200
chr1	21997601	21998200	600
chr1	21998601	21998800	200
chr1	21999201	21999400	200
chr1	21999801	22000000	200
chr1	22029201	22029800	600
chr1	22030001	22030200	200
chr1	22030601	22031000	400
chr1	22031201	22031400	200
chr1	22052401	22052600	200
chr1	22090601	22091000	400
chr1	22092801	22093200	400
chr1	22098401	22098600	200
chr1	22138201	22138400	200
chr1	22139401	22139600	200
chr1	22140001	22140200	200
chr1	22141601	22141800	200
chr1	22142001	22142200	200
chr1	22143001	22143200	200
chr1	22143801	22144000	200
chr1	22144201	22144400	200
chr1	22144801	22145200	400
chr1	22145801	22146600	800
chr1	22147201	22147400	200
chr1	22147601	22148200	600
chr1	22150001	22150200	200
chr1	22150601	22150800	200
chr1	22154001	22154200	200
chr1	22158601	22158800	200
chr1	22159401	22159600	200
chr1	22160601	22160800	200
chr1	22161401	22161600	200
chr1	22163601	22163800	200
chr1	22166201	22166400	200
chr1	22173601	22173800	200
chr1	22179001	22179200	200
chr1	22183601	22183800	200
chr1	22184801	22185000	200
chr1	22188201	22188400	200
chr1	22190001	22191200	1200
chr1	22191801	22192000	200
chr1	22192401	22192600	200
chr1	22193801	22194200	400
chr1	22198201	22198600	400
chr1	22200201	22200400	200
chr1	22203801	22204000	200
chr1	22204401	22204600	200
chr1	22205001	22205200	200
chr1	22205801	22206000	200
chr1	22208601	22209000	400
chr1	22210001	22210600	600
chr1	22212001	22212200	200
chr1	22224001	22224200	200
chr1	22227401	22227600	200
chr1	22227801	22228000	200
chr1	22229401	22229600	200
chr1	22230401	22230600	200
chr1	22235201	22235400	200
chr1	22235601	22236000	400
chr1	22236201	22236400	200
chr1	22236601	22237800	1200
chr1	22238401	22239400	1000
chr1	22239601	22240000	400
chr1	22240201	22241200	1000
chr1	22244401	22244600	200
chr1	22245001	22245600	600
chr1	22246401	22248800	2400
chr1	22252601	22252800	200
chr1	22253001	22253200	200
chr1	22253601	22253800	200
chr1	22254401	22254800	400
chr1	22256601	22257400	800
chr1	22258201	22258400	200
chr1	22258601	22260200	1600
chr1	22260401	22260600	200
chr1	22261801	22262200	400
chr1	22263001	22263200	200
chr1	22265601	22266200	600
chr1	22266601	22267400	800
chr1	22269801	22270000	200
chr1	22344201	22344400	200
chr1	22350401	22350600	200
chr1	22351001	22351200	200
chr1	22351601	22351800	200
chr1	22363001	22363200	200
chr1	22372001	22372200	200
chr1	22380201	22380400	200
chr1	22380801	22381200	400
chr1	22383601	22383800	200
chr1	22402201	22402400	200
chr1	22406401	22406600	200
chr1	22410401	22410600	200
chr1	22417001	22417200	200
chr1	22417401	22417600	200
chr1	22421401	22421600	200
chr1	22427001	22427200	200
chr1	22429201	22429600	400
chr1	22430001	22431600	1600
chr1	22438001	22438200	200
chr1	22438401	22438800	400
chr1	22439601	22439800	200
chr1	22440601	22440800	200
chr1	22444801	22445000	200
chr1	22445401	22445600	200
chr1	22447201	22447600	400
chr1	22448401	22448600	200
chr1	22449801	22450000	200
chr1	22450801	22451000	200
chr1	22452801	22453000	200
chr1	22453201	22453600	400
chr1	22454001	22454400	400
chr1	22457001	22457200	200
chr1	22468201	22468400	200
chr1	22587001	22587200	200
chr1	22773601	22773800	200
chr1	22774001	22774200	200
chr1	22774601	22774800	200
chr1	22775801	22776000	200
chr1	22903801	22906400	2600
chr1	22976401	22976600	200
chr1	23005001	23006000	1000
chr1	23041401	23041600	200
chr1	23061801	23062000	200
chr1	23062401	23062600	200
chr1	23066601	23066800	200
chr1	23071401	23071600	200
chr1	23072001	23072200	200
chr1	23072401	23072800	400
chr1	23073401	23073600	200
chr1	23074201	23074400	200
chr1	23076201	23076600	400
chr1	23077201	23078000	800
chr1	23082001	23082200	200
chr1	23100001	23100800	800
chr1	23101801	23102000	200
chr1	23134801	23135400	600
chr1	23135801	23136200	400
chr1	23137001	23137200	200
chr1	23158801	23159000	200
chr1	23168201	23168400	200
chr1	23187401	23187800	400
chr1	23212001	23212200	200
chr1	23230001	23230200	200
chr1	23301001	23301200	200
chr1	23305001	23305200	200
chr1	23347201	23347400	200
chr1	23407801	23408000	200
chr1	23409001	23409200	200
chr1	23411201	23411400	200
chr1	23413601	23413800	200
chr1	23414801	23415000	200
[truncated: 113,633 more rows]

## Sheet: H3.3 regions, MT
chr	start	end	width
chr1	10001	10400	400
chr1	847201	847400	200
chr1	882401	882600	200
chr1	882801	883000	200
chr1	885801	886200	400
chr1	903801	904000	200
chr1	904601	905400	800
chr1	915201	915400	200
chr1	966401	966600	200
chr1	974401	974600	200
chr1	987601	988600	1000
chr1	991401	991600	200
chr1	1059001	1059200	200
chr1	1087601	1089000	1400
chr1	1254201	1254400	200
chr1	1265001	1265800	800
chr1	1276001	1276200	200
chr1	1276601	1277000	400
chr1	1287601	1288200	600
chr1	1312601	1312800	200
chr1	1337801	1338400	600
chr1	1338601	1338800	200
chr1	1362601	1362800	200
chr1	1406601	1406800	200
chr1	1414801	1415000	200
chr1	1491001	1491200	200
chr1	1711001	1711200	200
chr1	1711401	1711600	200
chr1	1717801	1718000	200
chr1	1774001	1774200	200
chr1	1809401	1809600	200
chr1	1829601	1830400	800
chr1	1865801	1866200	400
chr1	1902401	1902800	400
chr1	2185801	2186000	200
chr1	2186801	2187000	200
chr1	2187201	2187400	200
chr1	2187601	2187800	200
chr1	2221601	2221800	200
chr1	2241401	2241600	200
chr1	2337601	2337800	200
chr1	2540001	2540400	400
chr1	2561601	2562600	1000
chr1	2812801	2814000	1200
chr1	2832001	2833000	1000
chr1	2861601	2861800	200
chr1	3063201	3063400	200
chr1	3097401	3098600	1200
chr1	3222601	3222800	200
chr1	3224001	3224400	400
chr1	3237801	3238000	200
chr1	3238201	3238400	200
chr1	3252801	3253200	400
chr1	3253401	3253600	200
chr1	3326401	3326600	200
chr1	3390601	3390800	200
chr1	3501601	3502000	400
chr1	3502401	3502800	400
chr1	3785001	3785200	200
chr1	4125001	4125200	200
chr1	4127001	4127200	200
chr1	5447001	5447200	200
chr1	5869001	5869600	600
chr1	5928601	5929400	800
chr1	6038401	6038600	200
chr1	6090601	6090800	200
chr1	6294801	6295000	200
chr1	6408401	6408600	200
chr1	6499201	6499400	200
chr1	6547601	6548000	400
chr1	6551801	6552000	200
chr1	6552201	6552800	600
chr1	6553601	6553800	200
chr1	6555601	6555800	200
chr1	6645001	6645200	200
chr1	6646001	6646200	200
chr1	6647801	6648000	200
chr1	6649801	6650000	200
chr1	6650801	6651200	400
chr1	6660601	6660800	200
chr1	6683401	6683600	200
chr1	6683801	6684000	200
chr1	6696401	6696600	200
chr1	6702401	6702600	200
chr1	7161801	7162000	200
chr1	7163401	7164000	600
chr1	7358401	7358600	200
chr1	7360801	7361000	200
chr1	7558201	7559200	1000
chr1	7559401	7560200	800
chr1	7767801	7768000	200
chr1	8039601	8039800	200
chr1	8040801	8041000	200
chr1	8041201	8041400	200
chr1	8049201	8049400	200
chr1	8065401	8065600	200
chr1	8066601	8066800	200
chr1	8068601	8068800	200
chr1	8070201	8070400	200
chr1	8070801	8071200	400
chr1	8073801	8074200	400
chr1	8151401	8151600	200
chr1	8193001	8193200	200
chr1	8198401	8198600	200
chr1	8263601	8263800	200
chr1	8454801	8455000	200
chr1	8457601	8457800	200
chr1	8484801	8485000	200
chr1	8536201	8536400	200
chr1	8720201	8720600	400
chr1	8916601	8917400	800
chr1	8918401	8918800	400
chr1	8920601	8921000	400
chr1	8921401	8921600	200
chr1	8923001	8923400	400
chr1	8924401	8924600	200
chr1	8925001	8925200	200
chr1	8926801	8927000	200
chr1	8931601	8931800	200
chr1	8932401	8932600	200
chr1	8932801	8933400	600
chr1	8934001	8934400	400
chr1	8939801	8940000	200
chr1	8940801	8941200	400
chr1	8949601	8949800	200
chr1	8963201	8963400	200
chr1	9175201	9175400	200
chr1	9190201	9190400	200
chr1	9318401	9319000	600
chr1	9319401	9320400	1000
chr1	9341201	9341400	200
chr1	9362401	9362600	200
chr1	9362801	9363200	400
chr1	9409801	9410200	400
chr1	9410401	9410600	200
chr1	9411001	9411200	200
chr1	9471201	9471400	200
chr1	9537601	9538400	800
chr1	9746801	9747000	200
chr1	9885001	9885200	200
chr1	9885401	9885600	200
chr1	9885801	9886200	400
chr1	9936001	9936200	200
chr1	9951201	9951400	200
chr1	9953001	9953200	200
chr1	9964601	9964800	200
chr1	10529201	10529400	200
chr1	10570401	10570600	200
chr1	10571601	10571800	200
chr1	10721401	10722000	600
chr1	10722601	10722800	200
chr1	11181601	11181800	200
chr1	11218201	11218400	200
chr1	11219201	11219400	200
chr1	11434001	11434400	400
chr1	11713001	11713200	200
chr1	11750201	11750400	200
chr1	11762201	11762400	200
chr1	11864601	11864800	200
chr1	12039001	12039200	200
chr1	12356201	12356400	200
chr1	12483801	12484200	400
chr1	12495001	12495200	200
chr1	12514401	12514600	200
chr1	12539601	12539800	200
chr1	13920801	13921000	200
chr1	14814401	14814600	200
chr1	14843601	14843800	200
chr1	14847601	14847800	200
chr1	14848001	14848200	200
chr1	15069401	15069600	200
chr1	15272401	15272600	200
chr1	15294601	15294800	200
chr1	15322801	15323000	200
chr1	15505201	15505400	200
chr1	15505801	15506000	200
chr1	15506201	15507000	800
chr1	15664801	15665000	200
chr1	15754601	15754800	200
chr1	16007601	16008800	1200
chr1	16084001	16084200	200
chr1	16121801	16122000	200
chr1	16122401	16122600	200
chr1	16251601	16251800	200
chr1	16266401	16266600	200
chr1	16334601	16334800	200
chr1	16338601	16338800	200
chr1	16351801	16352000	200
chr1	16397801	16398000	200
chr1	16446201	16446400	200
chr1	16447401	16447600	200
chr1	16451201	16451400	200
chr1	16452001	16452200	200
chr1	16453001	16453200	200
chr1	16453801	16454200	400
chr1	16454401	16455200	800
chr1	16456601	16456800	200
chr1	16466801	16467000	200
chr1	16467401	16468000	600
chr1	16468401	16468800	400
chr1	16469001	16470000	1000
chr1	16471001	16471200	200
chr1	16473801	16474400	600
chr1	16474601	16474800	200
chr1	16475401	16475600	200
chr1	16475801	16476200	400
chr1	16476401	16477000	600
chr1	16484401	16484600	200
chr1	16496801	16497000	200
chr1	16503401	16503800	400
chr1	16712001	16712400	400
chr1	16712601	16713000	400
chr1	16713601	16713800	200
chr1	16839401	16839800	400
chr1	16886401	16886600	200
chr1	16891401	16891600	200
chr1	16892001	16892200	200
chr1	16892401	16893200	800
chr1	16893401	16893800	400
chr1	16919401	16919600	200
chr1	16921001	16921400	400
chr1	16928601	16929200	600
chr1	16929401	16929600	200
chr1	16930001	16930200	200
chr1	16930401	16930600	200
chr1	16931601	16932200	600
chr1	16932801	16933200	400
chr1	16933801	16934200	400
chr1	16938601	16939400	800
chr1	16940801	16942200	1400
chr1	16942401	16943000	600
chr1	16943201	16944400	1200
chr1	16944601	16945400	800
chr1	16947801	16948400	600
chr1	16948801	16949200	400
chr1	16949401	16950200	800
chr1	16951601	16951800	200
chr1	16952001	16952200	200
chr1	16952601	16952800	200
chr1	16953001	16953200	200
chr1	16955201	16955400	200
chr1	16960401	16960800	400
chr1	16961401	16961600	200
chr1	16966201	16966600	400
chr1	16967001	16967200	200
chr1	16967801	16968400	600
chr1	17030001	17030400	400
chr1	17032601	17032800	200
chr1	17033201	17033400	200
chr1	17035201	17035600	400
chr1	17039801	17040200	400
chr1	17053801	17054200	400
chr1	17088401	17088600	200
chr1	17106201	17106400	200
chr1	17223401	17223600	200
chr1	17233001	17233200	200
chr1	17297601	17297800	200
chr1	17329201	17329400	200
chr1	17345801	17346000	200
chr1	17346401	17346600	200
chr1	17494201	17494400	200
chr1	17496001	17496200	200
chr1	17497601	17497800	200
chr1	17613801	17614000	200
chr1	17739201	17739400	200
chr1	17747401	17747600	200
chr1	17769401	17769600	200
chr1	17864801	17865000	200
chr1	17865401	17865600	200
chr1	17869201	17869400	200
chr1	17878001	17878200	200
chr1	17895001	17895200	200
chr1	17958201	17958400	200
chr1	18001001	18001800	800
chr1	18002001	18002200	200
chr1	18095401	18095600	200
chr1	19275401	19275600	200
chr1	19338001	19338600	600
chr1	19398001	19398200	200
chr1	19414001	19414200	200
chr1	19436601	19436800	200
chr1	19497401	19497600	200
chr1	19530201	19530400	200
chr1	19763001	19763200	200
chr1	19777801	19778400	600
chr1	20084001	20084200	200
chr1	20091801	20092000	200
chr1	20814201	20814400	200
chr1	20821201	20822000	800
chr1	20822201	20822600	400
chr1	20824401	20824600	200
chr1	20929801	20930200	400
chr1	20940001	20940400	400
chr1	20977601	20977800	200
chr1	20979001	20979400	400
chr1	21046201	21046400	200
chr1	21068001	21068200	200
chr1	21174801	21175200	400
chr1	21534801	21535000	200
chr1	21649801	21650000	200
chr1	21650401	21650600	200
chr1	21651801	21652200	400
chr1	22147401	22148000	600
chr1	22188201	22188400	200
chr1	22238601	22238800	200
chr1	22247001	22247200	200
chr1	22247401	22247600	200
chr1	22430201	22430400	200
chr1	22431001	22431200	200
chr1	22439801	22440000	200
chr1	22448401	22448600	200
chr1	22904201	22906200	2000
chr1	23004801	23005800	1000
chr1	23067001	23067200	200
chr1	23071601	23071800	200
chr1	23073201	23073400	200
chr1	23076001	23076400	400
chr1	23428401	23428800	400
chr1	23429801	23430000	200
chr1	23604201	23604400	200
chr1	23671601	23671800	200
chr1	23703601	23703800	200
chr1	23711401	23711600	200
chr1	23718801	23719000	200
chr1	23721601	23721800	200
chr1	23729001	23729200	200
chr1	23729801	23730200	400
chr1	23749601	23749800	200
chr1	23753001	23753400	400
chr1	23754001	23754200	200
chr1	23782801	23783000	200
chr1	23796601	23796800	200
chr1	23798001	23798200	200
chr1	23801401	23801800	400
chr1	23855201	23855400	200
chr1	23855601	23855800	200
chr1	23882001	23882200	200
chr1	23882801	23883000	200
chr1	23883601	23883800	200
chr1	23884201	23884600	400
chr1	23892401	23892600	200
chr1	23903001	23903200	200
chr1	23904401	23904600	200
chr1	23904801	23905000	200
chr1	24069001	24069200	200
chr1	24106201	24106400	200
chr1	24106601	24106800	200
chr1	24116001	24116200	200
chr1	24117001	24117200	200
chr1	24128801	24129000	200
chr1	24284601	24284800	200
chr1	24291601	24291800	200
chr1	24292001	24292400	400
chr1	24294401	24294600	200
chr1	24373401	24373800	400
chr1	24524801	24525000	200
chr1	24592001	24592200	200
chr1	24692201	24692400	200
chr1	24743601	24743800	200
chr1	24986001	24986200	200
chr1	25010601	25010800	200
chr1	25033001	25033200	200
chr1	25036401	25036600	200
chr1	25106601	25106800	200
chr1	25164601	25164800	200
chr1	25346401	25346800	400
chr1	25564201	25564400	200
chr1	25567401	25567600	200
chr1	25682801	25683000	200
chr1	25942201	25942400	200
chr1	26222601	26222800	200
chr1	26224001	26224200	200
chr1	26233801	26234000	200
chr1	26603601	26603800	200
chr1	26605201	26605400	200
chr1	26605801	26606000	200
chr1	26608001	26608200	200
chr1	26609401	26609800	400
chr1	26613601	26613800	200
chr1	26809001	26809200	200
chr1	26810601	26810800	200
chr1	27032801	27033200	400
chr1	27060001	27060200	200
chr1	27094601	27094800	200
chr1	27096001	27096200	200
chr1	27096601	27096800	200
chr1	27097401	27098000	600
chr1	27132001	27132200	200
chr1	27178001	27178200	200
chr1	27178601	27178800	200
chr1	27197001	27197200	200
chr1	27205401	27206200	800
chr1	27266201	27266400	200
chr1	27288201	27288400	200
chr1	27288601	27288800	200
chr1	27323001	27323200	200
chr1	27432201	27432600	400
chr1	27432801	27433200	400
chr1	27433401	27433600	200
chr1	27670401	27670600	200
chr1	27721201	27721400	200
chr1	27726401	27726800	400
chr1	27730601	27730800	200
chr1	27745601	27745800	200
chr1	27814801	27815000	200
chr1	27868401	27868600	200
chr1	27884801	27885000	200
chr1	27885801	27886000	200
chr1	27886201	27886600	400
chr1	27887001	27887200	200
chr1	27899801	27900000	200
chr1	27932001	27932200	200
chr1	27999201	27999400	200
chr1	28177201	28177600	400
chr1	28178201	28178400	200
chr1	28224801	28225000	200
chr1	28288001	28288200	200
chr1	28607401	28607600	200
chr1	28613401	28613600	200
chr1	28653801	28654000	200
chr1	28663801	28664000	200
chr1	28682401	28682600	200
chr1	28764201	28764400	200
chr1	28833801	28834000	200
chr1	28834401	28834800	400
chr1	28835001	28835200	200
chr1	28836001	28836200	200
chr1	28837201	28837400	200
chr1	28837601	28838000	400
chr1	28838801	28839000	200
chr1	28840001	28840800	800
chr1	28841401	28841600	200
chr1	28843001	28843200	200
chr1	28843401	28843600	200
chr1	28843801	28844000	200
chr1	28844201	28844400	200
chr1	28901201	28901400	200
chr1	28901601	28901800	200
chr1	28903401	28903600	200
chr1	28904001	28905000	1000
chr1	28929801	28930000	200
chr1	28970001	28970200	200
chr1	29099801	29100000	200
chr1	29472601	29472800	200
chr1	29523801	29524000	200
chr1	29571201	29571400	200
chr1	29572201	29572400	200
chr1	30160801	30161000	200
chr1	30183001	30183400	400
chr1	30298201	30298400	200
chr1	30689401	30689800	400
chr1	31378401	31378600	200
chr1	31378801	31379000	200
chr1	31402801	31403200	400
chr1	31449401	31449600	200
chr1	31905001	31905200	200
chr1	31905401	31905600	200
chr1	32040001	32040600	600
chr1	32166201	32166400	200
chr1	32167401	32167800	400
chr1	32168001	32168400	400
chr1	32168801	32169000	200
chr1	32171601	32171800	200
chr1	32206401	32206600	200
chr1	32230601	32230800	200
chr1	32255401	32255800	400
chr1	32256001	32256200	200
chr1	32497201	32497600	400
chr1	32537801	32538000	200
chr1	32541401	32541600	200
chr1	32569601	32569800	200
chr1	32637401	32637600	200
chr1	32662601	32662800	200
chr1	32664201	32664400	200
chr1	32665601	32665800	200
chr1	32697801	32698000	200
chr1	32787201	32787400	200
chr1	32796801	32797000	200
chr1	32799801	32800000	200
chr1	32831401	32831600	200
chr1	32833001	32833200	200
chr1	33089801	33090000	200
chr1	33208801	33209000	200
chr1	33209801	33210000	200
chr1	33224801	33225000	200
chr1	33240401	33240800	400
chr1	33362801	33363000	200
chr1	33405601	33405800	200
chr1	33463601	33464400	800
chr1	33768601	33768800	200
chr1	33782601	33782800	200
chr1	33784201	33784800	600
chr1	33785401	33785600	200
chr1	33787001	33787400	400
chr1	33788801	33789000	200
chr1	33794001	33794200	200
chr1	33794401	33794800	400
chr1	33795001	33795400	400
chr1	33795801	33796400	600
chr1	33797001	33797400	400
chr1	33798001	33798200	200
chr1	33798401	33798600	200
chr1	33798801	33799200	400
chr1	33811601	33811800	200
chr1	33812201	33812400	200
chr1	33813001	33813200	200
chr1	33813601	33813800	200
chr1	33818001	33818200	200
chr1	33834601	33834800	200
chr1	33835201	33835800	600
chr1	33898201	33899200	1000
chr1	35512601	35512800	200
chr1	35637201	35637400	200
chr1	35639601	35639800	200
chr1	35641401	35641600	200
chr1	35972001	35972200	200
chr1	36005801	36006000	200
chr1	36025401	36025800	400
chr1	36027001	36027200	200
chr1	36035401	36035600	200
chr1	36054601	36054800	200
chr1	36108001	36108200	200
chr1	36121601	36121800	200
chr1	36122001	36122200	200
chr1	36122601	36123000	400
chr1	36352201	36352400	200
chr1	36560401	36561000	600
chr1	36561401	36561600	200
chr1	36562201	36562400	200
chr1	36563001	36563200	200
chr1	36582001	36582200	200
chr1	36596001	36596200	200
chr1	36596801	36597000	200
chr1	36600801	36601400	600
chr1	36606001	36606200	200
chr1	36626001	36626200	200
chr1	36627401	36627600	200
chr1	36630001	36630200	200
chr1	36636201	36636400	200
chr1	36638201	36638400	200
chr1	36645801	36646200	400
chr1	36646401	36646800	400
chr1	36652201	36652400	200
chr1	36653001	36653200	200
chr1	36765801	36766200	400
chr1	36767801	36768000	200
chr1	36781401	36781600	200
chr1	36782801	36783000	200
chr1	36783601	36784000	400
chr1	36809001	36809200	200
chr1	36817201	36817400	200
chr1	36817801	36818400	600
chr1	36820401	36820600	200
chr1	36838401	36839400	1000
chr1	36840001	36840200	200
chr1	36852601	36853000	400
chr1	36853401	36853600	200
chr1	37943801	37944000	200
chr1	37944201	37944400	200
chr1	37950201	37950400	200
chr1	37950601	37950800	200
chr1	37954201	37954400	200
chr1	37965001	37965200	200
chr1	38041001	38041600	600
chr1	38149601	38149800	200
chr1	38175001	38175200	200
chr1	38175401	38175600	200
chr1	38177201	38177400	200
chr1	38177601	38177800	200
chr1	38328401	38328600	200
chr1	38398601	38398800	200
chr1	38442201	38442400	200
chr1	38491201	38491400	200
chr1	38492601	38492800	200
chr1	38493801	38494000	200
chr1	39427401	39428000	600
chr1	39468801	39469000	200
chr1	39479201	39479400	200
chr1	39857401	39857600	200
chr1	39974801	39975000	200
chr1	40026201	40026400	200
chr1	40026801	40027000	200
chr1	40030201	40030400	200
chr1	40225201	40225400	200
chr1	40358601	40358800	200
chr1	40542201	40542400	200
chr1	40707001	40707200	200
chr1	41332001	41332200	200
chr1	41468401	41468600	200
chr1	41468801	41469000	200
chr1	41469201	41469400	200
chr1	41575601	41575800	200
chr1	41831001	41831400	400
chr1	41886401	41886800	400
chr1	41890001	41891000	1000
chr1	41891201	41891600	400
chr1	41964001	41964200	200
chr1	41992801	41993600	800
chr1	42010801	42011000	200
chr1	42094801	42095000	200
chr1	42095801	42096000	200
chr1	43211401	43211600	200
chr1	43391401	43391800	400
chr1	43405801	43406000	200
chr1	43407201	43407400	200
chr1	43408601	43408800	200
chr1	43673001	43673200	200
chr1	43827401	43827600	200
chr1	43828001	43828200	200
chr1	43828801	43829400	600
chr1	43829601	43830800	1200
chr1	43831201	43831400	200
chr1	43837401	43837600	200
chr1	43838601	43838800	200
chr1	43839201	43839800	600
chr1	43848601	43848800	200
chr1	43889401	43889600	200
chr1	43901201	43901400	200
chr1	43906401	43906600	200
chr1	43909401	43909600	200
chr1	43915401	43915600	200
chr1	43918001	43918200	200
chr1	43918601	43918800	200
chr1	43937801	43938000	200
chr1	43939201	43939400	200
chr1	44137001	44137200	200
chr1	44150801	44151000	200
chr1	44153401	44153600	200
chr1	44154001	44154200	200
chr1	44169601	44170000	400
chr1	44319401	44319600	200
chr1	44319801	44320000	200
chr1	44344801	44345000	200
chr1	44345601	44346000	400
chr1	44434801	44435000	200
chr1	44443001	44443600	600
chr1	44444001	44444200	200
chr1	44446201	44446400	200
chr1	44453201	44453400	200
chr1	44459601	44460000	400
chr1	44497801	44498000	200
chr1	44498201	44498800	600
chr1	44513601	44513800	200
chr1	44515201	44515400	200
chr1	44516201	44516400	200
chr1	44688201	44688400	200
chr1	44760601	44760800	200
chr1	45094201	45094400	200
chr1	45096201	45096400	200
chr1	45117401	45118000	600
chr1	45141801	45142000	200
chr1	45233201	45233600	400
chr1	45234201	45234400	200
chr1	45235801	45236000	200
chr1	45244601	45244800	200
chr1	45246801	45247000	200
chr1	45248401	45248600	200
chr1	45255601	45255800	200
chr1	45271001	45271200	200
chr1	45272801	45273000	200
chr1	45466601	45466800	200
chr1	45969401	45969600	200
chr1	45973401	45974200	800
chr1	45975401	45975600	200
chr1	46020601	46020800	200
chr1	46021801	46022000	200
chr1	46083401	46083600	200
chr1	46085801	46086000	200
chr1	46395401	46395600	200
chr1	46650001	46650200	200
chr1	46750401	46750600	200
chr1	46754801	46755000	200
chr1	46982401	46982600	200
chr1	47023401	47023600	200
chr1	47135001	47135200	200
chr1	47136201	47136400	200
chr1	47779201	47779600	400
chr1	52102601	52102800	200
chr1	52126401	52126600	200
chr1	52364601	52364800	200
chr1	52606601	52606800	200
chr1	52817001	52817200	200
chr1	53409801	53410000	200
chr1	53561201	53561600	400
chr1	53561801	53562200	400
chr1	53562401	53564000	1600
chr1	53564201	53564600	400
chr1	53564801	53565800	1000
chr1	53566201	53567600	1400
chr1	53600201	53600400	200
chr1	53606201	53606400	200
chr1	53681201	53681400	200
chr1	53790601	53790800	200
chr1	53877601	53877800	200
chr1	53878201	53878400	200
chr1	53879601	53879800	200
chr1	54021801	54023200	1400
chr1	54023401	54023600	200
chr1	54098401	54098600	200
chr1	54099001	54099200	200
chr1	54197401	54197600	200
chr1	54200201	54200400	200
chr1	54247201	54247400	200
chr1	54422601	54422800	200
chr1	54584601	54584800	200
chr1	54685401	54685600	200
chr1	54686801	54687000	200
chr1	55270001	55271000	1000
chr1	55340001	55340200	200
chr1	55594601	55594800	200
chr1	55595401	55595600	200
chr1	55895401	55895600	200
chr1	56128601	56129400	800
chr1	56129601	56130200	600
chr1	56130801	56131000	200
chr1	56131601	56132000	400
chr1	56165601	56166000	400
chr1	56166201	56166400	200
chr1	56183801	56184200	400
chr1	59049201	59049400	200
chr1	59195801	59196000	200
chr1	59220201	59221000	800
chr1	59222601	59222800	200
chr1	59228201	59228400	200
chr1	59228601	59228800	200
chr1	59229601	59229800	200
chr1	59230601	59230800	200
chr1	59281601	59281800	200
chr1	59315401	59315600	200
chr1	59483601	59483800	200
chr1	59593401	59593600	200
chr1	59610201	59610400	200
chr1	59617201	59617400	200
chr1	59799001	59799200	200
chr1	59834001	59834200	200
chr1	60197401	60197600	200
chr1	63156001	63156200	200
chr1	64126401	64126600	200
chr1	64127001	64127600	600
chr1	64129001	64129200	200
chr1	64340601	64340800	200
chr1	65383601	65383800	200
chr1	65862201	65862400	200
chr1	65888601	65888800	200
chr1	65890001	65890200	200
chr1	66278401	66278600	200
chr1	66732001	66732200	200
chr1	66738001	66738200	200
chr1	66837001	66837200	200
chr1	67856601	67856800	200
chr1	68036801	68037000	200
chr1	68155601	68156000	400
chr1	68162401	68162600	200
chr1	68189801	68190000	200
chr1	68190201	68190600	400
chr1	68213801	68214000	200
chr1	68215001	68215200	200
chr1	68224801	68225000	200
chr1	68225201	68225400	200
chr1	68643601	68643800	200
chr1	68850601	68851000	400
chr1	76255601	76255800	200
chr1	78536201	78536400	200
chr1	78638201	78638400	200
chr1	78743401	78743600	200
chr1	78745801	78746000	200
chr1	78804601	78804800	200
chr1	78806201	78806400	200
chr1	79157601	79158200	600
chr1	79298201	79298400	200
chr1	79300001	79300200	200
chr1	82169601	82169800	200
chr1	82170401	82170600	200
chr1	84832001	84832200	200
chr1	85163601	85163800	200
chr1	85242001	85242200	200
chr1	85760801	85761000	200
chr1	85762601	85762800	200
chr1	85763201	85763400	200
chr1	85764401	85764600	200
chr1	85779201	85779600	400
chr1	85986201	85988200	2000
chr1	85988601	85989000	400
chr1	85990801	85991000	200
chr1	85991401	85991600	200
chr1	85992001	85992400	400
chr1	85992601	85992800	200
chr1	85993801	85994000	200
chr1	86000401	86000600	200
chr1	86017201	86017400	200
chr1	86034601	86034800	200
chr1	86073601	86073800	200
chr1	86094001	86094400	400
chr1	90191001	90191200	200
chr1	90418601	90418800	200
chr1	90954601	90954800	200
chr1	92234601	92234800	200
chr1	92260801	92261000	200
chr1	92262001	92262200	200
chr1	93309801	93310000	200
chr1	93374001	93374400	400
chr1	93415801	93416000	200
chr1	93804601	93804800	200
chr1	94021601	94021800	200
chr1	94022601	94022800	200
chr1	94029601	94029800	200
chr1	94031001	94031200	200
chr1	94034401	94034600	200
chr1	94036201	94036400	200
chr1	94041201	94041400	200
chr1	94041601	94041800	200
chr1	94047801	94048000	200
chr1	94049001	94049200	200
chr1	94052001	94052200	200
chr1	94071201	94071400	200
chr1	94072001	94072800	800
chr1	94073001	94073200	200
chr1	94073601	94073800	200
chr1	94080401	94080600	200
chr1	94083001	94083600	600
chr1	94083801	94084000	200
chr1	94090001	94090200	200
chr1	94091201	94091400	200
chr1	94098001	94098200	200
chr1	94100801	94101000	200
chr1	94103201	94103400	200
chr1	94129401	94129600	200
chr1	94131001	94131400	400
chr1	94136201	94136400	200
chr1	94141801	94142200	400
chr1	94157401	94157600	200
chr1	94158001	94158200	200
chr1	94158401	94158600	200
chr1	94159401	94159600	200
chr1	94219401	94219600	200
chr1	94246401	94246600	200
chr1	94305201	94305400	200
chr1	94506201	94506400	200
chr1	94714001	94714600	600
chr1	94720401	94720600	200
chr1	94720801	94721000	200
chr1	94724201	94724400	200
chr1	94731201	94731400	200
chr1	94766201	94766400	200
chr1	94790001	94790200	200
chr1	94791001	94791200	200
chr1	95071601	95071800	200
chr1	95087601	95087800	200
chr1	95164801	95165000	200
chr1	95175801	95176400	600
chr1	95368201	95368400	200
chr1	96988001	96988200	200
chr1	97026201	97026400	200
chr1	97610601	97610800	200
chr1	98790001	98790200	200
chr1	100022601	100022800	200
chr1	101092401	101092600	200
chr1	101093401	101093600	200
chr1	101768601	101768800	200
chr1	107618801	107619000	200
chr1	109245401	109245600	200
chr1	109246801	109247000	200
chr1	109372801	109373000	200
chr1	109704601	109704800	200
chr1	109740401	109740600	200
chr1	109780601	109781000	400
chr1	109781201	109781600	400
chr1	109782601	109782800	200
chr1	109941401	109941600	200
chr1	109942401	109942600	200
chr1	109943001	109943400	400
chr1	109943601	109943800	200
chr1	110043001	110043200	200
chr1	110170201	110170400	200
chr1	110329601	110329800	200
chr1	110336201	110336400	200
chr1	110365401	110365600	200
chr1	110365801	110366000	200
chr1	110370801	110371000	200
chr1	110371601	110371800	200
chr1	110419401	110419600	200
chr1	110460401	110460600	200
chr1	110464001	110464600	600
chr1	110465401	110465800	400
chr1	110467001	110467400	400
chr1	110467601	110467800	200
chr1	110469001	110469200	200
chr1	110470001	110470200	200
chr1	110470601	110470800	200
chr1	110472401	110472600	200
chr1	110472801	110473000	200
chr1	110473601	110473800	200
chr1	110474201	110474600	400
chr1	110474801	110475400	600
chr1	110475601	110475800	200
chr1	110502401	110502600	200
chr1	110502801	110503000	200
chr1	110503401	110503600	200
chr1	110521601	110521800	200
chr1	110522001	110522200	200
chr1	110545801	110546400	600
chr1	110547001	110547400	400
chr1	110599801	110600000	200
chr1	110851201	110851400	200
chr1	110933001	110933200	200
chr1	112081201	112081400	200
chr1	112108201	112108400	200
chr1	112147801	112148000	200
chr1	112937201	112937600	400
chr1	112946201	112946400	200
chr1	113006401	113006600	200
chr1	113006801	113007000	200
chr1	113239001	113239200	200
chr1	113239401	113239800	400
chr1	113240601	113240800	200
chr1	113242001	113242200	200
chr1	113242601	113243000	400
chr1	113244801	113245000	200
chr1	113245201	113245400	200
chr1	113246801	113247000	200
chr1	115712401	115712600	200
chr1	115732601	115732800	200
chr1	115866401	115866600	200
chr1	116211001	116211200	200
chr1	116212801	116213000	200
chr1	116325001	116325400	400
chr1	116921001	116921200	200
chr1	117051001	117051400	400
chr1	117635601	117635800	200
chr1	118368401	118368600	200
chr1	118368801	118369000	200
chr1	118369601	118370000	400
chr1	118878401	118878600	200
chr1	119491401	119491600	200
chr1	119491801	119492000	200
chr1	119503801	119504000	200
chr1	119504201	119504600	400
chr1	120456601	120456800	200
chr1	120501401	120501600	200
chr1	120530601	120530800	200
chr1	120532801	120533000	200
chr1	144005201	144005600	400
chr1	144007401	144007800	400
chr1	144008201	144008800	600
chr1	144009801	144011600	1800
chr1	144012001	144014400	2400
chr1	144014601	144015000	400
chr1	144015401	144015600	200
chr1	144016001	144016400	400
chr1	144528201	144528400	200
chr1	144529001	144529800	800
chr1	144530001	144530400	400
chr1	144531401	144531600	200
chr1	144532201	144532400	200
chr1	144534201	144534400	200
chr1	144537201	144537800	600
chr1	144861601	144861800	200
chr1	144876001	144876200	200
chr1	144891001	144891600	600
chr1	144892201	144893800	1600
chr1	144896001	144896200	200
chr1	144906801	144907000	200
chr1	144907801	144908400	600
chr1	144911401	144911600	200
chr1	144912801	144913200	400
chr1	144915001	144915200	200
chr1	144915401	144915800	400
chr1	144919001	144919200	200
chr1	144922001	144922400	400
chr1	144929401	144929600	200
chr1	144931201	144931600	400
chr1	144932601	144933000	400
chr1	144933201	144933400	200
chr1	144933801	144934000	200
chr1	144936201	144936400	200
chr1	144936601	144936800	200
chr1	144937201	144937400	200
chr1	144940801	144941000	200
chr1	144942201	144942400	200
chr1	144942601	144942800	200
chr1	144988001	144988400	400
chr1	144988601	144989600	1000
chr1	144989801	144990000	200
chr1	144990201	144990800	600
chr1	144991201	144992000	800
chr1	144992401	144992800	400
chr1	144993001	144993600	600
chr1	144995201	144995800	600
chr1	144996001	144996400	400
chr1	144996601	144996800	200
chr1	144997801	144998000	200
chr1	144998201	144999200	1000
chr1	144999401	144999600	200
chr1	145000001	145000200	200
chr1	145000401	145001000	600
chr1	145001601	145001800	200
chr1	145002401	145004800	2400
chr1	145005601	145005800	200
chr1	145006801	145007000	200
chr1	145007801	145008000	200
chr1	145008201	145010400	2200
chr1	145010601	145011400	800
chr1	145013401	145014000	600
chr1	145014801	145016400	1600
chr1	145016601	145017000	400
chr1	145017201	145017600	400
chr1	145018201	145019000	800
chr1	145019601	145019800	200
chr1	145021001	145022800	1800
chr1	145023401	145024800	1400
chr1	145025001	145025200	200
chr1	145025401	145026000	600
chr1	145027201	145027800	600
chr1	145028001	145029200	1200
chr1	145029401	145029600	200
chr1	145029801	145030200	400
chr1	145030401	145030600	200
chr1	145030801	145031200	400
chr1	145031401	145031800	400
chr1	145032001	145034200	2200
chr1	145038201	145039000	800
chr1	145040201	145041000	800
chr1	145041801	145042200	400
chr1	145042801	145043600	800
chr1	145044201	145044400	200
chr1	145044601	145045200	600
chr1	145045401	145045800	400
chr1	145046401	145046600	200
chr1	145047001	145047200	200
chr1	145047401	145047600	200
chr1	145054201	145054600	400
chr1	145055001	145055200	200
chr1	145055401	145055600	200
chr1	145056401	145056600	200
chr1	145057401	145057600	200
chr1	145057801	145058000	200
chr1	145058201	145058800	600
chr1	145059401	145060800	1400
chr1	145061401	145062000	600
chr1	145062201	145062400	200
chr1	145064801	145065200	400
chr1	145065401	145066000	600
chr1	145068201	145068800	600
chr1	145070001	145070200	200
chr1	145070401	145070600	200
chr1	145071401	145072000	600
chr1	145072401	145072600	200
chr1	145073601	145073800	200
chr1	145074401	145074600	200
chr1	145074801	145075000	200
chr1	145075201	145075400	200
chr1	145076601	145077000	400
chr1	145078201	145078600	400
chr1	145079601	145079800	200
chr1	145080001	145080200	200
chr1	145081801	145082000	200
chr1	145082201	145083200	1000
chr1	145083601	145085200	1600
chr1	145087001	145087200	200
chr1	145088001	145088800	800
chr1	145089001	145089400	400
chr1	145089601	145089800	200
chr1	145090601	145091200	600
chr1	145091401	145092000	600
chr1	145092201	145092600	400
chr1	145092801	145093200	400
chr1	145093801	145094000	200
chr1	145097401	145097800	400
chr1	145098001	145098200	200
chr1	145099801	145100000	200
chr1	145100201	145100400	200
chr1	145101401	145101600	200
chr1	145102001	145102200	200
chr1	145105001	145105400	400
chr1	145109401	145110800	1400
chr1	145111001	145111200	200
chr1	145111401	145113000	1600
chr1	145113201	145114600	1400
chr1	145114801	145115600	800
chr1	145115801	145116200	400
chr1	145116401	145116800	400
chr1	145117601	145118400	800
chr1	145128601	145128800	200
chr1	145129001	145129200	200
chr1	145131601	145131800	200
chr1	145210401	145210800	400
chr1	145220001	145220200	200
chr1	145243401	145243600	200
chr1	145290401	145290800	400
chr1	145291201	145291400	200
chr1	145291601	145292800	1200
chr1	145297801	145298000	200
chr1	145381401	145381600	200
chr1	145383801	145384000	200
chr1	145456401	145456600	200
chr1	145471801	145472000	200
chr1	145586801	145587600	800
chr1	145682601	145682800	200
chr1	147725801	147726000	200
chr1	148550001	148550200	200
chr1	148556601	148556800	200
chr1	150124001	150124200	200
chr1	150479001	150479200	200
chr1	150523801	150524000	200
chr1	150524201	150524800	600
chr1	150528201	150528600	400
chr1	150533001	150533200	200
chr1	150536001	150536200	200
chr1	150541201	150541600	400
chr1	150542001	150542400	400
chr1	150542601	150542800	200
chr1	150586401	150586600	200
chr1	150591801	150592000	200
chr1	150592201	150592400	200
chr1	150594801	150595000	200
chr1	150853601	150853800	200
chr1	150934401	150934600	200
chr1	150935001	150935200	200
chr1	150936001	150936200	200
chr1	150936601	150936800	200
chr1	150948401	150948600	200
chr1	151143401	151143600	200
chr1	151144801	151145000	200
chr1	151150001	151150200	200
chr1	151182801	151183000	200
chr1	151222801	151223000	200
chr1	151240401	151240600	200
chr1	151267401	151267600	200
chr1	151268201	151268400	200
chr1	151274601	151275000	400
chr1	151288201	151288400	200
chr1	151314601	151314800	200
chr1	151860201	151860400	200
chr1	151954001	151954200	200
chr1	151960601	151960800	200
chr1	151961401	151961800	400
chr1	151962601	151962800	200
chr1	151963001	151963200	200
chr1	152002001	152002200	200
chr1	152003401	152003600	200
chr1	152004601	152004800	200
chr1	152156001	152156200	200
chr1	152489201	152489400	200
chr1	152878601	152878800	200
chr1	153503601	153503800	200
chr1	153504201	153504400	200
chr1	153504801	153505000	200
chr1	153507001	153507200	200
chr1	153510401	153510800	400
chr1	153513801	153514000	200
chr1	153514201	153514600	400
chr1	153515201	153515800	600
chr1	153516601	153516800	200
chr1	153518001	153518200	200
chr1	153545601	153545800	200
chr1	153572201	153572400	200
chr1	153575801	153576000	200
chr1	153591201	153591400	200
chr1	153603201	153603600	400
chr1	153618201	153618400	200
chr1	153627001	153627200	200
chr1	153633801	153634200	400
chr1	153634801	153635600	800
chr1	153636801	153637000	200
chr1	153638201	153638400	200
chr1	153746601	153746800	200
chr1	153770801	153771000	200
chr1	153898401	153898600	200
chr1	153901601	153901800	200
chr1	153903001	153903200	200
chr1	153919801	153920000	200
chr1	153932201	153932400	200
chr1	153944801	153945000	200
chr1	153945801	153946000	200
chr1	153950601	153950800	200
chr1	153951001	153951200	200
chr1	154128201	154128400	200
chr1	154178601	154178800	200
chr1	154179801	154180000	200
chr1	154186001	154186400	400
chr1	154242201	154242400	200
chr1	154243201	154243400	200
chr1	154243601	154243800	200
chr1	154306601	154306800	200
chr1	154396801	154397000	200
chr1	154520801	154521200	400
chr1	154523001	154523200	200
chr1	154686401	154687000	600
chr1	154905001	154905200	200
chr1	154910601	154910800	200
chr1	154930601	154930800	200
chr1	154935201	154935600	400
chr1	154935801	154936000	200
chr1	154936401	154936600	200
chr1	154937801	154938000	200
chr1	154944001	154944400	400
chr1	154976801	154977400	600
chr1	154985401	154985600	200
chr1	154986601	154986800	200
chr1	155021601	155021800	200
chr1	155048801	155049000	200
chr1	155141801	155142000	200
chr1	155169601	155169800	200
chr1	155195201	155195400	200
chr1	155217001	155217200	200
chr1	155226201	155226400	200
chr1	155226801	155227000	200
chr1	155233001	155233200	200
chr1	155233401	155234800	1400
chr1	155236001	155236200	200
chr1	155248401	155248600	200
chr1	155248801	155249000	200
chr1	155287001	155287200	200
chr1	155288201	155288400	200
chr1	155289201	155289400	200
chr1	155718601	155718800	200
chr1	155723401	155723600	200
chr1	155881601	155882000	400
chr1	155886001	155886200	200
chr1	155906001	155906200	200
chr1	155915801	155916000	200
chr1	155916401	155916600	200
chr1	155917201	155917800	600
chr1	155920201	155920600	400
chr1	155921201	155921600	400
chr1	155932201	155932400	200
chr1	155932801	155933200	400
chr1	155934001	155934200	200
chr1	155934801	155935200	400
chr1	155936001	155936200	200
chr1	155941801	155942000	200
chr1	155961001	155961200	200
chr1	155975201	155975400	200
chr1	155978801	155979000	200
chr1	155979201	155979600	400
chr1	156010601	156011200	600
chr1	156012201	156012400	200
chr1	156042601	156042800	200
chr1	156048601	156048800	200
chr1	156049401	156049600	200
chr1	156079401	156079800	400
chr1	156089801	156090200	400
chr1	156091401	156091600	200
chr1	156094801	156095000	200
chr1	156097601	156097800	200
chr1	156105401	156105600	200
chr1	156106401	156106600	200
chr1	156107801	156108000	200
chr1	156108601	156108800	200
chr1	156109601	156109800	200
chr1	156110001	156111000	1000
chr1	156111401	156111600	200
chr1	156113401	156113600	200
chr1	156113801	156114000	200
chr1	156114601	156114800	200
chr1	156129401	156129600	200
chr1	156180801	156181000	200
chr1	156181201	156181400	200
chr1	156209201	156209400	200
chr1	156220401	156220600	200
chr1	156233001	156233600	600
chr1	156234401	156234600	200
chr1	156234801	156235200	400
chr1	156262201	156262400	200
chr1	156273001	156273200	200
chr1	156290801	156291000	200
chr1	156430001	156430200	200
chr1	156430801	156431000	200
chr1	156435201	156435400	200
chr1	156466201	156466800	600
chr1	156522201	156522400	200
chr1	156564001	156564200	200
chr1	156629401	156629600	200
chr1	156630201	156630800	600
chr1	156679201	156679400	200
chr1	156681801	156682000	200
chr1	156702401	156702600	200
chr1	156711401	156711600	200
chr1	156711801	156712600	800
chr1	156717801	156718000	200
chr1	156719601	156719800	200
chr1	156764001	156764200	200
chr1	156764601	156764800	200
chr1	156765401	156765600	200
chr1	156766201	156766400	200
chr1	156766601	156766800	200
chr1	156840801	156841000	200
chr1	156861201	156861400	200
chr1	156879001	156879200	200
chr1	156904201	156904400	200
chr1	157937801	157938400	600
chr1	157939401	157939600	200
chr1	157940001	157940200	200
chr1	157978401	157978600	200
chr1	157988801	157989000	200
chr1	157989801	157990000	200
chr1	157990401	157990600	200
chr1	157998801	157999000	200
chr1	158045201	158045400	200
chr1	158055001	158055200	200
chr1	158056001	158056200	200
chr1	158071401	158071600	200
chr1	159749601	159749800	200
chr1	159885201	159885400	200
chr1	159886001	159886200	200
chr1	159886601	159886800	200
chr1	160069601	160069800	200
chr1	160070001	160070400	400
chr1	160162201	160162400	200
chr1	160163801	160164600	800
chr1	160176601	160176800	200
chr1	160182001	160182200	200
chr1	160182801	160183000	200
chr1	160183601	160184200	600
chr1	160186401	160186600	200
chr1	160187801	160188000	200
chr1	160190201	160190600	400
chr1	160256201	160256400	200
chr1	160261801	160262000	200
chr1	160262201	160262400	200
chr1	160262601	160262800	200
chr1	160333401	160333600	200
chr1	161054001	161054200	200
chr1	161069201	161069800	600
chr1	161071401	161071600	200
chr1	161085401	161085600	200
chr1	161092401	161092600	200
chr1	161103201	161103400	200
chr1	161108401	161108600	200
chr1	161134201	161134600	400
chr1	161185801	161186000	200
chr1	161675401	161675600	200
chr1	161676001	161676200	200
chr1	161676601	161676800	200
chr1	162573601	162573800	200
chr1	162641601	162641800	200
chr1	162659801	162660000	200
chr1	162660201	162660400	200
chr1	162661201	162661400	200
chr1	162661601	162662200	600
chr1	162679601	162679800	200
chr1	162725001	162725200	200
chr1	162726201	162726400	200
chr1	162844001	162844200	200
chr1	163006201	163006400	200
chr1	167631601	167631800	200
chr1	168475801	168476000	200
chr1	169455801	169456000	200
chr1	169456401	169456600	200
chr1	170678001	170678400	400
chr1	171404401	171404600	200
chr1	172216001	172216200	200
chr1	172321001	172321200	200
chr1	172606601	172606800	200
chr1	172607401	172607600	200
chr1	172608201	172608400	200
chr1	172623201	172623400	200
chr1	172936001	172936200	200
chr1	173476601	173476800	200
chr1	173830001	173830200	200
chr1	173831801	173832000	200
chr1	173832201	173832400	200
chr1	173833401	173834200	800
chr1	175139001	175139200	200
chr1	176378601	176378800	200
chr1	178061401	178061600	200
chr1	178209201	178209400	200
chr1	178244401	178244600	200
chr1	178252401	178252600	200
chr1	178506001	178506400	400
chr1	178506601	178507000	400
chr1	178510201	178510400	200
chr1	179007001	179007200	200
chr1	179056201	179056400	200
chr1	179058001	179058200	200
chr1	179060601	179061000	400
chr1	179061201	179061600	400
chr1	179063201	179063400	200
chr1	179064801	179065000	200
chr1	179065201	179065400	200
chr1	179096601	179096800	200
chr1	179099601	179099800	200
chr1	179201001	179201200	200
chr1	179262201	179262400	200
chr1	180925001	180925200	200
chr1	181064401	181064800	400
chr1	181065001	181065400	400
chr1	181109201	181109400	200
chr1	181109801	181110200	400
chr1	181110401	181110600	200
chr1	182258801	182259000	200
chr1	182586401	182586600	200
chr1	182859401	182859600	200
chr1	183009401	183009600	200
chr1	183108201	183108400	200
chr1	183131801	183132000	200
chr1	183132201	183132400	200
chr1	183237601	183237800	200
chr1	183242401	183242600	200
chr1	183574401	183574600	200
chr1	183592201	183592400	200
chr1	183592601	183592800	200
chr1	183777401	183777600	200
chr1	183790801	183791000	200
chr1	183882601	183882800	200
chr1	183925601	183925800	200
chr1	184461401	184461600	200
chr1	184761201	184761400	200
chr1	184762201	184762400	200
chr1	184836601	184836800	200
chr1	185013601	185013800	200
chr1	185410801	185411000	200
chr1	186156601	186157000	400
chr1	192519601	192519800	200
chr1	192528001	192528200	200
chr1	196150801	196151000	200
chr1	197745001	197745400	400
chr1	198189001	198189200	200
chr1	198889401	198889600	200
chr1	200349001	200349200	200
chr1	201425601	201425800	200
chr1	201426601	201427000	400
chr1	201430601	201430800	200
chr1	201432001	201432200	200
chr1	201432401	201432800	400
chr1	201433401	201433600	200
chr1	201439601	201439800	200
chr1	201459601	201459800	200
chr1	201460001	201460200	200
chr1	201506201	201506400	200
chr1	201506601	201506800	200
chr1	201520401	201520600	200
chr1	201543401	201543600	200
chr1	201552001	201552200	200
chr1	201562001	201562200	200
chr1	201593201	201593400	200
chr1	201594001	201594200	200
chr1	201595001	201595200	200
chr1	201595601	201596000	400
chr1	201614801	201615000	200
chr1	201615601	201615800	200
chr1	201616001	201616200	200
chr1	201641801	201642000	200
chr1	201664201	201664400	200
chr1	201665201	201665400	200
chr1	201679601	201679800	200
chr1	201684601	201684800	200
chr1	201685401	201685600	200
chr1	201689601	201689800	200
chr1	201730601	201730800	200
chr1	201733601	201733800	200
chr1	201758801	201759000	200
chr1	201845601	201845800	200
chr1	202016201	202016400	200
chr1	202125401	202125600	200
chr1	202174801	202175000	200
chr1	202298801	202299000	200
chr1	202593801	202594400	600
chr1	202692201	202692400	200
chr1	202928001	202928200	200
chr1	202928601	202928800	200
chr1	202994001	202994200	200
chr1	203449401	203449600	200
chr1	203503001	203503600	600
chr1	203527001	203527400	400
chr1	203528001	203528400	400
chr1	203633001	203633400	400
chr1	203661401	203662000	600
chr1	203839401	203839600	200
chr1	204118601	204118800	200
chr1	204164401	204164800	400
chr1	204408201	204408400	200
chr1	204512801	204513000	200
chr1	205141601	205141800	200
chr1	205174001	205174200	200
chr1	205343801	205344000	200
chr1	206603201	206603400	200
chr1	206633401	206633600	200
chr1	206654001	206654200	200
chr1	206676801	206677200	400
chr1	206763201	206763400	200
chr1	206878201	206878400	200
chr1	207097201	207097800	600
chr1	208036001	208036200	200
chr1	208418201	208418400	200
chr1	208981401	208981600	200
chr1	209542001	209542200	200
chr1	209562201	209562400	200
chr1	209577601	209577800	200
chr1	209822401	209822600	200
chr1	209942001	209942200	200
chr1	209942401	209942600	200
chr1	209944001	209944400	400
chr1	210545401	210545600	200
chr1	210545801	210546000	200
chr1	210546601	210546800	200
chr1	210772201	210772400	200
chr1	210860601	210860800	200
chr1	211685201	211685400	200
chr1	211742601	211742800	200
chr1	211763201	211763600	400
chr1	211776601	211776800	200
chr1	211785401	211785600	200
chr1	211806801	211807200	400
chr1	211812001	211812200	200
chr1	212204001	212204200	200
chr1	212204801	212205000	200
chr1	212874601	212874800	200
chr1	212886201	212886400	200
chr1	212901601	212901800	200
chr1	214515801	214516000	200
chr1	214526801	214527200	400
chr1	214536801	214537000	200
chr1	214544801	214545000	200
chr1	214594601	214594800	200
chr1	214595201	214595400	200
chr1	214600801	214601000	200
chr1	214618201	214618600	400
chr1	214625401	214625600	200
chr1	214649001	214649200	200
chr1	214649401	214649600	200
chr1	214650001	214650200	200
chr1	214696601	214696800	200
chr1	214698001	214698200	200
chr1	214698401	214698600	200
chr1	215017001	215017200	200
chr1	215130201	215130400	200
chr1	217448201	217448400	200
chr1	218880401	218880600	200
chr1	218880801	218881000	200
chr1	218881201	218881400	200
chr1	221291201	221291400	200
chr1	222168601	222168800	200
chr1	222238001	222238200	200
chr1	222311401	222311600	200
chr1	223893601	223893800	200
chr1	223894201	223894400	200
chr1	223895401	223895600	200
chr1	223895801	223896000	200
chr1	223907601	223907800	200
chr1	223908401	223908600	200
chr1	223913001	223913400	400
chr1	223918401	223918600	200
chr1	223933401	223933600	200
chr1	223935201	223935400	200
chr1	223958401	223959200	800
chr1	223961601	223961800	200
chr1	223962001	223962200	200
chr1	223963201	223963400	200
chr1	224390601	224390800	200
chr1	224564601	224564800	200
chr1	224600401	224600600	200
chr1	224619201	224619400	200
chr1	224643601	224643800	200
chr1	224685601	224685800	200
chr1	224686601	224686800	200
chr1	224687001	224687200	200
chr1	224727201	224727400	200
chr1	224731001	224731200	200
chr1	224753201	224753400	200
chr1	225522601	225523400	800
chr1	225641401	225641600	200
chr1	225641801	225642200	400
chr1	225669801	225670000	200
chr1	225696801	225697000	200
chr1	225751001	225751200	200
chr1	225848601	225848800	200
chr1	225924201	225924600	400
chr1	225942801	225943000	200
chr1	225952201	225952400	200
chr1	225962201	225962400	200
chr1	226031601	226031800	200
chr1	226035801	226036000	200
chr1	226037201	226037400	200
chr1	226038001	226038200	200
chr1	226039601	226039800	200
chr1	226053601	226053800	200
chr1	226058801	226059200	400
chr1	226065801	226066000	200
chr1	226175801	226176000	200
chr1	226291801	226292000	200
chr1	226311201	226311400	200
chr1	226837001	226837200	200
chr1	226890401	226890600	200
chr1	227955001	227955400	400
chr1	228122001	228123800	1800
chr1	228234201	228234400	200
chr1	228272201	228272400	200
chr1	228272801	228273000	200
chr1	228287601	228287800	200
chr1	228288401	228288600	200
chr1	228349001	228349200	200
chr1	228527201	228527400	200
chr1	230218201	230218800	600
chr1	230226601	230226800	200
chr1	230241201	230241400	200
chr1	230409801	230410000	200
chr1	230410801	230411000	200
chr1	230411201	230411400	200
chr1	230777001	230777200	200
chr1	231530601	231530800	200
chr1	231648401	231648600	200
chr1	231764201	231764400	200
chr1	231963601	231963800	200
chr1	231979801	231980000	200
chr1	231980801	231981000	200
chr1	232613201	232613400	200
chr1	233248201	233248400	200
chr1	233249601	233249800	200
chr1	234636201	234636400	200
chr1	234668201	234668400	200
chr1	234725401	234725600	200
chr1	234736801	234737000	200
chr1	234793401	234793800	400
chr1	234794401	234794600	200
chr1	234794801	234795000	200
chr1	234836001	234836200	200
chr1	234913001	234913400	400
chr1	234913601	234913800	200
chr1	234914001	234914200	200
chr1	234917001	234917200	200
chr1	234917801	234918200	400
chr1	234918401	234918600	200
chr1	235060801	235061000	200
chr1	235097601	235097800	200
chr1	235099601	235099800	200
chr1	235100201	235100400	200
chr1	235114601	235114800	200
chr1	236072601	236072800	200
chr1	236080401	236080600	200
chr1	236083201	236083400	200
chr1	236261001	236261200	200
chr1	236265201	236265400	200
chr1	238226601	238226800	200
chr1	240194801	240195000	200
chr1	240422801	240423000	200
chr1	240514601	240514800	200
chr1	240515001	240515200	200
chr1	243961801	243962000	200
chr1	245008201	245008400	200
chr1	245012601	245012800	200
chr1	245249201	245249400	200
chr1	245254601	245254800	200
chr1	246856201	246856400	200
chr1	246902201	246902400	200
chr1	247001801	247002000	200
chr1	249116601	249116800	200
chr1	249118201	249118600	400
chr1	249143801	249144000	200
chr1	249240001	249240200	200
chr2	1601001	1601200	200
chr2	1658601	1658800	200
chr2	1733001	1733200	200
chr2	1734801	1735000	200
chr2	1736201	1736400	200
chr2	2577601	2577800	200
chr2	3049401	3049800	400
chr2	3114001	3114600	600
chr2	3224201	3224800	600
chr2	3426201	3426400	200
chr2	3583201	3583400	200
chr2	3634801	3635000	200
chr2	3802801	3803400	600
chr2	4019201	4019800	600
chr2	5162801	5163000	200
chr2	7953201	7953400	200
chr2	8288801	8289200	400
chr2	8538001	8538800	800
chr2	9125601	9125800	200
chr2	9126401	9126600	200
chr2	9126801	9127000	200
chr2	9333201	9333400	200
chr2	9367801	9368000	200
chr2	9372201	9372400	200
chr2	9375601	9375800	200
chr2	9376001	9376200	200
chr2	9388801	9389000	200
chr2	9389401	9389600	200
chr2	9429201	9429400	200
chr2	9429601	9429800	200
chr2	9449601	9449800	200
chr2	9450201	9450400	200
chr2	9456001	9456200	200
chr2	9516601	9516800	200
chr2	9521401	9521600	200
chr2	9539401	9539600	200
chr2	9548801	9549000	200
chr2	9549401	9549600	200
chr2	9713801	9714000	200
chr2	9832401	9832600	200
chr2	9876401	9876800	400
chr2	9942601	9942800	200
chr2	10186201	10186400	200
chr2	10272801	10273000	200
chr2	10275801	10276000	200
chr2	10373401	10374000	600
chr2	10421801	10422000	200
chr2	10422801	10423200	400
chr2	10441001	10441200	200
chr2	10467801	10468000	200
chr2	10495801	10496000	200
chr2	10508201	10508600	400
chr2	10548001	10548200	200
chr2	10548801	10549000	200
chr2	10573401	10573800	400
chr2	10577601	10577800	200
chr2	10578001	10578200	200
chr2	10578401	10578800	400
chr2	10579201	10579600	400
chr2	10592001	10592200	200
chr2	10658401	10658600	200
chr2	10930601	10930800	200
chr2	11093801	11094600	800
chr2	11344401	11344600	200
chr2	11482401	11482600	200
chr2	11893601	11893800	200
chr2	11929401	11929600	200
chr2	12309601	12309800	200
chr2	12458001	12458200	200
chr2	12461801	12462000	200
chr2	12842401	12843000	600
chr2	13502601	13502800	200
chr2	16816601	16816800	200
chr2	17840601	17840800	200
chr2	18157801	18158000	200
chr2	18476001	18476200	200
chr2	19158001	19158400	400
chr2	19996601	19997000	400
chr2	20059201	20059400	200
chr2	20262001	20262400	400
chr2	20267201	20267600	400
chr2	20316401	20316800	400
chr2	20338001	20338200	200
chr2	20348201	20348400	200
chr2	20348601	20348800	200
chr2	20349601	20350000	400
chr2	20363801	20364000	200
chr2	20364601	20364800	200
chr2	20365401	20366200	800
chr2	20436401	20436600	200
chr2	20491601	20491800	200
chr2	20552401	20552600	200
chr2	20651201	20651400	200
chr2	20783601	20783800	200
chr2	20820001	20820200	200
chr2	20820401	20820600	200
chr2	24239201	24239400	200
chr2	24274801	24275000	200
chr2	24300401	24300600	200
chr2	24302201	24302400	200
chr2	25049401	25049600	200
chr2	25328401	25328600	200
chr2	25329001	25329200	200
chr2	25841201	25841400	200
chr2	26076001	26076200	200
chr2	26232201	26232600	400
chr2	26309401	26309600	200
chr2	26413401	26413800	400
chr2	26566001	26566200	200
chr2	26694601	26695400	800
chr2	27265401	27266000	600
chr2	27282401	27282600	200
chr2	27288401	27288600	200
chr2	27302801	27303000	200
chr2	27468001	27468400	400
chr2	27548601	27548800	200
chr2	27549001	27549200	200
chr2	27585801	27586000	200
chr2	27587001	27587400	400
chr2	27599001	27599200	200
chr2	27602401	27602800	400
chr2	27604801	27605600	800
chr2	27606201	27606400	200
chr2	27606601	27606800	200
chr2	27714201	27714400	200
chr2	27714801	27715000	200
chr2	27803401	27803600	200
chr2	27860001	27860200	200
chr2	27862401	27862600	200
chr2	27904401	27905000	600
chr2	27905601	27905800	200
chr2	27928401	27928600	200
chr2	27984201	27984400	200
chr2	28023201	28023600	400
chr2	28024001	28024200	200
chr2	28176401	28176600	200
chr2	28285801	28286000	200
chr2	28375401	28375600	200
chr2	28498401	28498600	200
chr2	28626801	28627000	200
chr2	28627401	28627800	400
chr2	28628201	28628600	400
chr2	28630201	28631200	1000
chr2	28631401	28631600	200
chr2	28635401	28635600	200
chr2	28640601	28640800	200
chr2	28642801	28643000	200
chr2	28645801	28646000	200
chr2	28647801	28648000	200
chr2	28648801	28649000	200
chr2	28807601	28807800	200
chr2	29175801	29176000	200
chr2	29227401	29227800	400
chr2	29228001	29228200	200
chr2	29228601	29229600	1000
chr2	29436001	29436200	200
chr2	29686601	29686800	200
chr2	30386601	30386800	200
chr2	31664001	31664200	200
chr2	33089601	33089800	200
chr2	33436201	33436400	200
chr2	36599601	36599800	200
chr2	36677201	36677600	400
chr2	36713201	36713400	200
chr2	36767801	36768000	200
chr2	37510201	37510400	200
chr2	37687001	37687200	200
chr2	37789201	37789400	200
chr2	37813801	37814200	400
chr2	37814401	37814600	200
chr2	37852001	37852200	200
chr2	37863801	37864000	200
chr2	37883201	37883400	200
chr2	37939001	37939200	200
chr2	37994401	37994600	200
chr2	38002201	38002400	200
chr2	38007001	38007200	200
chr2	38007401	38007800	400
chr2	38008001	38008200	200
chr2	38008401	38008600	200
chr2	38009201	38009800	600
chr2	38030401	38030600	200
chr2	38912401	38912600	200
chr2	38959001	38959200	200
chr2	38968601	38968800	200
chr2	38969001	38969400	400
chr2	38970001	38970200	200
chr2	39174601	39174800	200
chr2	40260401	40260600	200
chr2	42345801	42346000	200
chr2	42365601	42365800	200
chr2	42369801	42370000	200
chr2	43302601	43303000	400
chr2	43364201	43364400	200
chr2	43500801	43501000	200
chr2	43654201	43654400	200
chr2	43746601	43746800	200
chr2	43985801	43986000	200
chr2	44519201	44519800	600
chr2	44776801	44777000	200
chr2	45346601	45347000	400
chr2	45410201	45410400	200
chr2	45410601	45410800	200
chr2	45464801	45465000	200
chr2	46218801	46219200	400
chr2	46264601	46264800	200
chr2	46299801	46300000	200
chr2	46300401	46300600	200
chr2	46309401	46309600	200
chr2	46325401	46325600	200
chr2	46561401	46561800	400
chr2	46590201	46590400	200
chr2	46612601	46612800	200
chr2	46872001	46872200	200
chr2	47075601	47075800	200
chr2	47082001	47082200	200
chr2	47083401	47083600	200
chr2	47085801	47086000	200
chr2	47105401	47105600	200
chr2	47109001	47109200	200
chr2	47142001	47142200	200
chr2	47191801	47192000	200
chr2	47304401	47304600	200
chr2	47382801	47383000	200
chr2	47384201	47384400	200
chr2	48755601	48755800	200
chr2	53356601	53356800	200
chr2	53860401	53860600	200
chr2	54214201	54214400	200
chr2	54710201	54710400	200
chr2	54711001	54711200	200
chr2	54748201	54748400	200
chr2	54797401	54797600	200
chr2	54800001	54800200	200
chr2	54800601	54800800	200
chr2	54896601	54896800	200
chr2	54956201	54956600	400
chr2	55192401	55192600	200
chr2	55193201	55193400	200
chr2	55193601	55193800	200
chr2	55219801	55220000	200
chr2	55231201	55231400	200
chr2	55248401	55248600	200
chr2	55253401	55253600	200
chr2	55383401	55383600	200
chr2	55384001	55384200	200
chr2	57524601	57524800	200
chr2	58335801	58336000	200
chr2	58710801	58711200	400
chr2	61416001	61416200	200
chr2	61701401	61701600	200
chr2	61702401	61702600	200
chr2	61702801	61703000	200
chr2	61703201	61703400	200
chr2	61706801	61707000	200
chr2	61722001	61722200	200
chr2	61873401	61873600	200
chr2	61899001	61899200	200
chr2	61986601	61986800	200
chr2	62805801	62806000	200
chr2	62806401	62807000	600
chr2	62807601	62807800	200
chr2	64431001	64431200	200
chr2	64821201	64821400	200
chr2	64822201	64822400	200
chr2	64822601	64822800	200
chr2	64871201	64871400	200
chr2	64926201	64926400	200
chr2	64997601	64997800	200
chr2	65024601	65024800	200
chr2	65085801	65086000	200
chr2	65088201	65088400	200
chr2	65101401	65101600	200
chr2	65291401	65291600	200
chr2	65293201	65293400	200
chr2	65298001	65298600	600
chr2	65526801	65527000	200
chr2	65529001	65529200	200
chr2	65547801	65548000	200
chr2	65548401	65548600	200
chr2	65594201	65594400	200
chr2	65610801	65611000	200
chr2	67517401	67517600	200
chr2	69198601	69198800	200
chr2	69309001	69309200	200
chr2	69364801	69365000	200
chr2	69366801	69367000	200
chr2	69369601	69369800	200
chr2	69370601	69370800	200
chr2	69404001	69404400	400
chr2	69443601	69443800	200
chr2	69525801	69526000	200
chr2	69945801	69946000	200
chr2	70138401	70138600	200
chr2	70160801	70161000	200
chr2	70173401	70173600	200
chr2	70176201	70176400	200
chr2	70321401	70321600	200
chr2	70321801	70322000	200
chr2	70337001	70337200	200
chr2	70430001	70430200	200
chr2	70431401	70431600	200
chr2	70744201	70744400	200
chr2	70824401	70824800	400
chr2	71208801	71209000	200
chr2	71377801	71378000	200
chr2	71789801	71790000	200
chr2	71798201	71798600	400
chr2	71799001	71799200	200
chr2	71845001	71845200	200
chr2	71845401	71845800	400
chr2	71846401	71846600	200
chr2	71889401	71890000	600
chr2	71976601	71976800	200
chr2	72057601	72057800	200
chr2	72060401	72060800	400
chr2	72104001	72104200	200
chr2	72108801	72109000	200
chr2	72117401	72117800	400
chr2	73299601	73299800	200
chr2	73301401	73301600	200
chr2	73317401	73318000	600
chr2	73318401	73318600	200
chr2	73330201	73330400	200
chr2	73338001	73338200	200
chr2	73479201	73479400	200
chr2	73483801	73484000	200
chr2	74065601	74065800	200
chr2	74159201	74159600	400
chr2	74164601	74164800	200
chr2	74165201	74165400	200
chr2	74166401	74167000	600
chr2	74167201	74167600	400
chr2	74227601	74227800	200
chr2	74311001	74311200	200
chr2	74376001	74376200	200
chr2	74429201	74429400	200
chr2	74651401	74651600	200
chr2	74652401	74652600	200
chr2	74654401	74654600	200
chr2	74727801	74728000	200
chr2	74732001	74732200	200
chr2	74761001	74761400	400
chr2	74779001	74779400	400
chr2	74779801	74780000	200
chr2	74785601	74785800	200
chr2	74791001	74791400	400
chr2	74793201	74793800	600
chr2	74795401	74795800	400
[truncated: 11,276 more rows]

## Sheet: H3.3-G34W regions
chr	start	end	width	SUZ12_peak
chr1	904401	905200	800
chr1	966401	966600	200	H1-hESC
chr1	987801	988600	800	H1-hESC
chr1	1087601	1088200	600
chr1	1088401	1089400	1000
chr1	1112401	1112600	200
chr1	1158201	1158400	200
chr1	1265001	1265600	600
chr1	1362601	1362800	200
chr1	1473401	1473600	200
chr1	1829401	1830600	1200	H1-hESC
chr1	1902401	1902800	400	H1-hESC
chr1	2078601	2078800	200	H1-hESC
chr1	2540001	2540400	400	H1-hESC
chr1	2561601	2562600	1000	H1-hESC
chr1	2812801	2813800	1000
chr1	2832201	2833000	800
chr1	2854801	2855000	200
chr1	2861401	2861600	200
chr1	3097601	3098000	400
chr1	3238201	3238400	200
chr1	3252801	3253600	800	H1-hESC
chr1	3318001	3318200	200	H1-hESC
chr1	3501601	3502000	400
chr1	3502601	3502800	200	H1-hESC
chr1	4126201	4126400	200	H1-hESC
chr1	4126601	4126800	200	H1-hESC
chr1	5928801	5929000	200	H1-hESC
chr1	5929201	5929400	200	H1-hESC
chr1	6090601	6091000	400
chr1	7161801	7162000	200	H1-hESC
chr1	7163401	7163800	400	H1-hESC
chr1	7164001	7164200	200
chr1	7548601	7549000	400	H1-hESC
chr1	7558601	7559200	600	H1-hESC
chr1	7559401	7560200	800
chr1	9190201	9190400	200
chr1	9318201	9319000	800
chr1	9319601	9319800	200
chr1	9320001	9320200	200
chr1	9471201	9471400	200	H1-hESC
chr1	9513401	9513800	400
chr1	9537601	9538400	800	H1-hESC
chr1	10721801	10722200	400	H1-hESC
chr1	11762401	11762800	400
chr1	16352001	16352200	200	H1-hESC
chr1	16891001	16891200	200
chr1	16891401	16891600	200
chr1	16892001	16892800	800
chr1	16893001	16893800	800
chr1	16919401	16919600	200
chr1	16921001	16921400	400
chr1	16930001	16930200	200
chr1	16931001	16931200	200
chr1	16933001	16933200	200
chr1	16933801	16934200	400	H1-hESC
chr1	16935601	16935800	200
chr1	16938201	16938600	400
chr1	16938801	16939200	400	H1-hESC
chr1	16941001	16941200	200	H1-hESC
chr1	16941401	16941800	400
chr1	16942401	16942800	400
chr1	16943201	16943600	400	H1-hESC
chr1	16944201	16944400	200	H1-hESC
chr1	16944601	16945200	600	H1-hESC
chr1	16948001	16948400	400	H1-hESC
chr1	16949601	16949800	200
chr1	16952601	16953200	600
chr1	16955201	16955400	200
chr1	16960201	16960400	200
chr1	16960601	16960800	200	H1-hESC
chr1	16962001	16962400	400
chr1	16963401	16963600	200
chr1	16966201	16966400	200
chr1	16967801	16968400	600
chr1	17030001	17030200	200
chr1	17033201	17033400	200	H1-hESC
chr1	17040001	17040200	200
chr1	17054001	17054200	200	H1-hESC
chr1	17056401	17056600	200
chr1	17232601	17232800	200	H1-hESC
chr1	17253601	17253800	200
chr1	17396001	17396200	200	H1-hESC
chr1	19064201	19064600	400	H1-hESC
chr1	19388001	19388200	200
chr1	20780401	20780600	200
chr1	20781001	20781200	200
chr1	22904201	22906200	2000
chr1	22976401	22976800	400
chr1	23005001	23005800	800
chr1	23718801	23719200	400	H1-hESC
chr1	24538801	24539000	200
chr1	25346201	25346800	600
chr1	27851001	27851200	200	H1-hESC
chr1	27880801	27881000	200
chr1	28841401	28841600	200	H1-hESC
chr1	30298201	30298600	400
chr1	30689401	30689600	200	H1-hESC
chr1	32171801	32172000	200
chr1	32698001	32698200	200
chr1	33784601	33784800	200
chr1	37034401	37034600	200	H1-hESC
chr1	37079201	37079400	200
chr1	38177201	38177400	200
chr1	41890201	41890800	600	H1-hESC
chr1	41891001	41891400	400
chr1	44062801	44063000	200	H1-hESC
chr1	44319601	44319800	200
chr1	45973601	45973800	200
chr1	46677201	46677400	200	H1-hESC
chr1	53548401	53548600	200	H1-hESC
chr1	53561201	53561800	600	H1-hESC
chr1	53562001	53562400	400
chr1	53562601	53562800	200	H1-hESC
chr1	53563001	53563200	200	H1-hESC
chr1	53563401	53563800	400
chr1	53564001	53564600	600	H1-hESC
chr1	53565401	53566400	1000	H1-hESC
chr1	53567401	53567600	200	H1-hESC
chr1	56129001	56129200	200	H1-hESC
chr1	56129801	56130000	200
chr1	85989601	85989800	200	H1-hESC
chr1	85990801	85991000	200
chr1	86034601	86034800	200
chr1	92234601	92234800	200
chr1	110434001	110434200	200
chr1	143534801	143535000	200
chr1	143535401	143535600	200	H1-hESC
chr1	144009801	144010000	200
chr1	144010601	144010800	200
chr1	144011201	144011600	400	H1-hESC
chr1	144012201	144014400	2200	H1-hESC
chr1	144014801	144015000	200
chr1	144528201	144528600	400
chr1	144529001	144529200	200
chr1	144529401	144529800	400
chr1	144530001	144530400	400	H1-hESC
chr1	144530801	144531000	200
chr1	144532201	144532400	200
chr1	144533201	144533600	400
chr1	144537201	144537800	600
chr1	144942001	144942400	400
chr1	144987001	144987200	200
chr1	144987801	144988200	400	H1-hESC
chr1	144989001	144989200	200
chr1	144990001	144990400	400	H1-hESC
chr1	144991001	144991200	200	H1-hESC
chr1	144991801	144992000	200
chr1	144992401	144992600	200
chr1	144992801	144993600	800	H1-hESC
chr1	144995001	144995200	200
chr1	144996001	144996400	400	H1-hESC
chr1	144997201	144997800	600
chr1	144998401	144998600	200
chr1	144999601	144999800	200
chr1	145001601	145001800	200
chr1	145002601	145002800	200	H1-hESC
chr1	145003001	145004000	1000
chr1	145004201	145004600	400	H1-hESC
chr1	145005601	145006200	600
chr1	145006401	145006600	200
chr1	145008001	145008200	200
chr1	145008401	145008600	200
chr1	145009001	145009200	200
chr1	145009801	145010400	600	H1-hESC
chr1	145010601	145011000	400
chr1	145012401	145012800	400	H1-hESC
chr1	145013201	145013800	600	H1-hESC
chr1	145015201	145016000	800
chr1	145016201	145017400	1200
chr1	145018601	145019000	400
chr1	145021201	145021800	600	H1-hESC
chr1	145022001	145022200	200
chr1	145022401	145022800	400
chr1	145023201	145023400	200
chr1	145023801	145024800	1000	H1-hESC
chr1	145025201	145025600	400
chr1	145027401	145029000	1600
chr1	145029201	145029400	200	H1-hESC
chr1	145029801	145030400	600
chr1	145030601	145031000	400
chr1	145031601	145031800	200	H1-hESC
chr1	145032601	145033000	400
chr1	145033201	145033600	400	H1-hESC
chr1	145033801	145034000	200	H1-hESC
chr1	145034201	145034400	200
chr1	145035001	145035200	200
chr1	145036001	145036400	400
chr1	145036801	145037000	200	H1-hESC
chr1	145038401	145039200	800
chr1	145040201	145041600	1400
chr1	145042001	145043600	1600
chr1	145044601	145045400	800	H1-hESC
chr1	145046401	145047600	1200
chr1	145054201	145055200	1000
chr1	145055401	145056000	600
chr1	145056201	145056600	400	H1-hESC
chr1	145057201	145057400	200
chr1	145057601	145058600	1000
chr1	145058801	145059000	200
chr1	145059401	145061000	1600
chr1	145061401	145061600	200
chr1	145061801	145062000	200
chr1	145064401	145064800	400	H1-hESC
chr1	145065001	145065200	200
chr1	145065801	145066200	400
chr1	145067801	145068000	200	H1-hESC
chr1	145068201	145068600	400	H1-hESC
chr1	145069801	145070200	400	H1-hESC
chr1	145071201	145071800	600
chr1	145072801	145073000	200
chr1	145075001	145075200	200	H1-hESC
chr1	145076401	145077000	600	H1-hESC
chr1	145077201	145077600	400
chr1	145078201	145078800	600	H1-hESC
chr1	145079001	145079200	200
chr1	145079601	145080000	400	H1-hESC
chr1	145082201	145082600	400
chr1	145082801	145083200	400
chr1	145083801	145084400	600
chr1	145084801	145085000	200
chr1	145085601	145085800	200
chr1	145086801	145087000	200	H1-hESC
chr1	145087401	145087600	200	H1-hESC
chr1	145088401	145088800	400
chr1	145090801	145091000	200	H1-hESC
chr1	145091601	145092000	400
chr1	145097801	145098200	400
chr1	145099401	145099600	200
chr1	145099801	145100200	400	H1-hESC
chr1	145105201	145105400	200
chr1	145108001	145108200	200	H1-hESC
chr1	145109801	145111000	1200	H1-hESC
chr1	145111401	145112000	600
chr1	145112401	145112800	400
chr1	145115201	145115400	200	H1-hESC
chr1	145116001	145116200	200	H1-hESC
chr1	145116401	145116600	200	H1-hESC
chr1	145117601	145118400	800
chr1	145289001	145289200	200
chr1	145290601	145290800	200	H1-hESC
chr1	145291801	145292000	200
chr1	145292201	145292600	400
chr1	145591601	145591800	200	H1-hESC
chr1	153504601	153504800	200
chr1	154686401	154687000	600
chr1	155886401	155886600	200
chr1	155974801	155975200	400
chr1	156010801	156011000	200	H1-hESC
chr1	156012201	156012400	200
chr1	156048601	156048800	200
chr1	156180601	156180800	200	H1-hESC
chr1	160163801	160164600	800
chr1	202593601	202594400	800
chr1	204164601	204164800	200
chr1	207097201	207098000	800
chr1	210827201	210827400	200
chr1	225522801	225523000	200	H1-hESC
chr1	227955201	227955400	200
chr1	228104401	228104600	200
chr1	228121601	228122000	400
chr1	228122201	228123600	1400
chr1	228234201	228234400	200
chr1	228259801	228260000	200
chr1	228531601	228532000	400	H1-hESC
chr1	230218001	230218200	200
chr1	234912601	234912800	200
chr1	234913201	234913400	200
chr1	234914001	234914400	400
chr1	234917601	234917800	200	H1-hESC
chr1	234918401	234918800	400
chr1	236259601	236259800	200	H1-hESC
chr1	236264601	236264800	200	H1-hESC
chr1	236265001	236265200	200
chr1	249240001	249240200	200
chr2	1600801	1601000	200
chr2	2576601	2577200	600
chr2	3114001	3114600	600
chr2	3184201	3184400	200
chr2	3184601	3184800	200	H1-hESC
chr2	3224201	3224400	200
chr2	3803001	3803200	200
chr2	3803401	3803600	200	H1-hESC
chr2	4019201	4019800	600	H1-hESC
chr2	5162801	5163000	200	H1-hESC
chr2	6900201	6900400	200
chr2	8538201	8538800	600
chr2	9368001	9368200	200	H1-hESC
chr2	10373401	10374200	800
chr2	10508001	10508200	200
chr2	10539001	10539200	200
chr2	10573401	10573800	400
chr2	10658601	10658800	200	H1-hESC
chr2	11093001	11093200	200
chr2	11093401	11094600	1200
chr2	13502601	13502800	200
chr2	20316401	20316800	400
chr2	20365201	20365400	200	H1-hESC
chr2	20397401	20397600	200
chr2	26694601	26695200	600	H1-hESC
chr2	27714201	27714400	200
chr2	27804001	27804200	200	H1-hESC
chr2	29227401	29227800	400	H1-hESC
chr2	29228001	29228200	200
chr2	29228601	29229400	800
chr2	47105001	47105600	600	H1-hESC
chr2	54214201	54214400	200
chr2	71798001	71798200	200	H1-hESC
chr2	71845001	71845200	200
chr2	71845601	71845800	200
chr2	71889401	71889800	400
chr2	71890001	71890200	200	H1-hESC
chr2	74210401	74210600	200
chr2	85774001	85774600	600
chr2	85775401	85775600	200
chr2	85827801	85828000	200
chr2	91760601	91761000	400
chr2	91770401	91770600	200
chr2	91772201	91772400	200
chr2	91778401	91778600	200	H1-hESC
chr2	91779001	91779200	200
chr2	91779401	91779600	200
chr2	91782201	91782600	400
chr2	91786001	91786200	200	H1-hESC
chr2	91786601	91787000	400	H1-hESC
chr2	91787201	91787400	200
chr2	91790801	91791000	200	H1-hESC
chr2	91791801	91792000	200
chr2	91794601	91794800	200
chr2	91795001	91795600	600	H1-hESC
chr2	91799401	91799600	200	H1-hESC
chr2	91800201	91800600	400
chr2	91801001	91801200	200
chr2	91802401	91802600	200
chr2	91802801	91803200	400
chr2	91803801	91804200	400	H1-hESC
chr2	91805201	91805600	400	H1-hESC
chr2	91805801	91806000	200	H1-hESC
chr2	91806201	91806600	400
chr2	91807001	91807800	800
chr2	91808801	91809000	200	H1-hESC
chr2	91813001	91813600	600
chr2	91814601	91815000	400
chr2	91816201	91816600	400
chr2	91817001	91818200	1200	H1-hESC
chr2	91818801	91819200	400
chr2	91820001	91820400	400
chr2	91821201	91821400	200
chr2	102147201	102147400	200
chr2	102461201	102461400	200
chr2	109554001	109554200	200
chr2	114408401	114408600	200
chr2	117801801	117802000	200
chr2	121680801	121681000	200
chr2	121831201	121831400	200
chr2	123031801	123032800	1000
chr2	127801801	127802400	600	H1-hESC
chr2	129546401	129546600	200
chr2	133016201	133017400	1200
chr2	133018801	133019200	400	H1-hESC
chr2	133020001	133020400	400
chr2	133023001	133023600	600
chr2	133024001	133024200	200
chr2	133025001	133025400	400
chr2	133025601	133026000	400
chr2	133026601	133027000	400
chr2	133027401	133027600	200	H1-hESC
chr2	133028201	133028600	400	H1-hESC
chr2	133028801	133029800	1000	H1-hESC
chr2	133030001	133030400	400	H1-hESC
chr2	133030601	133031400	800
chr2	133032801	133033000	200
chr2	133033401	133033600	200	H1-hESC
chr2	133034401	133034800	400
chr2	133250401	133250800	400	H1-hESC
chr2	173113801	173114000	200
chr2	178408201	178408400	200	H1-hESC
chr2	190537601	190537800	200	H1-hESC
chr2	192564001	192564200	200
chr2	192564401	192564600	200
chr2	194913201	194913400	200
chr2	197122201	197122400	200
chr2	203159201	203159400	200
chr2	217247601	217247800	200
chr2	220228001	220228200	200	H1-hESC
chr2	225784201	225784400	200
chr2	233751001	233751200	200	H1-hESC
chr2	233753001	233753200	200
chr2	233900001	233901000	1000
chr2	238038001	238039800	1800
chr2	238040001	238040200	200
chr2	238048001	238048200	200
chr2	238120201	238120800	600
chr2	238121001	238122000	1000
chr2	238474001	238474200	200	H1-hESC
chr2	238474801	238475000	200
chr2	238818801	238819400	600	H1-hESC
chr2	239278801	239279000	200	H1-hESC
chr2	239394201	239394400	200
chr2	239394801	239395400	600
chr2	240203401	240203600	200
chr2	240512401	240512600	200	H1-hESC
chr2	241086601	241087400	800	H1-hESC
chr2	241103201	241104000	800
chr2	241409201	241409400	200
chr2	241752001	241752200	200
chr2	241900801	241901000	200	H1-hESC
chr2	242456601	242457000	400	H1-hESC
chr2	242558801	242559000	200	H1-hESC
chr2	242559601	242560200	600
chr2	242806401	242806600	200	H1-hESC
chr2	242807001	242807200	200
chr2	242807401	242807600	200
chr3	15634601	15634800	200
chr3	48105201	48105400	200
chr3	50156201	50156400	200	H1-hESC
chr3	50157401	50157600	200	H1-hESC
chr3	50190201	50190400	200	H1-hESC
chr3	50305801	50306000	200	H1-hESC
chr3	52032001	52032200	200	H1-hESC
chr3	53257001	53257200	200
chr3	72387201	72387800	600	H1-hESC
chr3	75429001	75429800	800	H1-hESC
chr3	75696001	75696200	200	H1-hESC
chr3	75786601	75787600	1000
chr3	75788001	75788200	200
chr3	123837801	123838000	200
chr3	126220801	126221800	1000
chr3	126874201	126874400	200	H1-hESC
chr3	128994801	128995000	200
chr3	129039801	129040000	200
chr3	129089001	129089600	600
chr3	129763001	129763200	200
chr3	134650601	134650800	200	H1-hESC
chr3	136018001	136018200	200
chr3	141523401	141523600	200	H1-hESC
chr3	160881001	160881200	200
chr3	183676001	183676200	200	H1-hESC
chr3	194047401	194047600	200
chr3	194048201	194048600	400	H1-hESC
chr3	195424601	195424800	200
chr3	195426801	195427000	200
chr3	195431801	195432000	200
chr3	195442001	195442200	200
chr3	195512401	195512600	200	H1-hESC
chr3	196422001	196422200	200
chr3	196722001	196722200	200
chr3	197895801	197896000	200	H1-hESC
chr4	41401	41600	200
chr4	46601	46800	200	H1-hESC
chr4	47801	48000	200
chr4	48601	48800	200
chr4	50801	51000	200
chr4	52001	52200	200	H1-hESC
chr4	55601	55800	200
chr4	61401	61600	200
chr4	862801	863200	400	H1-hESC
chr4	863601	864000	400	H1-hESC
chr4	881201	881400	200	H1-hESC
chr4	900001	900200	200
chr4	1019401	1020000	600	H1-hESC
chr4	1218601	1218800	200	H1-hESC
chr4	1317001	1317200	200	H1-hESC
chr4	1317601	1318400	800
chr4	1319001	1319400	400	H1-hESC
chr4	1329001	1329200	200	H1-hESC
chr4	1330201	1330400	200	H1-hESC
chr4	1654001	1654600	600	H1-hESC
chr4	2070001	2070400	400
chr4	2432401	2432800	400
chr4	2828201	2828800	600
chr4	3231001	3231400	400
chr4	3470001	3471000	1000
chr4	3600001	3600400	400	H1-hESC
chr4	3600601	3601000	400
chr4	3614601	3615000	400	H1-hESC
chr4	3716001	3716200	200
chr4	3764201	3764400	200
chr4	3816801	3817000	200	H1-hESC
chr4	3863801	3864000	200
chr4	3912801	3913400	600	H1-hESC
chr4	6727201	6728000	800
chr4	7387801	7388000	200
chr4	7389601	7389800	200
chr4	8182401	8182800	400	H1-hESC
chr4	8748201	8748400	200
chr4	40297001	40297800	800
chr4	64067401	64067600	200	H1-hESC
chr4	77223201	77223400	200
chr4	111155001	111155200	200
chr4	141208201	141209200	1000	H1-hESC
chr4	163374001	163374200	200
chr4	183729801	183730200	400	H1-hESC
chr4	187123801	187124000	200	H1-hESC
chr4	190156201	190156400	200
chr4	190478601	190478800	200
chr4	190480801	190481000	200	H1-hESC
chr4	190481401	190481600	200	H1-hESC
chr4	190482001	190482200	200
chr4	190487601	190487800	200
chr4	190492201	190492400	200
chr4	190492801	190493000	200
chr4	190504801	190505000	200
chr4	190520201	190520400	200
chr4	190591001	190591200	200
chr4	190646401	190646600	200
chr4	190654801	190655000	200
chr4	190662601	190662800	200
chr5	110601	110800	200
chr5	856201	856800	600	H1-hESC
chr5	1211801	1212000	200	H1-hESC
chr5	1222201	1222400	200
chr5	1328801	1329000	200	H1-hESC
chr5	1333601	1333800	200	H1-hESC
chr5	1465001	1465600	600
chr5	1465801	1466000	200
chr5	1498801	1499000	200	H1-hESC
chr5	1929601	1929800	200
chr5	1930001	1930200	200
chr5	2369201	2369400	200
chr5	3323801	3324000	200
chr5	3484401	3484600	200
chr5	6448201	6448600	400	H1-hESC
chr5	6830801	6831000	200
chr5	10549001	10549400	400
chr5	33985401	33985600	200
chr5	38821001	38821200	200
chr5	58495801	58496200	400
chr5	72836601	72836800	200
chr5	131565201	131565400	200
chr5	140054001	140054200	200	H1-hESC
chr5	141000201	141000400	200
chr5	148735001	148735200	200
chr5	149513801	149514000	200	H1-hESC
chr5	149985401	149985600	200	H1-hESC
chr5	171911801	171912000	200
chr5	172023801	172024400	600	H1-hESC
chr5	172336801	172337000	200	H1-hESC
chr5	175349801	175350000	200	H1-hESC
chr5	176227401	176227800	400
chr5	177407401	177407600	200
chr5	177785001	177785200	200
chr5	179640801	179641200	400
chr6	367401	367600	200
chr6	2852801	2853000	200	H1-hESC
chr6	5095001	5095200	200	H1-hESC
chr6	26761201	26761600	400
chr6	26762001	26762200	200
chr6	30123201	30123400	200
chr6	31652401	31652600	200
chr6	31708801	31709000	200
chr6	31765001	31765200	200	H1-hESC
chr6	34011801	34012400	600	H1-hESC
chr6	34012601	34012800	200	H1-hESC
chr6	34039601	34040000	400
chr6	34040201	34040400	200
chr6	36582001	36582200	200
chr6	37537001	37537200	200	H1-hESC
chr6	40904601	40904800	200
chr6	42014401	42014600	200	H1-hESC
chr6	42891401	42891600	200	H1-hESC
chr6	43705801	43706200	400	H1-hESC
chr6	44012201	44013000	800
chr6	44149001	44149400	400	H1-hESC
chr6	44150001	44150200	200	H1-hESC
chr6	44223201	44223400	200
chr6	57351401	57351600	200
chr6	57530001	57530600	600
chr6	58199801	58200000	200
chr6	84427401	84427600	200
chr6	106890801	106891000	200
chr6	119558401	119558800	400
chr6	149764401	149764600	200
chr6	149765001	149765200	200	H1-hESC
chr6	149765801	149766400	600	H1-hESC
chr6	151099001	151099200	200
chr6	157613001	157613200	200
chr6	158051601	158051800	200
chr6	167061601	167061800	200
chr6	168052201	168052600	400
chr6	168475201	168475400	200	H1-hESC
chr6	168784001	168784400	400
chr6	168919401	168919600	200
chr6	169647401	169647800	400
chr6	170253001	170253200	200
chr6	170775001	170775200	200
chr7	204601	205400	800
chr7	344601	344800	200
chr7	373801	374400	600
chr7	374601	375400	800
chr7	623201	623600	400
chr7	785001	785200	200
chr7	1110201	1110400	200
chr7	1110601	1110800	200	H1-hESC
chr7	1368401	1368600	200
chr7	1479001	1479400	400	H1-hESC
chr7	1658001	1659000	1000	H1-hESC
chr7	1693401	1693600	200
chr7	1851201	1851400	200	H1-hESC
chr7	1926801	1927200	400
chr7	1927401	1927800	400
chr7	2355201	2355400	200
chr7	2355601	2356200	600
chr7	2919001	2919800	800
chr7	4288201	4288600	400
chr7	5509401	5509600	200
chr7	5558601	5558800	200	H1-hESC
chr7	6928801	6929000	200	H1-hESC
chr7	16436601	16437000	400	H1-hESC
chr7	16439601	16439800	200
chr7	16440001	16440200	200	H1-hESC
chr7	24946201	24946400	200
chr7	44285801	44286600	800
chr7	45138201	45138400	200
chr7	55270801	55271000	200
chr7	55271801	55272200	400
chr7	66845201	66846200	1000
chr7	71878601	71878800	200
chr7	72842401	72842600	200
chr7	73012601	73012800	200
chr7	73110601	73110800	200	H1-hESC
chr7	73681001	73681200	200
chr7	73832801	73833200	400
chr7	73910401	73910800	400
chr7	76626801	76627000	200
chr7	98116201	98116400	200
chr7	98409001	98409200	200
chr7	100178201	100178400	200
chr7	103021801	103022000	200
chr7	104573401	104573800	400
chr7	128527401	128528800	1400	H1-hESC
chr7	128535201	128535400	200	H1-hESC
chr7	129791401	129792400	1000
chr7	131272201	131272400	200
chr7	134572401	134572600	200
chr7	149700601	149700800	200
chr7	150607401	150607600	200	H1-hESC
chr7	150996601	150997000	400
chr7	151010401	151011000	600
chr7	151095201	151095600	400
chr7	151332401	151332600	200
chr7	151645201	151645600	400	H1-hESC
chr7	152101001	152101200	200
chr7	152105401	152105600	200
chr7	152109001	152109200	200
chr7	154675601	154676000	400
chr7	155147401	155147600	200
chr7	155585801	155586400	600
chr7	155853801	155854200	400
chr7	156137401	156137600	200
chr7	157091801	157092000	200
chr7	157274601	157275000	400
chr7	157349001	157349400	400
chr7	157349601	157349800	200	H1-hESC
chr7	157632601	157633000	400
chr7	157901801	157902000	200
chr7	157902401	157902600	200
chr7	157921801	157922000	200
chr7	157940201	157940400	200
chr7	157941601	157941800	200
chr7	158041601	158042200	600
chr7	158055001	158056200	1200	H1-hESC
chr7	158120001	158120200	200	H1-hESC
chr7	158388001	158388200	200
chr8	579001	579400	400
chr8	579601	579800	200	H1-hESC
chr8	581001	581200	200	H1-hESC
chr8	676401	676600	200
chr8	1152001	1152200	200
chr8	1867401	1868200	800
chr8	3381201	3381800	600	H1-hESC
chr8	3382001	3382200	200
chr8	3528201	3528400	200	H1-hESC
chr8	6505001	6505200	200	H1-hESC
chr8	6506001	6507400	1400
chr8	12417401	12417800	400
chr8	22546601	22546800	200	H1-hESC
chr8	38360201	38360400	200
chr8	38626801	38627000	200	H1-hESC
chr8	38775801	38776000	200	H1-hESC
chr8	58118401	58118600	200
chr8	82754601	82755000	400
chr8	83736201	83736400	200
chr8	83736601	83736800	200
chr8	124000401	124000600	200
chr8	139703801	139704600	800
chr8	139817001	139817200	200
chr8	139818001	139818600	600
chr8	142098201	142098400	200
chr8	142319601	142319800	200	H1-hESC
chr8	142358401	142358800	400
chr8	142551201	142551400	200
chr8	143035401	143036200	800
chr8	143495801	143496400	600
chr8	143516001	143516800	800
chr8	143550601	143551200	600
chr8	143611401	143611600	200
chr8	143890001	143890200	200
chr8	143890601	143890800	200
chr8	144071801	144072000	200
chr8	144204201	144206600	2400
chr8	144406001	144406200	200
chr8	144751601	144751800	200
chr8	145180601	145181000	400
chr8	145825401	145825600	200
chr8	145826001	145827000	1000
chr8	145827401	145827600	200
chr8	145913201	145913400	200
chr8	145968001	145968200	200
chr8	145993801	145994000	200	H1-hESC
chr9	751801	752000	200
chr9	35914201	35914400	200
chr9	66471001	66471200	200
chr9	66472401	66472600	200
chr9	68999201	68999600	400
chr9	68999801	69000000	200
chr9	69002201	69002400	200
chr9	92073601	92073800	200
chr9	93603801	93604200	400
chr9	95853801	95854200	400
chr9	95970801	95971000	200	H1-hESC
chr9	114649801	114650000	200
chr9	124135001	124135200	200
chr9	124569401	124569600	200
chr9	126109401	126109800	400
chr9	126734801	126735000	200	H1-hESC
chr9	128172001	128172200	200
chr9	130302801	130303000	200	H1-hESC
chr9	130628001	130628400	400
chr9	132102201	132102400	200	H1-hESC
chr9	132410401	132410600	200	H1-hESC
chr9	133871801	133872000	200
chr9	134709201	134710200	1000
chr9	135144601	135144800	200
chr9	135145801	135146000	200
chr9	135146401	135146600	200
chr9	135253201	135253600	400	H1-hESC
chr9	136285601	136285800	200
chr9	136360601	136361200	600
chr9	136376801	136377800	1000
chr9	136464601	136464800	200
chr9	136465001	136465200	200
chr9	136780801	136781000	200
chr9	137260601	137260800	200	H1-hESC
chr9	137487601	137487800	200
chr9	137488401	137488600	200
chr9	137547401	137547600	200
chr9	137636001	137636800	800	H1-hESC
chr9	137639001	137639600	600	H1-hESC
chr9	137639801	137640400	600
chr9	137650601	137651600	1000	H1-hESC
chr9	137652001	137652800	800	H1-hESC
chr9	137653001	137653200	200	H1-hESC
chr9	137739001	137739200	200
chr9	138117401	138118200	800
chr9	138118401	138118600	200
chr9	138666201	138666400	200
chr9	139463801	139464600	800
chr9	139476201	139476400	200
chr9	139481001	139481200	200	H1-hESC
chr9	139495201	139495400	200	H1-hESC
chr9	139525201	139525800	600
chr9	139996401	139998400	2000
chr9	140047001	140048200	1200	H1-hESC
chr9	140222201	140223000	800	H1-hESC
chr9	140224601	140225000	400	H1-hESC
chr9	140250001	140250200	200	H1-hESC
chr9	140260001	140260400	400
chr10	182801	183000	200
chr10	310201	310400	200
chr10	311201	311400	200
chr10	471401	471600	200
chr10	625001	625400	400
chr10	625601	626000	400
chr10	626201	626400	200
chr10	714001	714600	600
chr10	716201	716400	200
chr10	837601	837800	200
chr10	1418001	1418200	200
chr10	3753201	3753400	200
chr10	5412601	5413400	800
chr10	6878801	6879000	200
chr10	11326401	11326600	200
chr10	14491001	14491400	400
chr10	14491601	14491800	200
chr10	27647601	27647800	200
chr10	31062401	31062600	200
chr10	35310401	35310600	200
chr10	47058601	47059000	400
chr10	47059401	47059600	200
chr10	72720401	72720600	200
chr10	72720801	72721000	200
chr10	73448401	73448800	400
chr10	73449001	73449200	200
chr10	75622201	75622400	200
chr10	76897601	76897800	200	H1-hESC
chr10	79231201	79231600	400
chr10	81136801	81137600	800
chr10	81137801	81138800	1000
chr10	98561201	98561600	400
chr10	102741201	102741400	200
chr10	104240401	104240600	200
chr10	105319601	105319800	200
chr10	127574601	127575600	1000
chr10	127575801	127576200	400
chr10	127576601	127576800	200	H1-hESC
chr10	127577001	127577200	200
chr10	127577801	127579400	1600
chr10	127579601	127580000	400
chr10	127580201	127581800	1600
chr10	127582201	127582800	600
chr10	127583001	127584400	1400
chr10	127585601	127586400	800
chr10	127593801	127594400	600
chr10	127831601	127832200	600
chr10	129059201	129059400	200
chr10	129059601	129059800	200
chr10	129060001	129060200	200
chr10	132588601	132589000	400
chr10	132723401	132723600	200	H1-hESC
chr10	132870801	132871000	200	H1-hESC
chr10	132974601	132975400	800
chr10	133986801	133987000	200
chr10	134080801	134081000	200
chr10	134081201	134081400	200
chr10	134082001	134082200	200
chr10	134177801	134178200	400
chr10	134248601	134248800	200
chr10	134249001	134249200	200
chr10	134253201	134253400	200
chr10	134328001	134328200	200
chr10	134496201	134496400	200
chr10	134569801	134570000	200
chr10	134634601	134634800	200
chr10	134651001	134651400	400
chr10	134935201	134935400	200
chr10	134990601	134991400	800
chr10	135022401	135022600	200
chr10	135152201	135152400	200
chr11	194201	194400	200
chr11	356601	357000	400	H1-hESC
chr11	357401	357600	200	H1-hESC
chr11	357801	358000	200
chr11	585401	585600	200
chr11	1017201	1017600	400
chr11	1032201	1033000	800	H1-hESC
chr11	1088801	1090000	1200	H1-hESC
chr11	1093201	1093600	400
chr11	1148601	1148800	200
chr11	1149801	1150000	200
chr11	1213201	1213600	400
chr11	1222601	1223000	400
chr11	1450001	1450200	200
chr11	1520401	1521600	1200
chr11	1752201	1752400	200
chr11	1752601	1753200	600
chr11	1767401	1767600	200
chr11	2152601	2153000	400	H1-hESC
chr11	2208601	2209200	600
chr11	2492801	2493000	200
chr11	2605401	2605800	400
chr11	3106401	3106600	200	H1-hESC
chr11	8707401	8707600	200
chr11	12177001	12177200	200
chr11	44811801	44812000	200	H1-hESC
chr11	44973801	44974000	200
chr11	45000001	45000200	200	H1-hESC
chr11	47377601	47378800	1200	H1-hESC
chr11	47379401	47380000	600	H1-hESC
chr11	57222801	57223000	200
chr11	61039801	61040000	200
chr11	61264801	61265200	400
chr11	61730201	61730400	200	H1-hESC
chr11	62281801	62282000	200
chr11	62284001	62284200	200
chr11	62609201	62609400	200	H1-hESC
chr11	62619401	62619600	200
chr11	63440601	63440800	200
chr11	63441401	63441600	200
chr11	63777801	63778000	200
chr11	63778201	63778400	200
chr11	64147001	64147800	800
chr11	65220001	65220200	200
chr11	65782401	65782600	200
chr11	66185201	66185400	200
chr11	66189601	66189800	200
chr11	67417001	67417400	400
chr11	67436601	67436800	200
chr11	67437001	67437200	200
chr11	67513001	67513200	200	H1-hESC
chr11	69410801	69411000	200	H1-hESC
chr11	73045001	73045200	200
chr11	75272201	75272400	200
chr11	76903801	76904000	200	H1-hESC
chr11	102524601	102525000	400
chr11	115701601	115701800	200
chr11	117313001	117313200	200	H1-hESC
chr11	118308801	118309000	200
chr11	118524201	118524400	200
chr11	120210801	120211000	200
chr11	122922801	122923000	200
chr11	123453801	123454000	200
chr11	126307201	126307600	400
chr11	126319801	126321800	2000
chr11	131550201	131550400	200
chr11	131995401	131995600	200
chr12	1768201	1768400	200
chr12	1980201	1981000	800
chr12	2301001	2301200	200
chr12	2364801	2365200	400
chr12	2848001	2848400	400
chr12	5590801	5591000	200
chr12	6142001	6142200	200
chr12	6926801	6927200	400
chr12	13373401	13373600	200
chr12	18249201	18249600	400
chr12	18250001	18250200	200
chr12	29944001	29944800	800
chr12	29945201	29946200	1000
chr12	29946401	29946800	400	H1-hESC
chr12	40106401	40106600	200	H1-hESC
chr12	40107401	40107800	400
chr12	44210401	44210600	200
chr12	49419201	49419400	200
chr12	50271401	50271800	400
chr12	50273201	50274200	1000
chr12	50274401	50274800	400
chr12	50480401	50480600	200
chr12	52631401	52631600	200
chr12	52654601	52654800	200
chr12	53541001	53541600	600
chr12	53878401	53878600	200
chr12	54018201	54018400	200
chr12	54683801	54684000	200
chr12	56332601	56332800	200
chr12	56538801	56539000	200
chr12	56917001	56917200	200
chr12	57489601	57490000	400
chr12	57584001	57584200	200	H1-hESC
chr12	57585401	57585800	400
chr12	57612601	57612800	200
chr12	57924001	57924200	200
chr12	68951801	68952000	200	H1-hESC
chr12	69245601	69245800	200
chr12	76517201	76517400	200	H1-hESC
chr12	108757401	108757600	200	H1-hESC
chr12	108999601	108999800	200	H1-hESC
chr12	109167201	109167600	400
chr12	109289001	109289400	400
chr12	110261601	110261800	200
chr12	113755801	113756200	400	H1-hESC
chr12	115342201	115342600	400
chr12	116813001	116814200	1200
chr12	116853001	116853400	400
chr12	117563801	117564000	200
chr12	117564601	117564800	200
chr12	117565001	117565200	200
chr12	117565601	117565800	200
chr12	117566601	117566800	200
chr12	118231401	118231600	200
chr12	118232001	118232600	600
chr12	121017401	121017600	200
chr12	122692201	122692400	200
chr12	123996601	123996800	200
chr12	123997201	123997400	200
chr12	124316801	124317000	200
chr12	124774801	124775000	200
chr12	124915801	124916000	200
chr12	125156401	125156600	200
chr12	125157001	125157800	800	H1-hESC
chr12	130527401	130528400	1000
chr12	130539401	130540000	600
chr12	130619601	130619800	200
chr12	130784801	130785000	200
chr12	131213001	131213200	200
chr12	131249401	131249600	200	H1-hESC
chr12	131441601	131441800	200
chr12	131832401	131832600	200
chr12	132161201	132161400	200
chr12	132640401	132641400	1000	H1-hESC
chr12	132641601	132641800	200
chr12	132642401	132642600	200	H1-hESC
chr12	132844601	132844800	200
chr12	132907201	132907800	600
chr12	132919401	132920000	600	H1-hESC
chr12	132971001	132971600	600	H1-hESC
chr12	133032001	133032600	600
chr12	133111801	133112200	400	H1-hESC
chr12	133112401	133113600	1200
chr12	133442801	133443400	600
chr13	19712001	19712200	200
chr13	24930401	24931400	1000
chr13	28033801	28034000	200
chr13	31417401	31417600	200
chr13	36532201	36532400	200	H1-hESC
chr13	45865001	45865200	200
chr13	49000201	49001200	1000
chr13	50072201	50072400	200
chr13	50073001	50073200	200
chr13	51147601	51147800	200
chr13	51148001	51148200	200
chr13	52288801	52289000	200
chr13	63217001	63217200	200
chr13	69659001	69659400	400
chr13	100067001	100067400	400
chr13	110767401	110767600	200
chr13	111526201	111526400	200
chr13	112549801	112550000	200
chr13	112629001	112630000	1000
chr13	113012401	113012600	200
chr13	113320201	113320400	200
chr13	113320601	113320800	200	H1-hESC
chr13	113539401	113539800	400
chr13	114100801	114101000	200
chr13	114101601	114102000	400
chr13	114436401	114437200	800	H1-hESC
chr13	114453401	114454400	1000	H1-hESC
chr13	114561201	114561800	600
chr13	114562001	114562600	600
chr13	114617001	114617400	400	H1-hESC
chr13	114619201	114619600	400
chr13	114777801	114778000	200
chr13	114796201	114797200	1000
chr13	114882401	114882600	200
chr13	114883001	114883200	200
chr13	114899601	114899800	200	H1-hESC
chr13	114906801	114907000	200
chr13	114907201	114907400	200
chr14	21565001	21565200	200
chr14	23447801	23448000	200
chr14	35023601	35023800	200
chr14	35204001	35204200	200
chr14	52289001	52289200	200	H1-hESC
chr14	52290401	52290600	200	H1-hESC
chr14	69140001	69141000	1000
chr14	75370801	75371000	200
chr14	88237401	88238000	600	H1-hESC
chr14	95355801	95356000	200
chr14	97648201	97648400	200	H1-hESC
chr14	100115001	100115200	200
chr14	100124001	100124400	400
chr14	100634001	100634200	200
chr14	100993001	100993200	200
chr14	102514001	102514200	200
chr14	102523401	102523600	200	H1-hESC
chr14	104631401	104631800	400
chr14	104755001	104755600	600
chr14	104755801	104756000	200
chr14	104993601	104994000	400
chr14	105628801	105629000	200
chr14	105681801	105682400	600
chr14	106029401	106029800	400
chr14	106034201	106034400	200
chr14	106035601	106036200	600
chr14	106036601	106037400	800
chr14	106049001	106049400	400
chr14	106151401	106151600	200
chr14	106155401	106155600	200
chr14	106156601	106156800	200
chr14	106157001	106157400	400
chr15	22539401	22539600	200	H1-hESC
chr15	30465201	30465600	400
chr15	34447401	34447600	200
chr15	42447201	42447400	200	H1-hESC
chr15	64448401	64448600	200
chr15	67225001	67225200	200
chr15	71076801	71077000	200
chr15	74694201	74694400	200
chr15	77991801	77992200	400
chr15	78178001	78178200	200
chr15	94595001	94595200	200	H1-hESC
chr15	101622201	101622400	200	H1-hESC
chr16	317401	317600	200
chr16	317801	318400	600	H1-hESC
chr16	621401	621600	200
chr16	909001	909200	200
chr16	964601	964800	200	H1-hESC
chr16	976001	976200	200
chr16	1298001	1298200	200
chr16	1314401	1315200	800	H1-hESC
chr16	1785201	1785400	200
chr16	1786601	1787000	400
chr16	1788401	1788600	200
chr16	1788801	1789400	600
chr16	2146001	2146200	200
chr16	2580401	2580600	200
chr16	5690601	5690800	200
chr16	5691001	5691200	200
chr16	8614201	8614400	200
chr16	11415401	11416200	800
chr16	11557401	11557800	400
chr16	11590601	11590800	200
chr16	12416201	12416400	200
chr16	13162601	13163200	600
chr16	14580801	14581200	400
chr16	21535801	21536800	1000
chr16	23688401	23688600	200
chr16	27376601	27376800	200
chr16	31126001	31126200	200	H1-hESC
chr16	48964601	48964800	200
chr16	48965001	48965400	400
chr16	48966201	48966600	400
chr16	51656001	51656200	200
chr16	57422601	57423400	800
chr16	57678201	57678400	200
chr16	57678601	57678800	200
chr16	57999001	57999200	200	H1-hESC
chr16	57999601	57999800	200
chr16	58121201	58121400	200
chr16	60681201	60681400	200
chr16	70195401	70195600	200
chr16	70547201	70547400	200	H1-hESC
chr16	70940801	70941000	200
chr16	70963801	70964000	200
chr16	81504601	81505200	600
chr16	81648401	81648600	200
chr16	81659801	81660000	200
chr16	84512601	84512800	200
chr16	85416401	85417000	600
chr16	85532001	85532200	200
chr16	87158601	87158800	200	H1-hESC
chr16	87214201	87214400	200
chr16	87220401	87221200	800
chr16	87221401	87221600	200
chr16	87536001	87536600	600
chr16	87597201	87597600	400
chr16	87597801	87598200	400
chr16	87913201	87913400	200	H1-hESC
chr16	88280401	88280600	200
chr16	88313801	88314000	200
chr16	88330001	88330400	400
chr16	88369601	88369800	200
chr16	88370001	88370200	200
chr16	88383201	88383400	200
chr16	88446401	88447800	1400	H1-hESC
chr16	88982401	88982800	400	H1-hESC
chr16	89140401	89140800	400	H1-hESC
chr16	89141001	89141400	400
chr16	89142001	89143000	1000
chr16	89224001	89224600	600	H1-hESC
chr16	89224801	89225600	800
chr16	89257401	89257600	200
chr16	89980401	89981000	600
chr16	90062201	90063000	800
chr16	90064401	90064600	200
chr17	164401	164600	200	H1-hESC
chr17	165201	165400	200
chr17	716001	716400	400
chr17	1129801	1130200	400
chr17	1849801	1850200	400
chr17	7078201	7078600	400
chr17	7079001	7079200	200
chr17	21249601	21249800	200
chr17	21253401	21253600	200
chr17	21311601	21312000	400	H1-hESC
chr17	21551801	21552000	200
chr17	21904601	21904800	200	H1-hESC
chr17	26842401	26842600	200
chr17	26843001	26843400	400
chr17	35097801	35098000	200
chr17	35117401	35117800	400
chr17	36349601	36349800	200
chr17	36350001	36350200	200
chr17	38243201	38243600	400
chr17	38336001	38336200	200
chr17	39788801	39789200	400
chr17	41399801	41401400	1600
chr17	41990401	41990600	200
chr17	42668001	42668200	200
chr17	42927601	42927800	200
chr17	45213801	45214200	400
chr17	45214401	45214800	400
chr17	45216001	45216200	200	H1-hESC
chr17	45234201	45234400	200
chr17	48098601	48098800	200
chr17	48100601	48102800	2200
chr17	48160401	48160600	200
chr17	48197401	48197600	200
chr17	48220201	48220400	200
chr17	48635601	48635800	200	H1-hESC
chr17	59401601	59401800	200
chr17	63018401	63018600	200
chr17	63965801	63966400	600
chr17	63966601	63967000	400
chr17	63967401	63967800	400
chr17	71692601	71692800	200
chr17	72461201	72461400	200
chr17	72724601	72724800	200
chr17	72725001	72725200	200
chr17	73151201	73151400	200
chr17	74273601	74273800	200	H1-hESC
chr17	75241601	75242000	400
chr17	75242201	75242400	200
chr17	75714601	75714800	200
chr17	75824601	75824800	200
chr17	75825001	75825400	400
chr17	76889601	76890200	600
chr17	77038801	77039800	1000
chr17	77134401	77134600	200
chr17	77408001	77408400	400
chr17	77408601	77408800	200
chr17	77998201	77998400	200	H1-hESC
chr17	78716401	78716600	200
chr17	78954401	78954600	200
chr17	79111401	79112400	1000
chr17	79112601	79112800	200
chr17	79143401	79144200	800
chr17	79223201	79223400	200
chr17	79274401	79274800	400
chr17	79390001	79390200	200
chr17	79398401	79399600	1200
chr17	79777001	79777200	200	H1-hESC
chr17	80236001	80236200	200
chr17	80239401	80239600	200
chr17	80276001	80276200	200
chr17	80276401	80277800	1400
chr17	80618001	80618400	400	H1-hESC
chr17	80785401	80785600	200
chr17	80786201	80786400	200
chr17	80917001	80917200	200
chr18	4510801	4511000	200
chr18	5307601	5308000	400	H1-hESC
chr18	12430401	12431000	600
chr18	37381201	37381600	400
chr18	37382001	37383000	1000
chr18	46184601	46184800	200
chr18	55935601	55935800	200
chr18	67617001	67617200	200
chr18	72798201	72798400	200
chr18	72798601	72798800	200
chr18	76309401	76309600	200
chr18	76396401	76396600	200
chr18	76396801	76397000	200
chr18	77341801	77343200	1400
chr18	77589201	77589400	200
chr19	451001	451200	200	H1-hESC
chr19	451401	451600	200
chr19	480601	480800	200
chr19	481201	481400	200
chr19	481601	481800	200
chr19	1142001	1142200	200
chr19	1171001	1171200	200
chr19	1389001	1389400	400	H1-hESC
chr19	1524801	1525000	200
chr19	1928001	1928200	200	H1-hESC
chr19	1998001	1998200	200	H1-hESC
chr19	2335801	2337000	1200
chr19	2348801	2349000	200
chr19	2349801	2350000	200
chr19	2350401	2350600	200
chr19	2362601	2362800	200
chr19	2430001	2430200	200
chr19	2524401	2524800	400
chr19	2568001	2568200	200
chr19	2568401	2568600	200
chr19	2568801	2569200	400
chr19	3149201	3149400	200
chr19	3156201	3156400	200	H1-hESC
chr19	3244401	3245400	1000
chr19	3332401	3332600	200
chr19	3807801	3808400	600	H1-hESC
chr19	3838001	3838200	200	H1-hESC
chr19	4035601	4036000	400
chr19	4036601	4036800	200
chr19	4053601	4053800	200
chr19	5020001	5020200	200	H1-hESC
chr19	5372401	5373000	600
chr19	7515201	7515400	200	H1-hESC
chr19	7704601	7705600	1000
chr19	7906801	7908200	1400
chr19	7908601	7908800	200
chr19	8182801	8183000	200
chr19	8193601	8193800	200
chr19	10260601	10260800	200	H1-hESC
chr19	11244001	11244200	200	H1-hESC
chr19	11343201	11343600	400
chr19	11575401	11576200	800
chr19	12895201	12895400	200
chr19	12896001	12896400	400
chr19	13100001	13100200	200
chr19	13100401	13100600	200
chr19	13101801	13102000	200	H1-hESC
chr19	13351001	13351400	400
chr19	14045401	14046000	600
chr19	14519401	14519600	200	H1-hESC
chr19	14554801	14555000	200
chr19	14706801	14707000	200
chr19	16364001	16364200	200
chr19	16485601	16486200	600
chr19	17056601	17056800	200
chr19	17057001	17057200	200
chr19	17057401	17057800	400
chr19	18881601	18881800	200
chr19	29595601	29595800	200
chr19	33694001	33694200	200
chr19	33741201	33741400	200
chr19	34882801	34883000	200
chr19	35789201	35789400	200
chr19	35789601	35789800	200
chr19	37038001	37038200	200
chr19	37038401	37038600	200
chr19	39411401	39411600	200
chr19	41175401	41175600	200	H1-hESC
chr19	42420601	42420800	200
chr19	42422401	42422800	400
chr19	42423001	42423200	200
chr19	42424001	42424600	600
chr19	46458201	46458400	200
chr19	47745401	47745800	400	H1-hESC
chr19	48340001	48340400	400
chr19	49015801	49016200	400
chr19	50639201	50639600	400
chr19	50975201	50975400	200	H1-hESC
chr19	54062201	54062400	200
chr19	55945801	55946400	600
chr19	55959401	55959600	200
chr19	55960001	55960400	400
chr19	56038201	56039000	800
chr19	56224601	56224800	200
chr19	58773201	58773600	400
chr20	322401	322600	200
chr20	16168601	16169200	600
chr20	25048001	25048200	200
chr20	25048401	25048600	200
chr20	26188801	26189200	400
chr20	26189401	26189600	200
chr20	26189801	26190400	600
chr20	29636001	29636600	600
chr20	29637801	29638000	200
chr20	29646201	29647400	1200
chr20	29648001	29649000	1000
chr20	29649401	29650800	1400
chr20	29651601	29652200	600
chr20	29653001	29653200	200
chr20	29653401	29653800	400
chr20	30142801	30143000	200
chr20	30155601	30155800	200
chr20	30182401	30182800	400
chr20	33705401	33705600	200
chr20	33891001	33891200	200
chr20	35024801	35025000	200
chr20	35922401	35922600	200
chr20	36047601	36048000	400
chr20	43033201	43033400	200
chr20	46523401	46523600	200
chr20	46524401	46524600	200
chr20	57691601	57691800	200
chr20	60804201	60804400	200
chr20	60804601	60805200	600	H1-hESC
chr20	60805401	60805600	200
chr20	60996601	60996800	200
chr20	61692801	61693000	200	H1-hESC
chr20	61816401	61817400	1000
chr20	62018801	62019200	400	H1-hESC
chr20	62362801	62363400	600	H1-hESC
chr20	62364001	62364400	400
chr20	62713201	62713400	200
chr20	62775201	62776000	800
chr20	62781001	62781800	800
chr21	9489201	9489400	200
chr21	9850401	9850600	200
chr21	9892201	9892400	200
chr21	10139001	10139200	200
chr21	10140601	10141000	400
chr21	11042201	11042400	200
chr21	11059201	11059400	200
chr21	11061801	11062000	200
chr21	11062401	11062600	200
chr21	11066401	11066600	200
chr21	11071401	11071800	400
chr21	11078401	11078600	200
chr21	11084801	11085000	200
chr21	11087801	11088000	200
chr21	11093201	11093400	200
chr21	11109201	11109400	200
chr21	11110001	11110200	200
chr21	11110601	11110800	200
chr21	11112401	11112800	400
chr21	11113201	11113800	600
chr21	11115001	11115400	400
chr21	11116001	11116600	600
chr21	11117601	11119000	1400
chr21	11119401	11119800	400
chr21	11120001	11120200	200
chr21	11120401	11121800	1400
chr21	11122001	11123200	1200
chr21	11124801	11125000	200	H1-hESC
chr21	11126001	11126200	200
chr21	11126801	11127000	200
chr21	11128001	11128800	800
chr21	11130201	11130800	600	H1-hESC
chr21	11134201	11134400	200	H1-hESC
chr21	11135601	11135800	200
chr21	11137001	11137400	400
chr21	11140201	11140800	600
chr21	11141201	11143600	2400
chr21	11144001	11146600	2600
chr21	11174601	11175000	400
chr21	11176801	11177000	200
chr21	11179001	11179600	600
chr21	11180001	11180600	600
chr21	11180801	11181000	200
chr21	33416001	33416200	200
chr21	33880001	33880200	200
chr21	43374801	43375000	200
chr21	43375201	43375400	200
chr21	43713201	43713400	200
chr21	44082601	44083400	800
chr21	44260601	44261000	400
chr21	45378401	45378800	400
chr21	45823401	45824200	800
chr21	46322001	46322600	600	H1-hESC
chr21	46324401	46324800	400
chr21	46770401	46770800	400
chr21	46872201	46873200	1000
chr21	46896601	46896800	200
chr21	46899201	46899600	400
chr21	46904201	46904600	400
chr21	46949601	46949800	200
chr21	47055001	47055200	200
chr21	47055401	47055800	400
chr21	47234401	47234600	200
chr21	47236001	47236200	200
chr21	47478401	47478600	200
chr21	47478801	47479000	200	H1-hESC
chr21	47488201	47488600	400
chr21	47489201	47489600	400
chr21	47550401	47550600	200
chr21	47613801	47614000	200
chr21	47791801	47792000	200
chr22	20212401	20213400	1000
chr22	24312601	24312800	200
chr22	27489001	27489400	400
chr22	27708601	27708800	200
chr22	33015601	33016200	600
chr22	35738801	35739800	1000
chr22	35997001	35998000	1000
chr22	37124201	37124400	200
chr22	37704401	37704800	400
chr22	38134201	38134400	200	H1-hESC
chr22	39959601	39960000	400
chr22	39960201	39960400	200
chr22	41636201	41636400	200
chr22	42091201	42091400	200
chr22	44349801	44350000	200
chr22	45013801	45014000	200
chr22	45128401	45128800	400
chr22	46375401	46375600	200
chr22	46375801	46376000	200
chr22	46532001	46532200	200
chr22	46621801	46622000	200
chr22	46815801	46816200	400
chr22	47035001	47035200	200
chr22	47401001	47401200	200
chr22	47554801	47555000	200
chr22	47592401	47592600	200
chr22	47616601	47617000	400
chr22	48024001	48024200	200
chr22	48938001	48938200	200
chr22	49780401	49780600	200
chr22	50295001	50296200	1200
chr22	50336201	50336400	200
chr22	50672601	50672800	200	H1-hESC
chr22	50673401	50673800	400
chr22	50775601	50775800	200
chr22	50776001	50779000	3000
chr22	51121401	51121800	400
chrX	136520201	136520600	400
chrX	143750401	143750600	200
chrY	9984401	9984600	200
chrY	9985001	9985400	400
chrY	10022401	10022600	200
chrY	10025001	10025400	400
chrY	10029401	10029800	400
chrY	10037601	10038000	400
chrY	59001601	59002200	600
chrY	59003201	59003800	600
chrY	59006001	59006200	200
chrY	59014401	59014600	200	H1-hESC
chrY	59015401	59015600	200
chrY	59016801	59017200	400
chrY	59017401	59017600	200	H1-hESC
chrY	59019801	59020200	400
chrY	59024201	59024400	200
chrY	59025801	59026000	200
chrY	59030601	59030800	200
