# Supplementary material for: Globally altered epigenetic landscape and delayed osteogenic differentiation in H3.3-G34W-mutant giant cell tumor of bone
Source: Nat Commun. 2020 Oct 27;11:5414. doi: 10.1038/s41467-020-18955-y (PMC7591516; doi:10.1038/s41467-020-18955-y)
Supplement: Supplementary file 5 — Supplementary Data 3 [file 41467_2020_18955_MOESM5_ESM.xlsx]

## Sheet: ATAC diff. peaks
Chromosome	Start	End	Width	logFC	PValue	Class	TSS_RefSeq	TSS_Biv_ESC	TSS_Biv_ESC
chr1	935343	935899	557	-2.93712	0.000239331	lost	TRUE	TRUE	FALSE
chr1	936134	936382	249	-3.04531	0.000942482	lost	TRUE	TRUE	FALSE
chr1	949726	949986	261	-2.46227	0.000164219	lost	TRUE	FALSE	FALSE
chr1	956515	956810	296	1.67576	0.00132744	gained	TRUE	FALSE	FALSE
chr1	956903	957166	264	2.17903	0.000279939	gained	TRUE	FALSE	FALSE
chr1	957264	957528	265	2.79945	5.86633e-06	gained	TRUE	FALSE	FALSE
chr1	960130	960288	159	2.322	0.000643371	gained	FALSE	FALSE	FALSE
chr1	1014745	1015794	1050	1.79083	1.59041e-05	gained	FALSE	FALSE	FALSE
chr1	1068802	1069033	232	-3.74676	7.30787e-09	lost	FALSE	FALSE	FALSE
chr1	1122683	1122822	140	3.48533	0.000213298	gained	FALSE	FALSE	FALSE
chr1	1136754	1137229	476	-1.88436	9.60168e-05	lost	FALSE	FALSE	FALSE
chr1	1182021	1182202	182	-5.27641	1.54254e-08	lost	TRUE	FALSE	FALSE
chr1	1206281	1206583	303	-2.75993	2.64015e-05	lost	FALSE	FALSE	FALSE
chr1	1252796	1253073	278	-4.2042	1.82822e-05	lost	FALSE	FALSE	FALSE
chr1	1266102	1266753	652	-2.00903	4.5552e-06	lost	TRUE	FALSE	FALSE
chr1	1280092	1280841	750	1.06151	0.00156464	gained	FALSE	FALSE	FALSE
chr1	1294740	1294962	223	-1.40192	0.00169559	lost	TRUE	FALSE	FALSE
chr1	1295165	1295609	445	-1.40042	0.00060517	lost	TRUE	FALSE	FALSE
chr1	1334100	1334230	131	-2.09854	0.00184558	lost	TRUE	FALSE	FALSE
chr1	1358181	1358289	109	-2.59624	0.00127367	lost	TRUE	FALSE	FALSE
chr1	1365150	1365354	205	-2.49741	0.0008298	lost	FALSE	FALSE	FALSE
chr1	1365628	1366081	454	-1.97597	0.000129638	lost	FALSE	FALSE	FALSE
chr1	1367296	1367536	241	-2.13266	0.000963976	lost	FALSE	FALSE	FALSE
chr1	1369268	1369495	228	-2.01807	5.59582e-05	lost	TRUE	FALSE	FALSE
chr1	1475103	1475283	181	-3.20817	1.43134e-06	lost	TRUE	FALSE	FALSE
chr1	1475696	1476354	659	-1.6383	0.000336468	lost	TRUE	FALSE	FALSE
chr1	1486021	1486197	177	-3.03887	1.2886e-05	lost	FALSE	FALSE	FALSE
chr1	1486216	1486789	574	-2.32286	1.72502e-06	lost	FALSE	FALSE	FALSE
chr1	1500790	1501017	228	-4.78068	2.02638e-05	lost	FALSE	FALSE	FALSE
chr1	1557034	1557260	227	-3.17977	9.36815e-07	lost	FALSE	FALSE	FALSE
chr1	1557604	1557949	346	-3.42448	3.0236e-09	lost	FALSE	FALSE	FALSE
chr1	1565804	1565976	173	-3.7249	0.000240283	lost	TRUE	TRUE	FALSE
chr1	1566388	1566661	274	-5.83398	6.53395e-09	lost	TRUE	TRUE	FALSE
chr1	1566748	1566940	193	-3.2518	9.04743e-05	lost	TRUE	TRUE	FALSE
chr1	1566976	1567169	194	-3.8315	6.98992e-07	lost	TRUE	TRUE	FALSE
chr1	1567548	1567740	193	-2.92953	0.000101677	lost	TRUE	TRUE	FALSE
chr1	1660107	1660517	411	-2.77448	0.000466755	lost	FALSE	FALSE	FALSE
chr1	1689424	1689859	436	-2.76096	0.000242037	lost	TRUE	FALSE	FALSE
chr1	1689424	1689859	436	-2.76096	0.000242037	lost	TRUE	FALSE	FALSE
chr1	1695415	1696015	601	-1.88289	0.000438545	lost	FALSE	FALSE	FALSE
chr1	1713577	1713799	223	-2.20389	0.00033865	lost	FALSE	FALSE	FALSE
chr1	1738953	1739147	195	2.25455	7.25751e-05	gained	FALSE	FALSE	FALSE
chr1	1772995	1773454	460	-1.90033	0.00019142	lost	FALSE	FALSE	FALSE
chr1	1839006	1839151	146	-2.73531	0.00051314	lost	FALSE	FALSE	FALSE
chr1	1921804	1921950	147	-6.13707	5.61072e-05	lost	FALSE	FALSE	FALSE
chr1	1935145	1935401	257	-2.59422	0.000690999	lost	TRUE	FALSE	FALSE
chr1	2004944	2005364	421	-2.15216	0.00140929	lost	TRUE	FALSE	FALSE
chr1	2056223	2056580	358	-3.64688	1.92361e-06	lost	FALSE	FALSE	FALSE
chr1	2056658	2056934	277	-3.15536	4.85993e-05	lost	FALSE	FALSE	FALSE
chr1	2063742	2063961	220	-3.28312	4.45751e-10	lost	FALSE	FALSE	FALSE
chr1	2066932	2067424	493	-2.12174	9.04698e-05	lost	FALSE	FALSE	FALSE
chr1	2145551	2145916	366	-1.51371	0.000910702	lost	TRUE	FALSE	FALSE
chr1	2186866	2187819	954	2.44706	2.09001e-05	gained	FALSE	FALSE	FALSE
chr1	2207357	2207572	216	-2.15983	6.58688e-05	lost	FALSE	FALSE	FALSE
chr1	2208658	2208914	257	-2.75243	8.33816e-05	lost	FALSE	FALSE	FALSE
chr1	2210779	2210965	187	-2.0618	9.38964e-05	lost	FALSE	FALSE	FALSE
chr1	2225579	2225726	148	-1.97195	0.000834156	lost	FALSE	FALSE	FALSE
chr1	2252302	2252813	512	-2.57659	0.00065396	lost	FALSE	FALSE	FALSE
chr1	2466384	2466650	267	1.87409	0.00112594	gained	FALSE	FALSE	FALSE
chr1	2505925	2506196	272	1.98403	0.00038814	gained	FALSE	FALSE	FALSE
chr1	2791750	2791935	186	-2.90281	0.00162065	lost	FALSE	FALSE	FALSE
chr1	2982808	2983010	203	2.53526	1.60094e-05	gained	TRUE	FALSE	FALSE
chr1	2985230	2985368	139	-3.35723	0.000403369	lost	TRUE	TRUE	FALSE
chr1	3043530	3044788	1259	-3.55618	4.98193e-08	lost	TRUE	FALSE	TRUE
chr1	3050310	3050583	274	-2.17035	0.000115757	lost	FALSE	FALSE	FALSE
chr1	3072122	3072229	108	-5.79262	0.00113831	lost	FALSE	FALSE	FALSE
chr1	3104607	3104822	216	-3.72211	0.00129183	lost	FALSE	FALSE	FALSE
chr1	3123799	3124092	294	-2.58444	8.52134e-05	lost	FALSE	FALSE	FALSE
chr1	3124199	3124398	200	-2.90792	0.00044869	lost	FALSE	FALSE	FALSE
chr1	3135789	3136378	590	-2.8412	1.64948e-05	lost	FALSE	FALSE	FALSE
chr1	3174891	3175068	178	-4.1591	0.00015418	lost	FALSE	FALSE	FALSE
chr1	3229212	3229339	128	-2.68928	5.09328e-05	lost	FALSE	FALSE	FALSE
chr1	3236522	3236812	291	1.76083	5.07905e-05	gained	FALSE	FALSE	FALSE
chr1	3236858	3236969	112	2.4513	0.000486408	gained	FALSE	FALSE	FALSE
chr1	3267064	3267368	305	-1.84968	0.000382566	lost	FALSE	FALSE	FALSE
chr1	3282745	3283059	315	-3.61123	3.11914e-07	lost	FALSE	FALSE	FALSE
chr1	3286036	3286701	666	-1.70832	0.000199708	lost	FALSE	FALSE	FALSE
chr1	3286832	3286966	135	-1.70457	0.0017134	lost	FALSE	FALSE	FALSE
chr1	3310131	3310317	187	-3.43442	0.000572854	lost	FALSE	TRUE	FALSE
chr1	3316372	3316582	211	-2.27152	0.000353725	lost	FALSE	FALSE	FALSE
chr1	3335882	3336326	445	-2.31915	0.00104577	lost	FALSE	FALSE	FALSE
chr1	3336377	3336826	450	-3.67277	4.72414e-06	lost	FALSE	FALSE	FALSE
chr1	3336893	3337128	236	-4.40946	1.73262e-06	lost	FALSE	FALSE	FALSE
chr1	3360368	3360537	170	3.22146	0.00027151	gained	FALSE	FALSE	FALSE
chr1	3420692	3421604	913	1.15932	0.000594232	gained	FALSE	FALSE	FALSE
chr1	3447479	3447643	165	-2.54936	0.00022016	lost	FALSE	FALSE	FALSE
chr1	3585513	3585714	202	2.0419	0.000130099	gained	FALSE	FALSE	FALSE
chr1	3588406	3588713	308	2.71712	1.469e-05	gained	FALSE	FALSE	FALSE
chr1	3646833	3647086	254	-1.64878	0.00128954	lost	FALSE	FALSE	FALSE
chr1	3652576	3653075	500	-4.52167	2.9676e-11	lost	FALSE	FALSE	FALSE
chr1	3838923	3839134	212	3.22618	6.6398e-06	gained	FALSE	FALSE	FALSE
chr1	4008503	4008714	212	2.6809	3.77274e-05	gained	FALSE	FALSE	FALSE
chr1	4016615	4016864	250	2.09392	0.000769018	gained	FALSE	FALSE	FALSE
chr1	4471985	4472147	163	3.9585	0.000446251	gained	TRUE	FALSE	FALSE
chr1	4716412	4716641	230	-2.79464	0.00154086	lost	TRUE	TRUE	FALSE
chr1	4759731	4760266	536	-3.29658	3.46292e-05	lost	FALSE	FALSE	FALSE
chr1	4815581	4815872	292	-2.59478	0.000369265	lost	FALSE	FALSE	FALSE
chr1	5393472	5393742	271	3.32543	5.65956e-05	gained	FALSE	FALSE	FALSE
chr1	5961288	5961511	224	-3.87257	0.000264367	lost	FALSE	FALSE	FALSE
chr1	5982874	5983543	670	-3.84816	0.000900523	lost	FALSE	FALSE	FALSE
chr1	6003466	6003698	233	-2.83015	0.00086998	lost	FALSE	FALSE	FALSE
chr1	6008001	6008161	161	2.69913	0.000313217	gained	FALSE	FALSE	FALSE
chr1	6027295	6028067	773	-4.10946	4.34787e-06	lost	FALSE	FALSE	FALSE
chr1	6067490	6067847	358	1.73352	0.000918642	gained	FALSE	FALSE	FALSE
chr1	6076329	6076600	272	1.67738	0.00151472	gained	FALSE	FALSE	FALSE
chr1	6085964	6086510	547	2.57012	3.87548e-06	gained	TRUE	FALSE	FALSE
chr1	6217803	6218063	261	3.59242	2.34598e-11	gained	FALSE	FALSE	FALSE
chr1	6268828	6268990	163	-3.54629	7.16852e-08	lost	FALSE	TRUE	FALSE
chr1	6269316	6269535	220	-2.74667	7.2139e-06	lost	FALSE	TRUE	FALSE
chr1	6282651	6283105	455	-3.52075	0.000108339	lost	FALSE	FALSE	FALSE
chr1	6317636	6317912	277	3.06239	6.09505e-09	gained	FALSE	FALSE	FALSE
chr1	6321112	6321275	164	-3.17195	8.01147e-07	lost	TRUE	FALSE	FALSE
chr1	6333410	6333715	306	1.69023	0.000359318	gained	FALSE	FALSE	FALSE
chr1	6354299	6354887	589	4.01632	5.86684e-11	gained	FALSE	FALSE	FALSE
chr1	6361592	6362060	469	4.12014	7.18719e-09	gained	FALSE	FALSE	FALSE
chr1	6372145	6372418	274	-5.00169	5.68009e-05	lost	FALSE	FALSE	FALSE
chr1	6374015	6374229	215	-3.41634	1.72417e-06	lost	FALSE	FALSE	FALSE
chr1	6403552	6403997	446	1.16976	0.00160924	gained	FALSE	FALSE	FALSE
chr1	6414239	6414457	219	2.7177	0.000148167	gained	FALSE	FALSE	FALSE
chr1	6418162	6418382	221	2.52443	7.38727e-05	gained	TRUE	FALSE	FALSE
chr1	6418384	6418537	154	2.99705	5.92907e-06	gained	TRUE	FALSE	FALSE
chr1	6468148	6468377	230	2.58828	0.00168392	gained	FALSE	FALSE	FALSE
chr1	6473074	6473189	116	3.85445	3.65914e-07	gained	FALSE	FALSE	FALSE
chr1	6475753	6475853	101	2.40451	0.00115565	gained	FALSE	FALSE	FALSE
chr1	6480886	6480999	114	-3.78517	0.00115548	lost	TRUE	TRUE	FALSE
chr1	6482924	6483194	271	2.43832	4.32152e-07	gained	TRUE	FALSE	FALSE
chr1	6483369	6483626	258	2.30531	6.79796e-07	gained	TRUE	TRUE	FALSE
chr1	6497120	6497381	262	3.16475	1.01568e-09	gained	FALSE	FALSE	FALSE
chr1	6497437	6497684	248	2.73781	6.3855e-07	gained	FALSE	FALSE	FALSE
chr1	6515628	6515783	156	-3.32921	0.000630077	lost	FALSE	FALSE	FALSE
chr1	6560954	6561240	287	-3.34194	4.33052e-07	lost	FALSE	FALSE	FALSE
chr1	6575801	6576289	489	3.07537	7.79947e-05	gained	FALSE	FALSE	FALSE
chr1	6615210	6615617	408	-1.49995	0.00056445	lost	TRUE	FALSE	FALSE
chr1	6698035	6698700	666	-3.69963	6.91086e-15	lost	FALSE	FALSE	FALSE
chr1	6713156	6713459	304	-4.04944	3.68546e-05	lost	FALSE	FALSE	FALSE
chr1	6795518	6795732	215	-3.58609	2.42585e-06	lost	FALSE	FALSE	FALSE
chr1	6835386	6835745	360	-5.63971	3.07378e-06	lost	FALSE	FALSE	FALSE
chr1	6910634	6910974	341	-8.24579	3.48833e-07	lost	FALSE	FALSE	FALSE
chr1	6911043	6911236	194	-6.20637	9.64869e-05	lost	FALSE	FALSE	FALSE
chr1	7016445	7016734	290	3.22325	7.41723e-07	gained	FALSE	FALSE	FALSE
chr1	7020370	7020817	448	-1.95584	0.000307461	lost	FALSE	FALSE	FALSE
chr1	7051371	7051652	282	1.60601	0.00157031	gained	FALSE	FALSE	FALSE
chr1	7177521	7178303	783	1.76029	0.00110012	gained	FALSE	FALSE	FALSE
chr1	7310309	7310513	205	2.64903	4.71391e-05	gained	FALSE	FALSE	FALSE
chr1	7326156	7326452	297	1.85683	0.000406847	gained	FALSE	FALSE	FALSE
chr1	7351256	7352063	808	-1.78121	0.00065241	lost	FALSE	FALSE	FALSE
chr1	7352201	7352387	187	-3.4798	1.20177e-06	lost	FALSE	FALSE	FALSE
chr1	7405347	7405621	275	-7.49405	1.21516e-07	lost	FALSE	FALSE	FALSE
chr1	7448794	7449967	1174	-1.90921	8.73731e-05	lost	FALSE	FALSE	FALSE
chr1	7514933	7515185	253	-2.27448	7.04768e-06	lost	FALSE	FALSE	FALSE
chr1	7531850	7532193	344	-2.09008	8.78248e-06	lost	FALSE	FALSE	FALSE
chr1	7586616	7586822	207	1.75453	0.000721987	gained	FALSE	FALSE	FALSE
chr1	7681792	7682276	485	3.3923	3.40868e-05	gained	FALSE	FALSE	FALSE
chr1	7730429	7730756	328	-3.39533	3.7725e-07	lost	FALSE	FALSE	FALSE
chr1	7758823	7759057	235	2.26832	0.000482456	gained	FALSE	FALSE	FALSE
chr1	7767633	7767887	255	3.24754	8.0678e-07	gained	FALSE	FALSE	FALSE
chr1	7820443	7820796	354	2.81753	1.49381e-05	gained	FALSE	FALSE	FALSE
chr1	7929633	7929967	335	4.84606	6.97877e-10	gained	FALSE	FALSE	FALSE
chr1	7948628	7949091	464	-3.14655	1.65995e-07	lost	FALSE	FALSE	FALSE
chr1	7961235	7961388	154	-4.70518	4.82539e-05	lost	FALSE	FALSE	FALSE
chr1	8000827	8001215	389	2.19577	1.28312e-06	gained	FALSE	FALSE	FALSE
chr1	8075970	8076113	144	-3.18894	0.000299432	lost	FALSE	FALSE	FALSE
chr1	8151038	8151377	340	2.69298	1.35773e-05	gained	FALSE	FALSE	FALSE
chr1	8201846	8202238	393	1.66896	0.000515954	gained	FALSE	FALSE	FALSE
chr1	8207892	8208283	392	3.49364	1.8904e-05	gained	FALSE	FALSE	FALSE
chr1	8228089	8228381	293	4.56882	4.29735e-06	gained	FALSE	FALSE	FALSE
chr1	8242359	8242829	471	4.11583	4.50871e-12	gained	FALSE	FALSE	FALSE
chr1	8244506	8244644	139	2.36091	0.000216435	gained	FALSE	FALSE	FALSE
chr1	8250039	8250278	240	2.91852	0.00150709	gained	FALSE	FALSE	FALSE
chr1	8298141	8298734	594	1.82556	0.00128889	gained	FALSE	FALSE	FALSE
chr1	8319038	8319229	192	4.69966	4.97353e-07	gained	FALSE	FALSE	FALSE
chr1	8323885	8324211	327	4.00842	5.00156e-10	gained	FALSE	FALSE	FALSE
chr1	8362353	8362849	497	-2.26418	0.00126207	lost	FALSE	FALSE	FALSE
chr1	8413578	8413754	177	-4.59645	9.03858e-06	lost	FALSE	FALSE	FALSE
chr1	8430609	8430771	163	-4.31036	0.00143745	lost	FALSE	FALSE	FALSE
chr1	8479229	8479527	299	-2.73995	0.00103219	lost	FALSE	FALSE	FALSE
chr1	8498601	8498785	185	-6.50866	8.61213e-05	lost	FALSE	FALSE	FALSE
chr1	8508647	8508793	147	-5.76921	0.000796972	lost	FALSE	FALSE	FALSE
chr1	8523493	8523964	472	-2.59655	0.000128693	lost	FALSE	FALSE	FALSE
chr1	8570625	8570920	296	-2.34096	0.000110794	lost	FALSE	FALSE	FALSE
chr1	8627359	8627558	200	4.21895	5.30733e-06	gained	FALSE	FALSE	FALSE
chr1	8658143	8658418	276	-2.4729	1.81767e-05	lost	FALSE	FALSE	FALSE
chr1	8658459	8658652	194	-2.26763	0.00185888	lost	FALSE	FALSE	FALSE
chr1	8788040	8788341	302	-5.26576	4.23739e-08	lost	FALSE	FALSE	FALSE
chr1	8857339	8857638	300	3.83702	8.03032e-10	gained	FALSE	FALSE	FALSE
chr1	8949323	8949439	117	-2.86998	0.00130386	lost	FALSE	FALSE	FALSE
chr1	8949505	8949914	410	-1.5885	0.00164778	lost	FALSE	FALSE	FALSE
chr1	8959991	8960469	479	2.13153	2.71851e-09	gained	FALSE	FALSE	FALSE
chr1	8965728	8965873	146	-3.05078	0.000120676	lost	FALSE	FALSE	FALSE
chr1	8965946	8966275	330	-3.16282	5.71951e-07	lost	FALSE	FALSE	FALSE
chr1	8968494	8968602	109	-3.28295	0.000582505	lost	FALSE	FALSE	FALSE
chr1	9034053	9034529	477	1.56625	0.000335154	gained	FALSE	FALSE	FALSE
chr1	9036510	9036690	181	2.91503	0.000287203	gained	FALSE	FALSE	FALSE
chr1	9129468	9129682	215	-3.29167	4.38591e-06	lost	TRUE	FALSE	FALSE
chr1	9138022	9138552	531	2.15195	6.95802e-05	gained	FALSE	FALSE	FALSE
chr1	9140866	9141311	446	4.70963	3.3187e-11	gained	FALSE	FALSE	FALSE
chr1	9145495	9145683	189	-2.11165	0.00149458	lost	FALSE	FALSE	FALSE
chr1	9209884	9210113	230	-2.03646	0.000135484	lost	TRUE	FALSE	FALSE
chr1	9210810	9211588	779	-4.66379	1.28881e-06	lost	TRUE	FALSE	FALSE
chr1	9211706	9211816	111	-6.51502	7.40364e-06	lost	TRUE	FALSE	FALSE
chr1	9229730	9230009	280	-2.30385	0.000662252	lost	FALSE	FALSE	FALSE
chr1	9242915	9243278	364	-2.6933	0.000166157	lost	TRUE	TRUE	FALSE
chr1	9253315	9253573	259	-2.41933	4.56911e-06	lost	FALSE	FALSE	FALSE
chr1	9258711	9258944	234	-3.62274	3.27221e-06	lost	FALSE	FALSE	FALSE
chr1	9261341	9262025	685	-1.94199	6.67283e-05	lost	FALSE	TRUE	FALSE
chr1	9293256	9293802	547	-2.07188	0.000417361	lost	TRUE	FALSE	FALSE
chr1	9352059	9352172	114	-2.45589	0.000468298	lost	TRUE	FALSE	FALSE
chr1	9355509	9355632	124	-2.49306	0.000495203	lost	FALSE	FALSE	FALSE
chr1	9409622	9409879	258	-3.22351	0.00173717	lost	FALSE	FALSE	FALSE
chr1	9421763	9422282	520	-2.28924	0.000479241	lost	FALSE	FALSE	FALSE
chr1	9431645	9432039	395	-2.96559	7.08474e-05	lost	FALSE	FALSE	FALSE
chr1	9436217	9436361	145	-4.43826	4.94144e-06	lost	FALSE	FALSE	FALSE
chr1	9470776	9471283	508	-5.07837	3.52647e-13	lost	FALSE	FALSE	FALSE
chr1	9509182	9509797	616	-2.7478	3.47508e-05	lost	FALSE	FALSE	FALSE
chr1	9536767	9537273	507	3.51908	2.85905e-09	gained	FALSE	FALSE	FALSE
chr1	9615178	9615749	572	1.60001	0.000123122	gained	FALSE	FALSE	FALSE
chr1	9637344	9637569	226	-3.35184	0.000611908	lost	FALSE	FALSE	FALSE
chr1	9731435	9731803	369	3.06582	4.8749e-09	gained	FALSE	FALSE	FALSE
chr1	9748457	9748591	135	-2.60291	0.000370745	lost	TRUE	TRUE	FALSE
chr1	9751720	9751995	276	-2.36835	0.000187524	lost	FALSE	FALSE	FALSE
chr1	9760206	9760815	610	1.57068	0.000326433	gained	FALSE	FALSE	FALSE
chr1	9806324	9806746	423	-2.21924	0.000250141	lost	FALSE	FALSE	FALSE
chr1	9836109	9836597	489	-2.32495	0.000150699	lost	FALSE	FALSE	FALSE
chr1	9885502	9886078	577	1.98894	6.00896e-06	gained	TRUE	TRUE	FALSE
chr1	9902298	9902451	154	-2.66161	0.00144439	lost	FALSE	FALSE	FALSE
chr1	9903059	9903182	124	-6.26936	4.074e-05	lost	FALSE	FALSE	FALSE
chr1	9925490	9925673	184	3.50822	5.50419e-05	gained	FALSE	FALSE	FALSE
chr1	10018959	10019211	253	3.34345	1.22613e-07	gained	FALSE	FALSE	FALSE
chr1	10019371	10019621	251	2.56368	0.000687358	gained	FALSE	FALSE	FALSE
chr1	10020160	10020346	187	-4.17728	0.000335734	lost	FALSE	FALSE	FALSE
chr1	10106484	10107056	573	-2.90125	2.02528e-05	lost	FALSE	FALSE	FALSE
chr1	10159550	10159756	207	-6.85109	4.41924e-06	lost	FALSE	FALSE	FALSE
chr1	10168122	10168762	641	3.27971	7.67726e-10	gained	FALSE	FALSE	FALSE
chr1	10215100	10215543	444	-3.08826	0.000514726	lost	FALSE	FALSE	FALSE
chr1	10220446	10220717	272	-2.91869	8.46114e-05	lost	FALSE	FALSE	FALSE
chr1	10221686	10221945	260	-4.50905	9.72136e-06	lost	FALSE	FALSE	FALSE
chr1	10255809	10256002	194	2.39185	2.30154e-05	gained	FALSE	FALSE	FALSE
chr1	10290698	10291102	405	-1.91066	0.000314181	lost	FALSE	FALSE	FALSE
chr1	10292349	10292532	184	-6.7841	2.74595e-05	lost	FALSE	FALSE	FALSE
chr1	10296922	10297176	255	-7.43614	5.82304e-08	lost	FALSE	FALSE	FALSE
chr1	10317939	10318140	202	-3.5156	0.000134193	lost	FALSE	FALSE	FALSE
chr1	10340769	10341391	623	-1.69272	0.000684323	lost	FALSE	FALSE	FALSE
chr1	10346371	10346776	406	-4.89051	3.34503e-07	lost	FALSE	FALSE	FALSE
chr1	10484055	10484417	363	-3.16101	6.37458e-05	lost	FALSE	FALSE	FALSE
chr1	10484055	10484417	363	-3.16101	6.37458e-05	lost	FALSE	FALSE	FALSE
chr1	10511321	10511859	539	-2.705	8.62164e-07	lost	TRUE	FALSE	FALSE
chr1	10588357	10589055	699	1.37598	0.000135737	gained	FALSE	FALSE	FALSE
chr1	10597531	10597740	210	-6.79634	5.55174e-06	lost	FALSE	FALSE	FALSE
chr1	10599128	10599328	201	-2.54394	0.000955337	lost	FALSE	FALSE	FALSE
chr1	10616479	10616690	212	-6.20494	0.000368838	lost	FALSE	FALSE	FALSE
chr1	10635765	10636137	373	1.48156	0.000322887	gained	FALSE	FALSE	FALSE
chr1	10695533	10696129	597	1.54485	0.000451447	gained	FALSE	FALSE	FALSE
chr1	10723742	10724091	350	-2.21389	9.6024e-05	lost	FALSE	FALSE	FALSE
chr1	10726027	10726268	242	1.85173	0.000285006	gained	FALSE	FALSE	FALSE
chr1	10739694	10739984	291	1.74879	0.00139642	gained	FALSE	FALSE	FALSE
chr1	10775288	10775447	160	2.96829	5.53726e-05	gained	FALSE	FALSE	FALSE
chr1	10784984	10785085	102	-3.51637	0.00181036	lost	FALSE	FALSE	FALSE
chr1	10839358	10839606	249	5.0895	9.92724e-10	gained	FALSE	FALSE	FALSE
chr1	10851737	10852041	305	3.13268	1.13846e-06	gained	FALSE	FALSE	FALSE
chr1	10970856	10971094	239	-2.13412	0.000641085	lost	FALSE	FALSE	FALSE
chr1	11040952	11041303	352	-1.84329	0.000202317	lost	TRUE	FALSE	FALSE
chr1	11120680	11120797	118	-1.90871	0.00122183	lost	TRUE	FALSE	FALSE
chr1	11138699	11139390	692	-4.24562	8.59601e-11	lost	FALSE	FALSE	FALSE
chr1	11228884	11229100	217	2.92571	0.00122229	gained	FALSE	FALSE	FALSE
chr1	11239853	11240092	240	-3.10085	3.1892e-05	lost	FALSE	FALSE	FALSE
chr1	11297145	11297384	240	2.87331	0.0004179	gained	FALSE	FALSE	FALSE
chr1	11346734	11346966	233	-3.34697	2.54035e-06	lost	FALSE	FALSE	FALSE
chr1	11347007	11347561	555	-2.1183	4.20483e-05	lost	FALSE	FALSE	FALSE
chr1	11376606	11377195	590	-3.17792	1.31657e-10	lost	FALSE	FALSE	FALSE
chr1	11444302	11444569	268	3.1954	2.2085e-05	gained	FALSE	FALSE	FALSE
chr1	11445539	11445661	123	3.54689	7.36933e-05	gained	FALSE	FALSE	FALSE
chr1	11619363	11619560	198	2.21259	0.00044414	gained	FALSE	FALSE	FALSE
chr1	11628662	11629165	504	2.99082	3.18456e-08	gained	FALSE	FALSE	FALSE
chr1	11724120	11724402	283	1.32241	0.00132692	gained	TRUE	FALSE	FALSE
chr1	11761599	11761861	263	-2.00178	0.000952636	lost	FALSE	FALSE	FALSE
chr1	11863549	11864011	463	-2.21017	0.000224316	lost	TRUE	FALSE	FALSE
chr1	11881470	11881943	474	2.75881	3.52443e-10	gained	FALSE	FALSE	FALSE
chr1	11961571	11961800	230	2.72499	7.39756e-05	gained	FALSE	FALSE	FALSE
chr1	12003797	12004056	260	-3.25646	0.000124058	lost	FALSE	FALSE	FALSE
chr1	12045955	12046243	289	-2.49822	0.0001042	lost	FALSE	FALSE	FALSE
chr1	12050463	12050756	294	3.61815	1.54283e-05	gained	FALSE	FALSE	FALSE
chr1	12064549	12064822	274	-2.10247	0.000275396	lost	FALSE	FALSE	FALSE
chr1	12073581	12074061	481	-3.1477	5.60817e-06	lost	FALSE	FALSE	FALSE
chr1	12094358	12094668	311	-3.23609	2.63049e-05	lost	FALSE	FALSE	FALSE
chr1	12100492	12100988	497	-3.1144	2.32772e-05	lost	FALSE	FALSE	FALSE
chr1	12116579	12116833	255	2.22674	0.00150808	gained	FALSE	FALSE	FALSE
chr1	12195755	12196002	248	-3.29053	6.05564e-06	lost	FALSE	FALSE	FALSE
chr1	12227909	12228053	145	-3.18661	0.000242443	lost	TRUE	TRUE	FALSE
chr1	12281046	12281262	217	-3.40029	0.000165237	lost	FALSE	FALSE	FALSE
chr1	12287308	12287495	188	4.33353	1.78544e-09	gained	FALSE	FALSE	FALSE
chr1	12311540	12311805	266	-2.47524	0.000169458	lost	FALSE	FALSE	FALSE
chr1	12369872	12370147	276	-2.74556	0.000263981	lost	FALSE	FALSE	FALSE
chr1	12370442	12370686	245	-2.99358	0.000785878	lost	FALSE	FALSE	FALSE
chr1	12376484	12376765	282	-3.61895	2.92245e-05	lost	FALSE	FALSE	FALSE
chr1	12398080	12398257	178	-6.37048	0.000301589	lost	FALSE	FALSE	FALSE
chr1	12466821	12467060	240	-2.97797	1.71385e-05	lost	FALSE	FALSE	FALSE
chr1	12486124	12486414	291	-5.08465	3.22903e-08	lost	FALSE	FALSE	FALSE
chr1	12494197	12494593	397	1.4434	0.000444401	gained	FALSE	FALSE	FALSE
chr1	12509334	12509571	238	-1.88689	0.00134028	lost	FALSE	FALSE	FALSE
chr1	12517783	12518277	495	-5.17754	1.58034e-09	lost	FALSE	FALSE	FALSE
chr1	12546407	12546867	461	-4.1139	5.70055e-06	lost	FALSE	FALSE	FALSE
chr1	12559995	12560225	231	-3.71257	0.000634886	lost	FALSE	FALSE	FALSE
chr1	12571934	12572542	609	-2.34191	0.000110518	lost	FALSE	FALSE	FALSE
chr1	12578931	12579506	576	-1.78404	0.00185226	lost	FALSE	FALSE	FALSE
chr1	12607299	12607419	121	-3.35724	0.00136097	lost	FALSE	FALSE	FALSE
chr1	12616508	12616943	436	-1.75223	0.000560426	lost	FALSE	FALSE	FALSE
chr1	12633901	12634207	307	1.80487	0.000164646	gained	FALSE	FALSE	FALSE
chr1	12655210	12655576	367	-1.71604	0.00113983	lost	TRUE	FALSE	FALSE
chr1	12678033	12678133	101	-4.5657	4.40964e-08	lost	TRUE	FALSE	FALSE
chr1	12678200	12678493	294	-3.63205	1.36947e-07	lost	TRUE	FALSE	FALSE
chr1	12702014	12702327	314	3.23406	0.000636546	gained	FALSE	FALSE	FALSE
chr1	12765988	12766430	443	-3.16057	0.000122046	lost	FALSE	FALSE	FALSE
chr1	12859266	12859366	101	3.14127	0.000660716	gained	FALSE	FALSE	FALSE
chr1	12870775	12871361	587	2.53996	2.80925e-06	gained	FALSE	FALSE	FALSE
chr1	12871601	12871868	268	3.34285	2.44371e-08	gained	FALSE	FALSE	FALSE
chr1	12882953	12883178	226	4.88894	1.03262e-08	gained	FALSE	FALSE	FALSE
chr1	12911485	12912309	825	4.58973	3.39618e-10	gained	FALSE	FALSE	FALSE
chr1	13795945	13796072	128	2.56915	0.00101431	gained	FALSE	FALSE	FALSE
chr1	13977679	13978182	504	1.91371	0.000650662	gained	FALSE	FALSE	FALSE
chr1	14033746	14034035	290	-3.60335	0.000169925	lost	FALSE	FALSE	FALSE
chr1	14049558	14049790	233	-2.73529	9.22419e-06	lost	FALSE	FALSE	FALSE
chr1	14050193	14050621	429	-1.6937	0.00114213	lost	FALSE	FALSE	FALSE
chr1	14102015	14102266	252	-3.79736	1.58278e-06	lost	FALSE	FALSE	FALSE
chr1	14272547	14272732	186	-4.37414	1.29999e-05	lost	FALSE	FALSE	FALSE
chr1	14410263	14410510	248	3.19475	2.08896e-05	gained	FALSE	FALSE	FALSE
chr1	14435440	14435803	364	4.88536	9.16295e-17	gained	FALSE	FALSE	FALSE
chr1	14444302	14444538	237	4.57463	1.6804e-09	gained	FALSE	FALSE	FALSE
chr1	14447448	14447761	314	2.00634	0.000794886	gained	FALSE	FALSE	FALSE
chr1	14464665	14464887	223	2.40834	5.48517e-05	gained	FALSE	FALSE	FALSE
chr1	14517083	14517382	300	3.15051	1.51307e-07	gained	FALSE	FALSE	FALSE
chr1	14541694	14542019	326	2.26156	0.00103416	gained	FALSE	FALSE	FALSE
chr1	14585742	14586028	287	-2.78652	0.000603158	lost	FALSE	FALSE	FALSE
chr1	14594584	14594790	207	3.64328	5.93685e-07	gained	FALSE	FALSE	FALSE
chr1	14609366	14609652	287	3.14643	5.82722e-09	gained	FALSE	FALSE	FALSE
chr1	14623286	14623629	344	2.83958	6.76769e-07	gained	FALSE	FALSE	FALSE
chr1	14647013	14647462	450	2.30963	5.87276e-05	gained	FALSE	FALSE	FALSE
chr1	14664273	14664382	110	2.21836	0.000830881	gained	FALSE	FALSE	FALSE
chr1	14666761	14667099	339	-2.34005	0.00140706	lost	FALSE	FALSE	FALSE
chr1	14672537	14672991	455	3.28553	2.38135e-11	gained	FALSE	FALSE	FALSE
chr1	14718735	14718890	156	3.08203	0.000255533	gained	FALSE	FALSE	FALSE
chr1	14762721	14762909	189	2.51849	0.000178055	gained	FALSE	FALSE	FALSE
chr1	14765689	14765876	188	-7.14245	8.63349e-07	lost	FALSE	FALSE	FALSE
chr1	14770092	14770257	166	2.47487	0.000695856	gained	FALSE	FALSE	FALSE
chr1	14797294	14797606	313	-6.65144	7.07234e-06	lost	FALSE	FALSE	FALSE
chr1	14848205	14848374	170	-3.32759	0.000114285	lost	FALSE	FALSE	FALSE
chr1	14848376	14848481	106	-3.45877	0.00077258	lost	FALSE	FALSE	FALSE
chr1	14893677	14893784	108	3.70264	0.000188755	gained	FALSE	FALSE	FALSE
chr1	15003830	15004264	435	-2.83762	2.88979e-06	lost	FALSE	FALSE	FALSE
chr1	15031397	15031720	324	3.86359	1.44102e-10	gained	FALSE	FALSE	FALSE
chr1	15050768	15051140	373	2.54859	2.33904e-07	gained	FALSE	FALSE	FALSE
chr1	15051336	15051535	200	2.17663	0.00131343	gained	FALSE	FALSE	FALSE
chr1	15058248	15058798	551	2.23148	1.02916e-06	gained	FALSE	FALSE	FALSE
chr1	15059388	15059697	310	-3.02747	0.000588022	lost	FALSE	FALSE	FALSE
chr1	15092285	15092644	360	5.14932	5.50186e-13	gained	FALSE	FALSE	FALSE
chr1	15149001	15149273	273	2.59897	5.01779e-06	gained	FALSE	FALSE	FALSE
chr1	15314582	15315144	563	-3.6515	1.52789e-09	lost	FALSE	FALSE	FALSE
chr1	15481071	15481172	102	-2.31516	0.00126	lost	TRUE	TRUE	FALSE
chr1	15544953	15545494	542	3.71622	4.56329e-11	gained	FALSE	FALSE	FALSE
chr1	15575672	15575792	121	2.62708	0.000331271	gained	TRUE	FALSE	FALSE
chr1	15581120	15581348	229	-6.63577	4.79113e-05	lost	FALSE	FALSE	FALSE
chr1	15666851	15667141	291	1.94968	0.000184869	gained	FALSE	FALSE	FALSE
chr1	15678011	15678124	114	-3.14088	0.000846191	lost	FALSE	FALSE	FALSE
chr1	15682636	15683744	1109	1.72243	1.91787e-05	gained	FALSE	FALSE	FALSE
chr1	15709209	15709449	241	3.24368	9.26456e-05	gained	FALSE	FALSE	FALSE
chr1	15709477	15709585	109	2.90535	0.000356896	gained	FALSE	FALSE	FALSE
chr1	15712685	15712874	190	-3.53654	9.5335e-05	lost	FALSE	TRUE	FALSE
chr1	15817611	15817821	211	2.58783	0.000607645	gained	FALSE	FALSE	FALSE
chr1	15841602	15841796	195	2.92251	0.000175682	gained	FALSE	FALSE	FALSE
chr1	15866677	15867063	387	-3.30849	1.81393e-05	lost	FALSE	FALSE	FALSE
chr1	15870091	15870418	328	-3.10236	2.18917e-05	lost	FALSE	FALSE	FALSE
chr1	15904252	15904487	236	3.50309	0.0015895	gained	FALSE	FALSE	FALSE
chr1	15910981	15911819	839	-1.49906	0.00117756	lost	TRUE	FALSE	FALSE
chr1	15936706	15937036	331	3.96037	3.24935e-05	gained	FALSE	FALSE	FALSE
chr1	15946729	15947018	290	2.87477	1.52711e-05	gained	FALSE	FALSE	FALSE
chr1	15954254	15954405	152	-5.71185	0.00132704	lost	FALSE	FALSE	FALSE
chr1	15977014	15977246	233	-4.84991	0.000399311	lost	FALSE	FALSE	FALSE
chr1	15981885	15982181	297	2.77369	4.69111e-06	gained	FALSE	FALSE	FALSE
chr1	15994657	15994831	175	3.76424	0.000316069	gained	FALSE	FALSE	FALSE
chr1	16005096	16005444	349	1.79662	0.000148686	gained	FALSE	FALSE	FALSE
chr1	16041008	16041423	416	-2.93905	0.000389584	lost	FALSE	FALSE	FALSE
chr1	16092302	16092817	516	1.74558	0.000838259	gained	TRUE	FALSE	FALSE
chr1	16114757	16115036	280	1.68493	0.00104967	gained	FALSE	FALSE	FALSE
chr1	16119636	16119904	269	-1.61128	0.00129685	lost	FALSE	FALSE	FALSE
chr1	16121648	16121897	250	1.32623	0.00141676	gained	FALSE	FALSE	FALSE
chr1	16126694	16127288	595	1.57071	0.000454142	gained	FALSE	FALSE	FALSE
chr1	16157314	16157539	226	-4.08854	2.04144e-07	lost	FALSE	FALSE	FALSE
chr1	16249867	16250044	178	2.17447	0.00151472	gained	FALSE	FALSE	FALSE
chr1	16251035	16251544	510	2.65454	0.00119693	gained	FALSE	FALSE	FALSE
chr1	16277493	16277689	197	-3.50503	2.19122e-07	lost	FALSE	FALSE	FALSE
chr1	16292421	16293244	824	-2.22562	0.000717417	lost	FALSE	FALSE	FALSE
chr1	16309444	16309754	311	-2.26102	0.000693867	lost	FALSE	FALSE	FALSE
chr1	16344196	16345186	991	-3.34623	6.24235e-09	lost	TRUE	FALSE	FALSE
chr1	16346194	16346503	310	-2.11266	5.41203e-05	lost	TRUE	FALSE	FALSE
chr1	16465302	16465866	565	2.07178	0.000291179	gained	FALSE	FALSE	FALSE
chr1	16471562	16472068	507	1.4125	0.00128224	gained	FALSE	FALSE	FALSE
chr1	16493959	16494085	127	-3.13864	3.57636e-05	lost	FALSE	FALSE	FALSE
chr1	16562610	16563177	568	1.81282	1.13764e-05	gained	TRUE	FALSE	FALSE
chr1	16576424	16576698	275	-2.03423	0.0012341	lost	FALSE	FALSE	FALSE
chr1	16581118	16581435	318	3.01238	8.58533e-05	gained	FALSE	FALSE	FALSE
chr1	16675382	16675687	306	1.68879	7.77498e-05	gained	FALSE	FALSE	FALSE
chr1	16750173	16750415	243	3.90871	4.89993e-08	gained	FALSE	FALSE	FALSE
chr1	16803990	16804187	198	-3.78278	0.00138467	lost	FALSE	FALSE	FALSE
chr1	16839187	16839311	125	3.11614	1.71265e-06	gained	FALSE	FALSE	FALSE
chr1	16859015	16859139	125	-3.56974	0.00172525	lost	FALSE	TRUE	FALSE
chr1	16921807	16921992	186	5.83779	2.82477e-08	gained	FALSE	FALSE	FALSE
chr1	16928905	16929165	261	2.9761	1.77754e-07	gained	FALSE	FALSE	FALSE
chr1	17004469	17004936	468	1.83284	3.78114e-06	gained	FALSE	FALSE	FALSE
chr1	17019965	17020075	111	-3.13504	0.00091762	lost	FALSE	TRUE	FALSE
chr1	17053721	17054305	585	2.26793	0.000631878	gained	FALSE	FALSE	FALSE
chr1	17201720	17201966	247	-3.06987	0.000397057	lost	FALSE	TRUE	FALSE
chr1	17230526	17230699	174	-2.67817	0.00012367	lost	FALSE	FALSE	FALSE
chr1	17230736	17230837	102	-3.18654	5.7629e-05	lost	FALSE	FALSE	FALSE
chr1	17271288	17271750	463	-4.54257	1.19034e-08	lost	FALSE	FALSE	FALSE
chr1	17274944	17275165	222	-1.76196	0.00142399	lost	FALSE	FALSE	FALSE
chr1	17305273	17305539	267	-2.35612	5.41211e-05	lost	TRUE	FALSE	FALSE
chr1	17307082	17307250	169	-2.8102	1.67481e-05	lost	TRUE	FALSE	FALSE
chr1	17330134	17330892	759	1.97539	2.16495e-06	gained	FALSE	FALSE	FALSE
chr1	17341270	17341415	146	-4.99093	4.70995e-07	lost	FALSE	FALSE	FALSE
chr1	17367293	17367648	356	3.88289	1.16955e-10	gained	FALSE	FALSE	FALSE
chr1	17475728	17476022	295	-2.9273	8.27337e-05	lost	FALSE	FALSE	FALSE
chr1	17489421	17489725	305	2.90584	8.63317e-06	gained	FALSE	FALSE	FALSE
chr1	17517771	17518169	399	4.52253	5.08035e-12	gained	FALSE	FALSE	FALSE
chr1	17534413	17534517	105	2.71448	0.000268288	gained	FALSE	FALSE	FALSE
chr1	17534605	17534892	288	2.70672	7.33751e-07	gained	FALSE	FALSE	FALSE
chr1	17552949	17553262	314	1.86485	6.79021e-05	gained	FALSE	FALSE	FALSE
chr1	17559546	17560042	497	1.27852	0.000852217	gained	FALSE	FALSE	FALSE
chr1	17560120	17560645	526	1.55006	0.000261943	gained	FALSE	FALSE	FALSE
chr1	17563925	17564094	170	3.25165	1.74593e-06	gained	FALSE	FALSE	FALSE
chr1	17577142	17577421	280	3.22871	0.00015096	gained	TRUE	FALSE	FALSE
chr1	17718769	17719208	440	-1.79294	0.000574976	lost	FALSE	FALSE	FALSE
chr1	17774043	17774503	461	-3.27013	0.000270518	lost	FALSE	FALSE	FALSE
chr1	17786618	17787174	557	4.57773	7.06824e-24	gained	FALSE	FALSE	FALSE
chr1	17802237	17802741	505	1.79282	0.000120448	gained	FALSE	FALSE	FALSE
chr1	17814375	17814576	202	2.46322	0.000532723	gained	FALSE	FALSE	FALSE
chr1	17820658	17821066	409	1.64455	0.000346784	gained	FALSE	FALSE	FALSE
chr1	17853770	17854046	277	-2.61875	0.000111375	lost	FALSE	FALSE	FALSE
chr1	17864595	17864721	127	-6.99286	6.07447e-06	lost	TRUE	FALSE	FALSE
chr1	17877571	17877864	294	2.32607	0.000843655	gained	FALSE	FALSE	FALSE
chr1	17921720	17921966	247	-2.76081	0.000941977	lost	FALSE	FALSE	FALSE
chr1	17932121	17932292	172	-2.95009	0.000554883	lost	FALSE	FALSE	FALSE
chr1	17932551	17932768	218	-2.68577	0.00110858	lost	FALSE	FALSE	FALSE
chr1	17960085	17960492	408	1.26381	0.00156471	gained	FALSE	FALSE	FALSE
chr1	18114211	18114546	336	-3.01284	2.3089e-05	lost	FALSE	FALSE	FALSE
chr1	18163825	18164494	670	-1.95025	0.0013691	lost	FALSE	FALSE	FALSE
chr1	18196352	18196603	252	-3.42831	4.83064e-06	lost	FALSE	FALSE	FALSE
chr1	18230025	18230240	216	3.22541	0.000147074	gained	FALSE	FALSE	FALSE
chr1	18284135	18284422	288	-4.76514	0.000222738	lost	FALSE	FALSE	FALSE
chr1	18398765	18399088	324	3.27848	4.54518e-09	gained	FALSE	FALSE	FALSE
chr1	18509312	18509614	303	2.60512	0.000178399	gained	FALSE	FALSE	FALSE
chr1	18711865	18712278	414	-2.27986	0.00116127	lost	FALSE	FALSE	FALSE
chr1	18738853	18738953	101	2.62002	0.00173215	gained	FALSE	FALSE	FALSE
chr1	18832196	18832410	215	4.34778	0.00119787	gained	FALSE	FALSE	FALSE
chr1	18909940	18910447	508	-1.83802	0.000798743	lost	FALSE	FALSE	FALSE
chr1	18911315	18911742	428	2.27814	3.32018e-06	gained	FALSE	FALSE	FALSE
chr1	18945066	18945391	326	2.49838	5.44333e-07	gained	FALSE	FALSE	FALSE
chr1	18995311	18995578	268	2.15857	2.52046e-05	gained	FALSE	FALSE	FALSE
chr1	19182174	19182382	209	2.06719	0.000767207	gained	FALSE	FALSE	FALSE
chr1	19217217	19217573	357	-3.64238	4.23844e-13	lost	TRUE	FALSE	FALSE
chr1	19218357	19218787	431	-3.32598	1.04069e-06	lost	TRUE	FALSE	FALSE
chr1	19227084	19227249	166	-4.69989	4.76943e-06	lost	FALSE	FALSE	FALSE
chr1	19240662	19240969	308	-3.39911	2.47351e-07	lost	FALSE	FALSE	FALSE
chr1	19252918	19253476	559	1.45892	0.000100477	gained	FALSE	FALSE	FALSE
chr1	19266799	19267032	234	-3.16865	4.24671e-06	lost	FALSE	FALSE	FALSE
chr1	19267767	19268123	357	-2.87678	6.88535e-05	lost	FALSE	FALSE	FALSE
chr1	19274970	19275395	426	1.77958	0.000836765	gained	FALSE	FALSE	FALSE
chr1	19278479	19278862	384	2.07292	0.000446913	gained	FALSE	FALSE	FALSE
chr1	19324833	19325155	323	1.89002	0.00160928	gained	FALSE	FALSE	FALSE
chr1	19336286	19336822	537	2.56702	2.30157e-10	gained	FALSE	FALSE	FALSE
chr1	19558963	19559379	417	-3.06944	8.74173e-06	lost	FALSE	FALSE	FALSE
chr1	19668582	19668960	379	-2.69238	0.00131598	lost	FALSE	FALSE	FALSE
chr1	19688227	19688650	424	-2.69937	9.63907e-06	lost	FALSE	FALSE	FALSE
chr1	19712459	19713033	575	-3.18927	1.29868e-09	lost	FALSE	FALSE	FALSE
chr1	19717883	19718041	159	-2.7369	0.00132154	lost	FALSE	FALSE	FALSE
chr1	19743688	19743807	120	-5.84423	0.000770995	lost	FALSE	FALSE	FALSE
chr1	19760238	19760386	149	-3.5805	9.42392e-05	lost	FALSE	FALSE	FALSE
chr1	19764427	19764684	258	-5.97147	7.13741e-08	lost	FALSE	FALSE	FALSE
chr1	19764689	19764817	129	-3.70833	0.000484261	lost	FALSE	FALSE	FALSE
chr1	19766986	19767301	316	1.39406	0.00024036	gained	FALSE	FALSE	FALSE
chr1	19778824	19779247	424	-1.70183	0.000346476	lost	FALSE	FALSE	FALSE
chr1	19783456	19783577	122	-2.45224	0.000374903	lost	FALSE	FALSE	FALSE
chr1	19791669	19791994	326	-3.34438	1.01382e-06	lost	FALSE	FALSE	FALSE
chr1	19835275	19835815	541	2.15465	0.000794511	gained	FALSE	FALSE	FALSE
chr1	19840785	19841291	507	-5.11875	1.70575e-12	lost	FALSE	FALSE	FALSE
chr1	19856084	19856607	524	-3.4451	0.00108275	lost	FALSE	FALSE	FALSE
chr1	19889897	19890675	779	-1.21362	0.00157812	lost	FALSE	FALSE	FALSE
chr1	19889897	19890675	779	-1.21362	0.00157812	lost	FALSE	FALSE	FALSE
chr1	19903432	19903890	459	-4.23558	1.8894e-05	lost	FALSE	FALSE	FALSE
chr1	19903432	19903890	459	-4.23558	1.8894e-05	lost	FALSE	FALSE	FALSE
chr1	19947244	19948176	933	-4.00838	4.55341e-11	lost	FALSE	FALSE	FALSE
chr1	19970178	19970359	182	-3.16641	2.8245e-06	lost	TRUE	TRUE	FALSE
chr1	19970442	19970844	403	-6.07812	9.83185e-16	lost	TRUE	TRUE	FALSE
chr1	19971207	19971457	251	-5.60487	1.95957e-09	lost	TRUE	TRUE	FALSE
chr1	19971557	19971733	177	-4.59461	1.14723e-08	lost	TRUE	TRUE	FALSE
chr1	19971789	19971899	111	-3.02989	7.48747e-05	lost	TRUE	TRUE	FALSE
chr1	19980956	19981156	201	2.32454	1.08222e-05	gained	FALSE	FALSE	FALSE
chr1	19992355	19992550	196	-3.51331	5.91548e-05	lost	TRUE	TRUE	FALSE
chr1	19995466	19995709	244	1.89735	0.000895941	gained	FALSE	FALSE	FALSE
chr1	20009893	20010119	227	-2.22743	0.00119634	lost	FALSE	FALSE	FALSE
chr1	20052083	20052229	147	-3.42664	0.00158926	lost	FALSE	FALSE	FALSE
chr1	20061145	20061464	320	-2.4521	2.62189e-06	lost	FALSE	FALSE	FALSE
chr1	20063964	20064132	169	2.36256	0.000741086	gained	FALSE	FALSE	FALSE
chr1	20076712	20077425	714	3.23079	1.10062e-05	gained	FALSE	FALSE	FALSE
chr1	20162127	20162325	199	2.85709	6.29255e-05	gained	FALSE	FALSE	FALSE
chr1	20186491	20186671	181	2.63604	8.27313e-05	gained	FALSE	FALSE	FALSE
chr1	20230168	20230411	244	3.4469	0.000263123	gained	FALSE	FALSE	FALSE
chr1	20238196	20238544	349	2.56662	0.00165828	gained	FALSE	FALSE	FALSE
chr1	20294157	20294658	502	-4.38803	0.000180097	lost	FALSE	FALSE	FALSE
chr1	20379009	20379205	197	3.18418	1.00817e-05	gained	FALSE	FALSE	FALSE
chr1	20379520	20379663	144	2.30671	0.000480057	gained	FALSE	FALSE	FALSE
chr1	20396447	20396895	449	-2.4791	2.15051e-05	lost	TRUE	FALSE	FALSE
chr1	20401130	20401575	446	-2.95886	9.43603e-05	lost	FALSE	FALSE	FALSE
chr1	20420463	20420902	440	-2.14304	0.000995513	lost	FALSE	FALSE	FALSE
chr1	20471376	20471552	177	-2.99538	0.000915416	lost	FALSE	FALSE	FALSE
chr1	20492635	20492798	164	3.02283	4.78812e-05	gained	FALSE	FALSE	FALSE
chr1	20521704	20521949	246	2.0375	9.08347e-05	gained	FALSE	FALSE	FALSE
chr1	20582128	20582625	498	2.13958	1.87064e-06	gained	FALSE	FALSE	FALSE
chr1	20592636	20592968	333	3.94217	4.67703e-12	gained	FALSE	FALSE	FALSE
chr1	20649615	20650052	438	3.04695	2.78268e-06	gained	FALSE	FALSE	FALSE
chr1	20650142	20650320	179	2.49015	0.0013502	gained	FALSE	FALSE	FALSE
chr1	20688662	20688792	131	2.24271	0.000383221	gained	FALSE	FALSE	FALSE
chr1	20732658	20733201	544	-2.93221	1.65175e-09	lost	FALSE	FALSE	FALSE
chr1	20735630	20735762	133	-7.23102	7.05653e-07	lost	FALSE	FALSE	FALSE
chr1	20742684	20743011	328	-3.23166	7.92636e-08	lost	FALSE	FALSE	FALSE
chr1	20755944	20756206	263	-2.59976	0.000644869	lost	TRUE	FALSE	FALSE
chr1	20801024	20801238	215	-1.97316	0.000836753	lost	FALSE	FALSE	FALSE
chr1	20822575	20823056	482	1.78871	9.24131e-05	gained	FALSE	FALSE	FALSE
chr1	20901766	20902220	455	1.49421	0.000141927	gained	FALSE	FALSE	FALSE
chr1	20929399	20929660	262	2.41565	4.25629e-06	gained	FALSE	FALSE	FALSE
chr1	20939068	20939244	177	3.53687	7.58524e-08	gained	FALSE	FALSE	FALSE
chr1	21059002	21060088	1087	1.24987	0.000589808	gained	TRUE	TRUE	FALSE
chr1	21069238	21069475	238	-6.95347	5.03605e-05	lost	FALSE	FALSE	FALSE
chr1	21118689	21119090	402	-2.24456	0.00053488	lost	FALSE	FALSE	FALSE
chr1	21140359	21140941	583	2.63798	6.17582e-05	gained	FALSE	FALSE	FALSE
chr1	21156068	21156397	330	-2.99388	0.000100273	lost	FALSE	FALSE	FALSE
chr1	21194336	21194633	298	-2.27706	0.000247581	lost	FALSE	FALSE	FALSE
chr1	21223357	21223732	376	2.81585	7.58204e-07	gained	FALSE	FALSE	FALSE
chr1	21300512	21300998	487	2.10496	0.000116409	gained	FALSE	FALSE	FALSE
chr1	21339489	21339772	284	-8.13927	1.6197e-08	lost	FALSE	FALSE	FALSE
chr1	21426938	21427412	475	-3.88923	2.18153e-07	lost	FALSE	FALSE	FALSE
chr1	21429880	21430194	315	-5.9022	7.39563e-08	lost	FALSE	FALSE	FALSE
chr1	21538657	21539003	347	3.13052	7.70546e-06	gained	FALSE	FALSE	FALSE
chr1	21580587	21581071	485	-4.83171	1.42582e-09	lost	FALSE	FALSE	FALSE
chr1	21581206	21581325	120	-3.23939	0.0014827	lost	FALSE	FALSE	FALSE
chr1	21604888	21605056	169	-3.70482	6.2035e-05	lost	TRUE	FALSE	FALSE
chr1	21607602	21607946	345	-5.52482	1.47271e-07	lost	TRUE	FALSE	FALSE
chr1	21620891	21621432	542	3.36322	6.20451e-07	gained	TRUE	FALSE	FALSE
chr1	21624538	21624882	345	-3.1052	2.38271e-08	lost	FALSE	FALSE	FALSE
chr1	21626432	21626627	196	-2.92248	9.01549e-05	lost	FALSE	FALSE	FALSE
chr1	21643618	21643838	221	-2.27023	0.000154674	lost	FALSE	FALSE	FALSE
chr1	21646085	21646237	153	-3.55172	0.000122722	lost	FALSE	FALSE	FALSE
chr1	21646984	21647162	179	-5.31933	3.18161e-05	lost	FALSE	FALSE	FALSE
chr1	21791715	21792017	303	4.72761	4.1561e-09	gained	FALSE	FALSE	FALSE
chr1	21805459	21805673	215	-6.7912	2.67116e-06	lost	FALSE	FALSE	FALSE
chr1	21835589	21835861	273	-3.67593	5.83391e-06	lost	TRUE	FALSE	FALSE
chr1	21868134	21868911	778	-2.27752	8.65303e-07	lost	FALSE	FALSE	FALSE
chr1	21893866	21894621	756	-2.00647	1.24765e-05	lost	FALSE	FALSE	FALSE
chr1	21894798	21895034	237	-2.53748	0.000214054	lost	FALSE	FALSE	FALSE
chr1	21999302	22000275	974	-2.48842	4.97556e-06	lost	FALSE	FALSE	FALSE
chr1	22085910	22086292	383	-7.77058	5.08303e-07	lost	FALSE	FALSE	FALSE
chr1	22209068	22209539	472	-4.07079	1.85404e-07	lost	FALSE	FALSE	FALSE
chr1	22223245	22223567	323	-4.72192	6.07004e-07	lost	FALSE	FALSE	FALSE
chr1	22227966	22228310	345	-3.90467	1.64519e-11	lost	FALSE	FALSE	FALSE
chr1	22232698	22233016	319	-4.91555	3.65336e-11	lost	FALSE	FALSE	FALSE
chr1	22235824	22236779	956	-2.62921	3.82274e-05	lost	FALSE	FALSE	FALSE
chr1	22241885	22242037	153	-2.70301	0.00016232	lost	FALSE	FALSE	FALSE
chr1	22242572	22242716	145	-2.15585	0.000226109	lost	FALSE	FALSE	FALSE
chr1	22246577	22247266	690	-2.48128	1.86443e-07	lost	FALSE	FALSE	FALSE
chr1	22258649	22258929	281	-3.04964	1.56623e-09	lost	FALSE	FALSE	FALSE
chr1	22350980	22351227	248	-2.55173	3.79069e-05	lost	TRUE	FALSE	FALSE
chr1	22357182	22357415	234	-3.70886	0.000377914	lost	FALSE	FALSE	FALSE
chr1	22418895	22419192	298	2.35024	0.00114886	gained	FALSE	FALSE	FALSE
chr1	22434853	22435055	203	-4.22237	8.90785e-05	lost	FALSE	FALSE	FALSE
chr1	22441258	22441560	303	-1.67815	0.00177499	lost	FALSE	FALSE	FALSE
chr1	22555904	22556389	486	2.56572	0.000239646	gained	FALSE	FALSE	FALSE
chr1	22674662	22674768	107	2.69008	0.00127572	gained	FALSE	FALSE	FALSE
chr1	22675021	22675176	156	3.12789	0.00105063	gained	FALSE	FALSE	FALSE
chr1	22702576	22702819	244	-2.53611	0.000831714	lost	FALSE	FALSE	FALSE
chr1	22814911	22815106	196	-2.95552	0.000553921	lost	FALSE	FALSE	FALSE
chr1	22817285	22817723	439	-7.69578	2.38528e-07	lost	FALSE	FALSE	FALSE
chr1	22945881	22946102	222	5.05643	6.94688e-07	gained	FALSE	FALSE	FALSE
chr1	23015968	23016452	485	2.66487	7.4939e-06	gained	FALSE	FALSE	FALSE
chr1	23072585	23073082	498	3.75102	6.07387e-10	gained	FALSE	FALSE	FALSE
chr1	23073827	23074287	461	2.3276	0.000138134	gained	FALSE	FALSE	FALSE
chr1	23098620	23098839	220	-3.21557	6.51196e-06	lost	FALSE	FALSE	FALSE
chr1	23107249	23107502	254	2.30263	0.000856826	gained	FALSE	FALSE	FALSE
chr1	23134867	23135826	960	-1.58025	0.00054534	lost	FALSE	FALSE	FALSE
chr1	23142134	23142254	121	-5.75264	0.000347003	lost	FALSE	FALSE	FALSE
chr1	23158348	23159264	917	1.27438	0.00152981	gained	FALSE	FALSE	FALSE
chr1	23168344	23168531	188	-2.50655	0.00171029	lost	FALSE	FALSE	FALSE
chr1	23168601	23168881	281	-3.38563	9.49028e-05	lost	FALSE	FALSE	FALSE
chr1	23188212	23188790	579	1.43314	0.0012158	gained	TRUE	FALSE	FALSE
chr1	23203234	23203712	479	-1.60115	0.00121642	lost	FALSE	FALSE	FALSE
chr1	23212804	23213056	253	-2.8848	0.000228777	lost	FALSE	FALSE	FALSE
chr1	23229511	23229972	462	2.43053	9.82256e-07	gained	FALSE	FALSE	FALSE
chr1	23276233	23276580	348	-4.58145	3.41478e-08	lost	FALSE	FALSE	FALSE
chr1	23437298	23437717	420	2.87931	6.42012e-05	gained	FALSE	FALSE	FALSE
chr1	23445776	23446009	234	1.88363	0.000280346	gained	FALSE	FALSE	FALSE
chr1	23458278	23458461	184	4.7344	5.16124e-07	gained	FALSE	FALSE	FALSE
chr1	23458530	23458773	244	3.42075	1.76389e-06	gained	FALSE	FALSE	FALSE
chr1	23496182	23496710	529	-2.40711	0.000498789	lost	TRUE	FALSE	FALSE
chr1	23515216	23515364	149	3.45343	2.61032e-06	gained	FALSE	FALSE	FALSE
chr1	23515394	23515819	426	3.48036	1.97109e-15	gained	FALSE	FALSE	FALSE
chr1	23520483	23520604	122	2.11648	0.00120763	gained	TRUE	FALSE	FALSE
chr1	23521212	23521530	319	1.15595	0.000733731	gained	TRUE	FALSE	FALSE
chr1	23728733	23729016	284	2.34813	3.18531e-05	gained	FALSE	FALSE	FALSE
chr1	23770509	23771024	516	-2.73307	1.29622e-05	lost	FALSE	FALSE	FALSE
chr1	23796692	23797671	980	-1.7484	0.000231894	lost	FALSE	FALSE	FALSE
chr1	23875261	23875569	309	-2.70204	9.65809e-05	lost	FALSE	FALSE	FALSE
chr1	23950899	23951194	296	4.62964	2.72387e-05	gained	FALSE	FALSE	FALSE
chr1	24085822	24086004	183	-4.04582	2.71055e-05	lost	FALSE	FALSE	FALSE
chr1	24156959	24157059	101	4.58729	0.000334386	gained	FALSE	FALSE	FALSE
chr1	24191405	24191516	112	3.67125	1.7938e-05	gained	FALSE	FALSE	FALSE
chr1	24191601	24191745	145	4.34238	2.34871e-05	gained	FALSE	FALSE	FALSE
chr1	24191821	24192410	590	2.90909	2.28338e-07	gained	FALSE	FALSE	FALSE
chr1	24372295	24372508	214	-2.82407	9.36101e-07	lost	FALSE	FALSE	FALSE
chr1	24518459	24518742	284	2.38046	0.000557599	gained	FALSE	FALSE	FALSE
chr1	24562752	24563010	259	1.96217	0.000121421	gained	FALSE	FALSE	FALSE
chr1	24563019	24563547	529	1.71888	0.000417088	gained	FALSE	FALSE	FALSE
chr1	24583941	24584204	264	3.1268	0.000906355	gained	FALSE	FALSE	FALSE
chr1	24592747	24593491	745	2.36614	5.12466e-07	gained	FALSE	FALSE	FALSE
chr1	24603315	24603593	279	3.36808	0.000219439	gained	FALSE	FALSE	FALSE
chr1	24628697	24628903	207	-6.72938	7.70107e-06	lost	FALSE	FALSE	FALSE
chr1	24636266	24636605	340	1.95082	1.68688e-05	gained	FALSE	FALSE	FALSE
chr1	24648225	24648629	405	1.73177	0.000555377	gained	TRUE	TRUE	FALSE
chr1	24678458	24678990	533	2.34574	2.97508e-07	gained	FALSE	FALSE	FALSE
chr1	24735982	24736368	387	1.45753	0.00168211	gained	FALSE	FALSE	FALSE
chr1	24764982	24765386	405	-2.44681	0.000466934	lost	FALSE	FALSE	FALSE
chr1	24769333	24769619	287	-2.34596	0.0012022	lost	FALSE	FALSE	FALSE
chr1	24779607	24779868	262	-3.5581	0.000711796	lost	FALSE	FALSE	FALSE
chr1	24790720	24791289	570	-3.95965	1.19017e-09	lost	FALSE	FALSE	FALSE
chr1	24816979	24817096	118	3.01258	0.00174176	gained	FALSE	FALSE	FALSE
chr1	24842106	24842625	520	1.68626	0.000193653	gained	TRUE	FALSE	FALSE
chr1	24878778	24879051	274	-2.20415	0.000753491	lost	FALSE	FALSE	FALSE
chr1	24922996	24923226	231	2.686	0.000272433	gained	FALSE	FALSE	FALSE
chr1	25004993	25005323	331	2.09889	0.000795529	gained	FALSE	FALSE	FALSE
chr1	25034319	25034599	281	1.55793	0.00129426	gained	FALSE	FALSE	FALSE
chr1	25129725	25130078	354	-3.90411	5.43442e-08	lost	FALSE	FALSE	FALSE
chr1	25215679	25216193	515	-1.43748	0.000111215	lost	FALSE	FALSE	FALSE
chr1	25226610	25226837	228	-7.31688	2.49474e-06	lost	FALSE	FALSE	FALSE
chr1	25246757	25247020	264	-4.38812	6.39296e-07	lost	TRUE	FALSE	FALSE
chr1	25248078	25248200	123	-5.783	0.00051255	lost	FALSE	FALSE	FALSE
chr1	25256743	25257031	289	-5.22402	3.52022e-08	lost	TRUE	TRUE	FALSE
chr1	25258804	25259022	219	-3.19039	3.44783e-05	lost	FALSE	TRUE	FALSE
chr1	25281608	25281990	383	3.77054	2.28539e-05	gained	FALSE	FALSE	FALSE
chr1	25358145	25358349	205	-4.01982	0.000207674	lost	FALSE	FALSE	FALSE
chr1	25390210	25390541	332	3.07512	3.26371e-05	gained	FALSE	FALSE	FALSE
chr1	25408738	25409069	332	3.78595	1.02396e-07	gained	FALSE	FALSE	FALSE
chr1	25417718	25417818	101	3.94876	3.24503e-05	gained	FALSE	FALSE	FALSE
chr1	25450097	25450379	283	-2.06578	0.000246038	lost	FALSE	FALSE	FALSE
chr1	25488541	25488800	260	-7.10947	3.3895e-06	lost	FALSE	FALSE	FALSE
chr1	25509108	25509630	523	1.84272	0.00162045	gained	FALSE	FALSE	FALSE
chr1	25580348	25580836	489	2.19619	1.47472e-06	gained	FALSE	FALSE	FALSE
chr1	25751880	25752183	304	1.6547	0.00178832	gained	FALSE	FALSE	FALSE
chr1	25827295	25827495	201	-4.83956	1.58156e-06	lost	FALSE	FALSE	FALSE
chr1	25831807	25832013	207	-2.53164	0.00156521	lost	FALSE	FALSE	FALSE
chr1	25893526	25893855	330	-3.58729	4.26589e-05	lost	FALSE	FALSE	FALSE
chr1	25916479	25917132	654	-4.48839	3.47772e-07	lost	FALSE	FALSE	FALSE
chr1	25980100	25980319	220	-2.56508	0.000684945	lost	FALSE	FALSE	FALSE
chr1	25987632	25987832	201	-2.57056	0.00168819	lost	FALSE	FALSE	FALSE
chr1	25990780	25991011	232	-2.79262	0.000458067	lost	FALSE	FALSE	FALSE
chr1	25999291	25999552	262	3.10872	5.68941e-05	gained	FALSE	FALSE	FALSE
chr1	26020763	26021309	547	-3.91158	2.10784e-11	lost	FALSE	FALSE	FALSE
chr1	26026668	26027026	359	-4.69695	3.79464e-12	lost	FALSE	FALSE	FALSE
chr1	26027262	26027454	193	-4.52607	1.04051e-05	lost	FALSE	FALSE	FALSE
chr1	26037509	26037811	303	-3.89874	2.49985e-07	lost	FALSE	FALSE	FALSE
chr1	26038106	26038583	478	-2.03616	4.31394e-05	lost	FALSE	FALSE	FALSE
chr1	26053518	26053969	452	-2.95711	9.74253e-07	lost	FALSE	FALSE	FALSE
chr1	26054037	26054429	393	-2.9934	3.32844e-07	lost	FALSE	FALSE	FALSE
chr1	26054496	26054793	298	-3.35172	3.29149e-06	lost	FALSE	FALSE	FALSE
chr1	26069926	26071079	1154	-2.33366	1.89833e-08	lost	FALSE	FALSE	FALSE
chr1	26132368	26132802	435	-2.60759	9.85134e-06	lost	FALSE	FALSE	FALSE
chr1	26132862	26133197	336	-3.72941	7.94077e-08	lost	FALSE	FALSE	FALSE
chr1	26145636	26146170	535	-1.56867	8.85992e-05	lost	TRUE	FALSE	FALSE
chr1	26284873	26285341	469	1.62024	0.000888976	gained	FALSE	FALSE	FALSE
chr1	26318808	26319064	257	2.87734	4.11104e-05	gained	FALSE	FALSE	FALSE
chr1	26342036	26342150	115	-4.32087	0.000162409	lost	FALSE	FALSE	FALSE
chr1	26346747	26347216	470	-1.34172	0.00143178	lost	TRUE	FALSE	FALSE
chr1	26358226	26358403	178	-3.3109	0.000189429	lost	FALSE	FALSE	FALSE
chr1	26452980	26453405	426	3.77086	7.63193e-06	gained	FALSE	FALSE	FALSE
chr1	26459070	26459273	204	3.1195	4.65891e-05	gained	FALSE	FALSE	FALSE
chr1	26548377	26548706	330	-3.62442	2.36634e-06	lost	FALSE	FALSE	FALSE
chr1	26551783	26552201	419	-3.24162	2.85973e-06	lost	TRUE	TRUE	FALSE
chr1	26613997	26614156	160	-3.06304	1.47966e-05	lost	FALSE	FALSE	FALSE
chr1	26633461	26633751	291	-2.04947	0.000652281	lost	TRUE	FALSE	FALSE
chr1	26678076	26678353	278	2.49784	0.000755241	gained	FALSE	FALSE	FALSE
chr1	26868698	26869144	447	-2.48202	0.000141076	lost	TRUE	FALSE	FALSE
chr1	26953521	26953850	330	-2.90402	1.55606e-06	lost	FALSE	FALSE	FALSE
chr1	27003831	27004447	617	1.59192	3.96072e-05	gained	FALSE	FALSE	FALSE
chr1	27014404	27014547	144	2.84639	4.16457e-05	gained	FALSE	FALSE	FALSE
chr1	27043337	27043804	468	-3.09673	8.76992e-06	lost	FALSE	FALSE	FALSE
chr1	27052443	27052672	230	1.79695	9.30052e-05	gained	FALSE	FALSE	FALSE
chr1	27060425	27060856	432	2.84612	2.3469e-07	gained	FALSE	FALSE	FALSE
chr1	27071504	27071613	110	-6.20114	7.78588e-05	lost	FALSE	FALSE	FALSE
chr1	27079772	27080190	419	-4.36716	7.50202e-05	lost	FALSE	FALSE	FALSE
chr1	27113402	27113655	254	-1.71532	0.000982514	lost	TRUE	FALSE	FALSE
chr1	27117037	27117336	300	2.89816	7.41832e-06	gained	FALSE	FALSE	FALSE
chr1	27165452	27165703	252	-3.03986	0.000346921	lost	FALSE	FALSE	FALSE
chr1	27184679	27185010	332	-3.32697	5.08494e-05	lost	FALSE	FALSE	FALSE
chr1	27266867	27267278	412	1.79757	0.000313123	gained	FALSE	FALSE	FALSE
chr1	27317162	27317379	218	1.94949	0.00185884	gained	FALSE	FALSE	FALSE
chr1	27358010	27358454	445	1.98059	8.15497e-05	gained	FALSE	FALSE	FALSE
chr1	27400695	27401133	439	2.23999	2.72568e-05	gained	FALSE	FALSE	FALSE
chr1	27465839	27466018	180	-2.66417	0.00099208	lost	FALSE	FALSE	FALSE
chr1	27471853	27472219	367	-3.11121	5.33502e-08	lost	FALSE	FALSE	FALSE
chr1	27618626	27619073	448	2.14932	0.000116752	gained	FALSE	FALSE	FALSE
chr1	27636116	27636543	428	4.85024	2.70399e-16	gained	FALSE	FALSE	FALSE
chr1	27676386	27676635	250	-2.10149	7.61793e-05	lost	FALSE	TRUE	FALSE
chr1	27677877	27678190	314	-8.1761	5.8328e-09	lost	FALSE	FALSE	FALSE
chr1	27734683	27734953	271	1.92307	0.000137197	gained	FALSE	FALSE	FALSE
chr1	27744324	27744424	101	-5.49034	0.00138253	lost	FALSE	FALSE	FALSE
chr1	27818826	27819012	187	-2.21993	0.000394797	lost	FALSE	FALSE	FALSE
chr1	27823288	27823633	346	-2.62831	9.71836e-05	lost	FALSE	FALSE	FALSE
chr1	27826630	27826807	178	2.84907	0.000938653	gained	FALSE	FALSE	FALSE
chr1	27830767	27831953	1187	-1.83097	0.000236542	lost	FALSE	FALSE	FALSE
chr1	27848005	27848261	257	-2.24627	0.000119817	lost	FALSE	FALSE	FALSE
chr1	27852083	27852271	189	-1.93935	0.00186185	lost	FALSE	FALSE	FALSE
chr1	27854577	27854764	188	-3.56187	3.08758e-07	lost	FALSE	FALSE	FALSE
chr1	27855026	27855257	232	-3.28987	6.97689e-06	lost	FALSE	FALSE	FALSE
chr1	27855290	27855987	698	-1.97282	5.11753e-07	lost	FALSE	FALSE	FALSE
chr1	27868869	27869294	426	2.33734	0.000179499	gained	FALSE	FALSE	FALSE
chr1	27871760	27872042	283	-3.2166	5.92599e-08	lost	FALSE	FALSE	FALSE
chr1	27877790	27878042	253	-2.86367	1.26063e-05	lost	FALSE	FALSE	FALSE
chr1	27881555	27881706	152	-3.07932	4.26388e-05	lost	FALSE	FALSE	FALSE
chr1	27903550	27903839	290	-2.92318	0.000102196	lost	FALSE	FALSE	FALSE
chr1	27908329	27908658	330	-3.15593	2.63856e-07	lost	FALSE	FALSE	FALSE
chr1	27916485	27916745	261	-2.11466	0.0011224	lost	FALSE	FALSE	FALSE
chr1	27985432	27986095	664	-1.89224	0.000302047	lost	FALSE	FALSE	FALSE
chr1	27994229	27994454	226	2.0593	4.09394e-05	gained	FALSE	FALSE	FALSE
chr1	28051534	28051769	236	-1.93024	0.000613393	lost	TRUE	FALSE	FALSE
chr1	28084451	28084780	330	-4.26661	0.000211065	lost	FALSE	FALSE	FALSE
chr1	28098659	28098973	315	-4.04325	1.20596e-06	lost	TRUE	FALSE	FALSE
chr1	28293346	28293540	195	3.72389	1.99557e-07	gained	FALSE	FALSE	FALSE
chr1	28294578	28294683	106	-3.47106	7.55132e-05	lost	FALSE	FALSE	FALSE
chr1	28306770	28307102	333	-2.72497	9.51075e-05	lost	FALSE	FALSE	FALSE
chr1	28389355	28389537	183	4.30761	2.25223e-06	gained	FALSE	FALSE	FALSE
chr1	28448646	28449065	420	-1.75667	0.000484944	lost	FALSE	FALSE	FALSE
chr1	28450242	28450554	313	1.49326	0.00100736	gained	FALSE	FALSE	FALSE
chr1	28472087	28472261	175	2.01408	0.00115407	gained	FALSE	FALSE	FALSE
chr1	28474350	28474488	139	2.49897	0.000763703	gained	FALSE	FALSE	FALSE
chr1	28490435	28490570	136	-6.36299	5.39042e-05	lost	FALSE	FALSE	FALSE
chr1	28539876	28540094	219	-2.56881	0.00156929	lost	FALSE	FALSE	FALSE
chr1	28640297	28640821	525	1.74487	0.000172999	gained	FALSE	FALSE	FALSE
chr1	28653475	28653752	278	1.79705	0.00144798	gained	TRUE	FALSE	FALSE
chr1	28669938	28670221	284	4.33985	4.31632e-09	gained	FALSE	FALSE	FALSE
chr1	28672608	28673076	469	1.94071	4.84494e-06	gained	FALSE	FALSE	FALSE
chr1	28680191	28680294	104	2.4111	0.00105728	gained	FALSE	FALSE	FALSE
chr1	28680630	28681078	449	1.52824	0.001644	gained	FALSE	FALSE	FALSE
chr1	28782549	28783034	486	-1.62926	0.000880014	lost	FALSE	FALSE	FALSE
chr1	28782549	28783034	486	-1.62926	0.000880014	lost	FALSE	FALSE	FALSE
chr1	28827581	28827848	268	2.67153	1.51527e-06	gained	FALSE	FALSE	FALSE
chr1	28827581	28827848	268	2.67153	1.51527e-06	gained	FALSE	FALSE	FALSE
chr1	28908860	28909091	232	-2.80504	4.48964e-07	lost	TRUE	FALSE	FALSE
chr1	28909434	28909592	159	-4.46602	4.50347e-08	lost	TRUE	FALSE	FALSE
chr1	29002230	29002545	316	-7.56844	9.78026e-08	lost	FALSE	FALSE	FALSE
chr1	29045195	29045824	630	-1.8259	0.00058038	lost	FALSE	FALSE	FALSE
chr1	29186885	29187189	305	2.9039	3.78243e-05	gained	FALSE	FALSE	FALSE
chr1	29378693	29378955	263	-4.84719	0.000158036	lost	FALSE	FALSE	FALSE
chr1	29448555	29448663	109	-4.08215	3.30446e-07	lost	TRUE	TRUE	FALSE
chr1	29448872	29449584	713	-5.4506	1.11283e-16	lost	TRUE	TRUE	FALSE
chr1	29449632	29449959	328	-4.91916	9.33097e-15	lost	TRUE	TRUE	FALSE
chr1	29450401	29450536	136	-5.24391	6.04734e-13	lost	TRUE	TRUE	FALSE
chr1	29450826	29451540	715	-3.17569	4.10331e-11	lost	TRUE	TRUE	FALSE
chr1	29462372	29462571	200	-7.10533	5.05794e-06	lost	FALSE	FALSE	FALSE
chr1	29473435	29474065	631	-1.28031	0.000624054	lost	FALSE	FALSE	FALSE
chr1	29497660	29497972	313	-2.25557	0.000608478	lost	FALSE	FALSE	FALSE
chr1	29565670	29566075	406	2.83611	1.48883e-07	gained	FALSE	TRUE	FALSE
chr1	29584548	29584858	311	2.03886	0.000430692	gained	FALSE	FALSE	FALSE
chr1	29585923	29586350	428	-2.62787	4.46903e-05	lost	FALSE	TRUE	FALSE
chr1	29676561	29676846	286	3.44112	7.2544e-05	gained	TRUE	FALSE	FALSE
chr1	29685374	29685712	339	2.49913	3.04253e-07	gained	FALSE	FALSE	FALSE
chr1	29707023	29707388	366	1.5774	0.000311209	gained	FALSE	FALSE	FALSE
chr1	29742004	29742217	214	2.45164	0.000720832	gained	FALSE	FALSE	FALSE
chr1	29746901	29747041	141	3.62456	4.64704e-05	gained	FALSE	FALSE	FALSE
chr1	29777216	29777469	254	2.86447	7.72548e-05	gained	FALSE	FALSE	FALSE
chr1	30042694	30043593	900	1.99213	2.62102e-07	gained	FALSE	FALSE	FALSE
chr1	30066564	30066720	157	3.22853	2.52179e-06	gained	FALSE	FALSE	FALSE
chr1	30191974	30192536	563	1.83779	0.000259242	gained	FALSE	FALSE	FALSE
chr1	30240540	30240818	279	3.80056	8.55466e-07	gained	FALSE	FALSE	FALSE
chr1	30240823	30240965	143	3.42477	0.00133965	gained	FALSE	FALSE	FALSE
chr1	30271975	30272075	101	3.9395	7.84028e-05	gained	FALSE	FALSE	FALSE
chr1	30308760	30308860	101	2.84152	0.000787722	gained	FALSE	FALSE	FALSE
chr1	30369930	30370212	283	2.58307	0.00137679	gained	FALSE	FALSE	FALSE
chr1	30376529	30376762	234	3.77952	0.000104711	gained	FALSE	FALSE	FALSE
chr1	30405925	30406324	400	3.98355	2.99111e-08	gained	FALSE	FALSE	FALSE
chr1	30492879	30493271	393	4.97686	0.00142072	gained	FALSE	FALSE	FALSE
chr1	30496207	30496429	223	3.58598	0.000230866	gained	FALSE	FALSE	FALSE
chr1	30496452	30496629	178	3.96643	0.000287475	gained	FALSE	FALSE	FALSE
chr1	30582679	30583126	448	-2.48294	0.000136232	lost	FALSE	FALSE	FALSE
chr1	30885068	30885590	523	1.83151	0.000535472	gained	FALSE	FALSE	FALSE
chr1	30996527	30996666	140	2.11489	0.000270145	gained	FALSE	FALSE	FALSE
chr1	31108256	31108558	303	3.79611	4.86597e-08	gained	FALSE	FALSE	FALSE
chr1	31111845	31111993	149	2.39489	0.00181678	gained	FALSE	FALSE	FALSE
chr1	31123890	31124297	408	-2.0182	0.00117782	lost	FALSE	FALSE	FALSE
chr1	31130675	31130804	130	2.28004	0.000301386	gained	FALSE	FALSE	FALSE
chr1	31145641	31145827	187	-2.67025	0.000719688	lost	FALSE	FALSE	FALSE
chr1	31168412	31168689	278	-4.84821	6.99181e-09	lost	FALSE	FALSE	FALSE
chr1	31171568	31171850	283	-3.13352	2.15764e-05	lost	FALSE	FALSE	FALSE
chr1	31205527	31205943	417	3.90843	1.79661e-10	gained	FALSE	FALSE	FALSE
chr1	31214094	31214328	235	3.32712	0.000901121	gained	FALSE	FALSE	FALSE
chr1	31221556	31221941	386	-2.45516	0.00111563	lost	FALSE	FALSE	FALSE
chr1	31234774	31234914	141	-2.30391	0.000551211	lost	FALSE	FALSE	FALSE
chr1	31280232	31280593	362	-4.2462	4.42328e-07	lost	FALSE	FALSE	FALSE
chr1	31455862	31456090	229	-2.74593	0.0009044	lost	FALSE	FALSE	FALSE
chr1	31575324	31575603	280	2.8038	3.04436e-05	gained	FALSE	FALSE	FALSE
chr1	31595668	31596010	343	-4.06312	2.8375e-06	lost	FALSE	FALSE	FALSE
chr1	31847692	31847997	306	-1.45791	0.00108247	lost	TRUE	FALSE	FALSE
chr1	31869830	31870891	1062	1.80968	0.00087928	gained	FALSE	FALSE	FALSE
chr1	31895322	31895880	559	1.54442	0.000255748	gained	FALSE	FALSE	FALSE
chr1	31917674	31917814	141	4.59552	0.000242826	gained	FALSE	FALSE	FALSE
chr1	31917960	31918187	228	3.82091	2.44589e-07	gained	FALSE	FALSE	FALSE
chr1	31944371	31944740	370	5.30558	4.38784e-08	gained	FALSE	FALSE	FALSE
chr1	31986340	31986686	347	4.23546	1.77791e-05	gained	FALSE	FALSE	FALSE
chr1	31989370	31989670	301	1.92143	0.000636103	gained	FALSE	FALSE	FALSE
chr1	32001251	32001467	217	2.53335	0.000252634	gained	FALSE	FALSE	FALSE
chr1	32028442	32028906	465	3.27132	7.18082e-06	gained	FALSE	FALSE	FALSE
chr1	32045427	32045728	302	-4.45921	2.06084e-09	lost	TRUE	FALSE	FALSE
chr1	32057411	32057678	268	1.48826	0.000605743	gained	FALSE	FALSE	FALSE
chr1	32092028	32092337	310	-2.63839	0.000306125	lost	FALSE	FALSE	FALSE
chr1	32114463	32114586	124	-3.07252	0.000185909	lost	FALSE	FALSE	FALSE
chr1	32124237	32124708	472	-4.14171	9.4253e-10	lost	FALSE	FALSE	FALSE
chr1	32169487	32169939	453	-2.12694	2.53832e-05	lost	TRUE	FALSE	FALSE
chr1	32169952	32170547	596	-1.83701	3.85251e-05	lost	TRUE	FALSE	TRUE
chr1	32237614	32237729	116	-4.09319	3.84011e-05	lost	FALSE	TRUE	FALSE
chr1	32237751	32238226	476	-3.0084	3.2037e-06	lost	FALSE	TRUE	FALSE
chr1	32238301	32238459	159	-3.88345	1.17407e-05	lost	FALSE	TRUE	FALSE
chr1	32288345	32288793	449	-2.84926	2.99456e-07	lost	FALSE	FALSE	FALSE
chr1	32312645	32313059	415	-2.64251	0.00126529	lost	FALSE	FALSE	FALSE
chr1	32343633	32344000	368	-3.49253	4.59466e-06	lost	FALSE	FALSE	FALSE
chr1	32363186	32363574	389	-2.58699	0.000327571	lost	FALSE	FALSE	FALSE
chr1	32405423	32405706	284	1.64025	7.79394e-05	gained	TRUE	FALSE	FALSE
chr1	32409884	32410366	483	-3.12171	2.1078e-08	lost	FALSE	FALSE	FALSE
chr1	32410384	32410676	293	-2.2914	0.000116558	lost	FALSE	FALSE	FALSE
chr1	32413801	32414242	442	-5.15977	2.73093e-13	lost	FALSE	FALSE	FALSE
chr1	32414336	32414437	102	-7.24629	1.29126e-06	lost	FALSE	FALSE	FALSE
chr1	32442994	32443693	700	-2.75352	2.31735e-08	lost	FALSE	FALSE	FALSE
chr1	32456835	32457197	363	-3.08359	0.000194685	lost	FALSE	FALSE	FALSE
chr1	32513425	32513575	151	-3.94883	0.000926998	lost	FALSE	FALSE	FALSE
chr1	32528030	32528431	402	-1.78148	1.33583e-05	lost	FALSE	FALSE	FALSE
chr1	32534590	32534839	250	-1.56558	0.000427713	lost	FALSE	FALSE	FALSE
chr1	32566117	32566315	199	-4.14556	0.000186557	lost	FALSE	FALSE	FALSE
chr1	32582249	32582416	168	-2.66033	0.000419976	lost	FALSE	FALSE	FALSE
chr1	32597777	32597877	101	3.01541	0.000841089	gained	FALSE	FALSE	FALSE
chr1	32599101	32599641	541	1.5728	9.04565e-06	gained	FALSE	FALSE	FALSE
chr1	32616831	32617391	561	-3.23348	0.000121112	lost	FALSE	FALSE	FALSE
chr1	32647770	32648017	248	-1.99512	0.000347896	lost	FALSE	FALSE	FALSE
chr1	32685937	32686241	305	-3.19626	6.92773e-05	lost	TRUE	FALSE	FALSE
chr1	32732748	32733160	413	-1.99664	0.000746545	lost	FALSE	FALSE	FALSE
chr1	32756831	32757003	173	1.97038	0.000261722	gained	TRUE	FALSE	FALSE
chr1	32769670	32769957	288	-3.41305	9.78172e-06	lost	FALSE	FALSE	FALSE
chr1	32802223	32802446	224	-2.12907	0.00052286	lost	TRUE	FALSE	FALSE
chr1	32819179	32819288	110	-3.20028	0.000348684	lost	FALSE	FALSE	FALSE
chr1	32866496	32867117	622	-1.30965	0.000587307	lost	FALSE	FALSE	FALSE
chr1	32926312	32926552	241	-2.85854	0.000207977	lost	FALSE	FALSE	FALSE
chr1	32926312	32926552	241	-2.85854	0.000207977	lost	FALSE	FALSE	FALSE
chr1	32930219	32930680	462	-4.13309	1.31447e-08	lost	TRUE	FALSE	TRUE
chr1	32930219	32930680	462	-4.13309	1.31447e-08	lost	TRUE	FALSE	TRUE
chr1	32974315	32974717	403	-2.99708	0.000274454	lost	FALSE	FALSE	FALSE
chr1	33058583	33058889	307	-2.71551	9.46723e-05	lost	FALSE	FALSE	FALSE
chr1	33088400	33088721	322	-5.29665	1.75118e-07	lost	FALSE	FALSE	FALSE
chr1	33168332	33169897	1566	-2.0519	0.000390349	lost	TRUE	TRUE	FALSE
chr1	33170796	33170898	103	-2.65013	6.0459e-05	lost	FALSE	FALSE	FALSE
chr1	33199603	33199889	287	-1.98778	0.00121625	lost	FALSE	FALSE	FALSE
chr1	33219881	33220501	621	-2.13641	1.99876e-05	lost	FALSE	FALSE	FALSE
chr1	33220567	33220698	132	-2.53437	0.000572287	lost	FALSE	FALSE	FALSE
chr1	33220935	33221036	102	-3.11934	0.000677255	lost	FALSE	FALSE	FALSE
chr1	33225775	33226010	236	2.9671	0.000386327	gained	FALSE	FALSE	FALSE
chr1	33234762	33234879	118	-6.13318	0.000207934	lost	FALSE	FALSE	FALSE
chr1	33381692	33382008	317	2.58075	0.000364816	gained	FALSE	FALSE	FALSE
chr1	33386443	33386804	362	-3.60405	2.31386e-05	lost	FALSE	FALSE	FALSE
chr1	33391438	33391732	295	-3.47328	5.17867e-06	lost	FALSE	TRUE	FALSE
chr1	33419119	33419503	385	4.06247	1.73567e-09	gained	FALSE	FALSE	FALSE
chr1	33419734	33420207	474	3.19762	9.56629e-08	gained	FALSE	FALSE	FALSE
chr1	33520808	33521700	893	1.44865	9.44996e-05	gained	FALSE	FALSE	FALSE
chr1	33538164	33538749	586	-3.64766	6.8869e-08	lost	FALSE	FALSE	FALSE
chr1	33608788	33609142	355	-2.44986	0.000569833	lost	FALSE	FALSE	FALSE
chr1	33618747	33619021	275	-2.25286	0.000573241	lost	FALSE	FALSE	FALSE
chr1	33641951	33642546	596	-2.03512	0.000824318	lost	TRUE	FALSE	FALSE
chr1	33648114	33648311	198	-2.59555	1.26742e-05	lost	TRUE	FALSE	FALSE
chr1	33684361	33684604	244	1.52532	0.0014247	gained	FALSE	FALSE	FALSE
chr1	33696836	33697129	294	-3.82956	2.77875e-05	lost	FALSE	FALSE	FALSE
chr1	33721052	33721393	342	1.59514	0.00141553	gained	TRUE	FALSE	FALSE
chr1	33758604	33758856	253	-3.34686	0.000156877	lost	FALSE	FALSE	FALSE
chr1	33761749	33761980	232	-2.26806	0.00178404	lost	FALSE	FALSE	FALSE
chr1	33766913	33767196	284	-2.1041	8.72637e-05	lost	FALSE	FALSE	FALSE
chr1	33772064	33772360	297	-3.18162	0.000318962	lost	FALSE	FALSE	FALSE
chr1	33772525	33772650	126	-6.1173	8.13178e-05	lost	FALSE	FALSE	FALSE
chr1	33781924	33782024	101	3.48124	1.58076e-05	gained	FALSE	FALSE	FALSE
chr1	33782039	33782197	159	2.84466	1.97423e-05	gained	FALSE	FALSE	FALSE
chr1	33798082	33798382	301	-1.67493	0.000215628	lost	TRUE	FALSE	FALSE
chr1	33803732	33803854	123	-3.11994	2.0513e-06	lost	FALSE	FALSE	FALSE
chr1	33827157	33827448	292	-4.973	0.000106954	lost	FALSE	FALSE	FALSE
chr1	33846501	33846606	106	3.63195	0.00144484	gained	FALSE	FALSE	FALSE
chr1	33848155	33848688	534	-3.09698	5.66399e-09	lost	FALSE	FALSE	FALSE
chr1	33920582	33920812	231	1.53276	0.000680148	gained	FALSE	FALSE	FALSE
chr1	33925287	33925713	427	2.37576	2.1767e-05	gained	FALSE	FALSE	FALSE
chr1	33925908	33926039	132	2.33925	3.39813e-05	gained	FALSE	FALSE	FALSE
chr1	33939636	33939798	163	1.54561	0.00122946	gained	TRUE	FALSE	FALSE
chr1	34004772	34004900	129	3.20432	0.000608892	gained	FALSE	FALSE	FALSE
chr1	34051610	34052115	506	2.67337	6.33338e-05	gained	FALSE	FALSE	FALSE
chr1	34080206	34080403	198	-3.52701	0.000363106	lost	FALSE	FALSE	FALSE
chr1	34148006	34148383	378	2.63137	2.2633e-05	gained	FALSE	FALSE	FALSE
chr1	34302578	34302872	295	3.00159	8.20122e-06	gained	FALSE	FALSE	FALSE
chr1	34326347	34326595	249	3.25108	4.41808e-06	gained	TRUE	FALSE	FALSE
chr1	34354362	34354648	287	4.03185	1.63894e-05	gained	FALSE	FALSE	FALSE
chr1	34378617	34378793	177	2.35544	0.00101556	gained	FALSE	FALSE	FALSE
chr1	34391353	34391462	110	2.70725	9.54675e-05	gained	FALSE	FALSE	FALSE
chr1	34526411	34526793	383	-2.80247	0.000195994	lost	FALSE	FALSE	FALSE
chr1	34591637	34591875	239	2.31718	6.28453e-05	gained	FALSE	FALSE	FALSE
chr1	34597626	34597768	143	2.04682	0.00161915	gained	FALSE	FALSE	FALSE
chr1	34652425	34652659	235	3.72451	8.28174e-06	gained	FALSE	FALSE	FALSE
chr1	34656213	34656329	117	3.39585	0.00162531	gained	FALSE	FALSE	FALSE
chr1	34656336	34656634	299	4.31068	4.29791e-10	gained	FALSE	FALSE	FALSE
chr1	34665277	34665958	682	3.86471	3.69206e-09	gained	FALSE	FALSE	FALSE
chr1	34784018	34784230	213	-5.84605	0.000696068	lost	FALSE	FALSE	FALSE
chr1	34826358	34826563	206	2.81364	0.000163271	gained	FALSE	FALSE	FALSE
chr1	34845674	34845825	152	2.77492	1.77503e-05	gained	FALSE	FALSE	FALSE
chr1	34885333	34885550	218	3.20099	1.21995e-05	gained	FALSE	FALSE	FALSE
chr1	35180846	35180946	101	3.07414	0.00134995	gained	FALSE	FALSE	FALSE
chr1	35203063	35203180	118	2.60446	0.000687716	gained	FALSE	FALSE	FALSE
chr1	35228820	35228929	110	2.08461	0.000452861	gained	FALSE	FALSE	FALSE
chr1	35228934	35229433	500	3.29813	3.94111e-08	gained	FALSE	FALSE	FALSE
chr1	35294809	35295262	454	-2.64954	2.97604e-06	lost	FALSE	FALSE	FALSE
chr1	35301227	35301757	531	-2.56933	0.000417973	lost	FALSE	FALSE	FALSE
chr1	35355305	35355446	142	-6.07969	0.00053346	lost	FALSE	FALSE	FALSE
chr1	35542053	35542401	349	1.41569	0.000160257	gained	FALSE	FALSE	FALSE
chr1	35551094	35551425	332	2.75035	5.82793e-07	gained	FALSE	FALSE	FALSE
chr1	35551505	35551633	129	3.3087	0.000126824	gained	FALSE	FALSE	FALSE
chr1	35688029	35688894	866	-3.24961	1.56662e-08	lost	FALSE	FALSE	FALSE
chr1	35753378	35753775	398	1.30151	0.00124891	gained	FALSE	FALSE	FALSE
chr1	35770582	35770833	252	3.78507	8.30092e-05	gained	FALSE	FALSE	FALSE
chr1	35785676	35785953	278	-3.66732	9.90311e-07	lost	FALSE	FALSE	FALSE
chr1	35811027	35811354	328	-5.44367	8.14546e-07	lost	FALSE	FALSE	FALSE
chr1	35835967	35836124	158	-3.91695	0.00108427	lost	FALSE	FALSE	FALSE
chr1	36038807	36039227	421	-4.88795	7.21867e-13	lost	TRUE	TRUE	FALSE
chr1	36191315	36191547	233	-3.58158	0.000542716	lost	FALSE	FALSE	FALSE
chr1	36317143	36317429	287	-7.42203	1.54537e-05	lost	FALSE	FALSE	FALSE
chr1	36474196	36474486	291	3.15823	3.82574e-05	gained	FALSE	FALSE	FALSE
chr1	36500228	36500644	417	3.25307	9.1408e-06	gained	FALSE	FALSE	FALSE
chr1	36594200	36594575	376	2.18239	0.000168644	gained	FALSE	FALSE	FALSE
chr1	36766179	36766463	285	1.94821	0.000138474	gained	FALSE	FALSE	FALSE
chr1	36818108	36818402	295	2.84978	0.000128309	gained	FALSE	FALSE	FALSE
chr1	36830797	36831300	504	-3.18	7.71409e-09	lost	FALSE	FALSE	FALSE
chr1	36831697	36831891	195	-3.72238	0.000145404	lost	FALSE	FALSE	FALSE
chr1	36831970	36832153	184	-3.13793	0.000355572	lost	FALSE	FALSE	FALSE
chr1	36902341	36902749	409	4.50556	9.96963e-09	gained	FALSE	FALSE	FALSE
chr1	36977457	36977821	365	1.87548	0.000717422	gained	FALSE	FALSE	FALSE
chr1	37402796	37403242	447	2.87403	4.06812e-05	gained	FALSE	FALSE	FALSE
chr1	37503891	37504130	240	1.79844	0.0014885	gained	FALSE	TRUE	FALSE
chr1	37762236	37762477	242	4.38731	4.43772e-10	gained	FALSE	FALSE	FALSE
chr1	37889472	37889716	245	3.21237	1.12526e-05	gained	FALSE	FALSE	FALSE
chr1	38000050	38000449	400	1.82378	2.85076e-06	gained	FALSE	FALSE	FALSE
chr1	38002967	38003316	350	1.2188	0.00162134	gained	FALSE	FALSE	FALSE
chr1	38015011	38015304	294	2.64287	9.69082e-06	gained	FALSE	FALSE	FALSE
chr1	38139596	38139933	338	1.90662	0.000414522	gained	FALSE	FALSE	FALSE
chr1	38142549	38142885	337	-4.40758	1.87351e-07	lost	FALSE	FALSE	FALSE
chr1	38204971	38205213	243	3.85377	2.46013e-07	gained	FALSE	FALSE	FALSE
chr1	38275721	38275889	169	-4.23959	7.88926e-09	lost	TRUE	FALSE	FALSE
chr1	38280019	38280219	201	-4.75139	8.16205e-05	lost	FALSE	FALSE	FALSE
chr1	38310970	38311073	104	4.35197	0.00137551	gained	FALSE	FALSE	FALSE
chr1	38342527	38342714	188	4.45701	3.26626e-06	gained	FALSE	FALSE	FALSE
chr1	38357923	38358410	488	-2.17192	0.00186621	lost	FALSE	FALSE	FALSE
chr1	38392256	38392405	150	-6.35162	2.03291e-05	lost	FALSE	FALSE	FALSE
chr1	38461454	38462501	1048	-2.78823	9.90984e-05	lost	FALSE	FALSE	FALSE
chr1	38712613	38712790	178	2.62241	7.64981e-05	gained	FALSE	FALSE	FALSE
chr1	38774488	38774602	115	2.50509	0.0014569	gained	FALSE	FALSE	FALSE
chr1	38909930	38910287	358	2.27287	7.40131e-05	gained	FALSE	FALSE	FALSE
chr1	38950509	38950691	183	3.90304	0.000344224	gained	FALSE	FALSE	FALSE
chr1	38993288	38993493	206	2.84598	0.000509956	gained	FALSE	FALSE	FALSE
chr1	39156592	39156767	176	2.7605	0.000958264	gained	FALSE	FALSE	FALSE
chr1	39193747	39194536	790	-1.57202	9.86917e-05	lost	FALSE	FALSE	FALSE
chr1	39196733	39197011	279	4.00539	2.24005e-10	gained	FALSE	FALSE	FALSE
chr1	39201189	39201850	662	2.67788	3.36077e-05	gained	FALSE	FALSE	FALSE
chr1	39210288	39210436	149	3.90563	0.000174123	gained	FALSE	FALSE	FALSE
chr1	39269762	39269949	188	-3.60691	7.84852e-05	lost	FALSE	TRUE	FALSE
chr1	39292025	39292239	215	3.28701	4.35501e-05	gained	FALSE	FALSE	FALSE
chr1	39297740	39298025	286	2.48221	1.30882e-05	gained	FALSE	FALSE	FALSE
chr1	39397257	39397522	266	-3.8174	0.000198426	lost	FALSE	FALSE	FALSE
chr1	39512541	39512800	260	-3.05172	4.41961e-05	lost	FALSE	FALSE	FALSE
chr1	39513009	39513938	930	-1.33804	0.000909178	lost	FALSE	FALSE	FALSE
chr1	39541788	39542566	779	-1.6725	0.000128978	lost	FALSE	FALSE	FALSE
chr1	39552797	39553085	289	-1.83997	5.53283e-05	lost	FALSE	FALSE	FALSE
chr1	39607744	39607990	247	-3.16326	0.00046028	lost	FALSE	FALSE	FALSE
chr1	39639744	39640115	372	-2.25369	0.000254051	lost	FALSE	FALSE	FALSE
chr1	39644117	39644786	670	2.23361	6.1345e-05	gained	FALSE	FALSE	FALSE
chr1	39649395	39649764	370	2.92195	2.94795e-11	gained	FALSE	FALSE	FALSE
chr1	39651309	39651552	244	2.12801	0.000283184	gained	FALSE	FALSE	FALSE
chr1	39651558	39651757	200	2.05966	0.000295219	gained	FALSE	FALSE	FALSE
chr1	39671534	39671695	162	-2.46863	0.000625668	lost	FALSE	FALSE	FALSE
chr1	39679868	39680032	165	-3.07969	0.00110949	lost	FALSE	FALSE	FALSE
chr1	39760280	39760629	350	-3.40394	0.000918791	lost	FALSE	FALSE	FALSE
chr1	39784112	39784311	200	3.72791	0.000469306	gained	FALSE	FALSE	FALSE
chr1	39826534	39826757	224	2.91024	6.91161e-05	gained	FALSE	FALSE	FALSE
chr1	39851083	39851240	158	-6.14304	0.000752218	lost	FALSE	FALSE	FALSE
chr1	39875227	39875426	200	-2.29026	0.000564626	lost	TRUE	FALSE	FALSE
chr1	39883998	39884244	247	-2.75572	0.000564711	lost	FALSE	FALSE	FALSE
chr1	39887011	39887387	377	-2.6859	0.00156393	lost	FALSE	FALSE	FALSE
chr1	39916730	39917307	578	1.63428	3.93256e-05	gained	FALSE	FALSE	FALSE
chr1	39956794	39956898	105	-5.75703	0.00112501	lost	TRUE	TRUE	FALSE
chr1	39980319	39980660	342	-3.20156	9.9817e-06	lost	TRUE	FALSE	FALSE
chr1	40000618	40000736	119	3.12889	0.000570495	gained	FALSE	FALSE	FALSE
chr1	40090027	40090242	216	-6.6772	3.32753e-05	lost	FALSE	FALSE	FALSE
chr1	40100927	40101197	271	-3.44978	5.58612e-05	lost	FALSE	FALSE	FALSE
chr1	40117781	40118147	367	-3.9762	3.99577e-08	lost	FALSE	FALSE	FALSE
chr1	40118295	40118614	320	-3.04336	5.36426e-07	lost	FALSE	FALSE	FALSE
chr1	40159789	40159952	164	3.47813	8.15957e-05	gained	FALSE	FALSE	FALSE
chr1	40160912	40161023	112	3.14954	2.0829e-05	gained	FALSE	FALSE	FALSE
chr1	40167585	40167853	269	2.42236	0.00035348	gained	FALSE	TRUE	FALSE
chr1	40179265	40179619	355	2.32922	4.38516e-05	gained	FALSE	FALSE	FALSE
chr1	40188284	40188478	195	3.45775	4.98201e-06	gained	FALSE	FALSE	FALSE
chr1	40198539	40198642	104	1.85689	0.00178048	gained	FALSE	FALSE	FALSE
chr1	40198845	40199208	364	2.15539	1.46406e-05	gained	FALSE	FALSE	FALSE
chr1	40201441	40201771	331	5.89254	5.36282e-21	gained	FALSE	FALSE	FALSE
chr1	40232291	40232536	246	-3.24204	0.000369928	lost	FALSE	FALSE	FALSE
chr1	40264815	40265923	1109	2.08495	1.81405e-07	gained	FALSE	FALSE	FALSE
chr1	40280402	40280667	266	1.75274	0.00150054	gained	FALSE	FALSE	FALSE
chr1	40287777	40288232	456	-2.40896	7.04871e-05	lost	FALSE	FALSE	FALSE
chr1	40352472	40352887	416	2.40705	1.69861e-07	gained	FALSE	FALSE	FALSE
chr1	40362762	40362940	179	-1.80439	0.00163415	lost	FALSE	FALSE	FALSE
chr1	40366713	40366916	204	-2.07728	0.00176779	lost	TRUE	TRUE	FALSE
chr1	40542319	40543068	750	-1.7227	6.20684e-05	lost	FALSE	FALSE	FALSE
chr1	40598433	40599006	574	-1.7798	0.00185942	lost	FALSE	FALSE	FALSE
chr1	40707440	40708170	731	1.54159	2.56074e-05	gained	FALSE	FALSE	FALSE
chr1	40739753	40739853	101	3.49348	0.000617572	gained	FALSE	FALSE	FALSE
chr1	40781493	40781818	326	-2.63076	1.36136e-05	lost	TRUE	TRUE	TRUE
chr1	40781847	40782015	169	-2.73854	4.92057e-05	lost	TRUE	TRUE	TRUE
chr1	40845796	40846052	257	-3.39243	7.04586e-07	lost	FALSE	FALSE	FALSE
chr1	40848940	40849566	627	-2.40246	4.74105e-05	lost	FALSE	FALSE	FALSE
chr1	40860252	40860411	160	-7.45789	4.85729e-07	lost	TRUE	FALSE	FALSE
chr1	40901187	40901908	722	-2.76753	1.12512e-05	lost	FALSE	FALSE	FALSE
chr1	41174495	41174731	237	-3.33349	4.27083e-07	lost	TRUE	FALSE	FALSE
chr1	41174776	41175084	309	-2.67801	2.6063e-05	lost	TRUE	FALSE	FALSE
chr1	41177100	41177528	429	2.374	6.03076e-08	gained	FALSE	FALSE	FALSE
chr1	41220766	41221140	375	-2.77744	2.59005e-05	lost	TRUE	FALSE	FALSE
chr1	41229477	41229757	281	-7.92646	2.82499e-08	lost	FALSE	FALSE	FALSE
chr1	41247004	41247268	265	2.88747	0.000993298	gained	FALSE	FALSE	FALSE
chr1	41272525	41272990	466	-2.92284	1.32519e-07	lost	FALSE	FALSE	FALSE
chr1	41273027	41273270	244	-2.88914	0.000207476	lost	FALSE	FALSE	FALSE
chr1	41274249	41274510	262	-3.38084	3.24531e-05	lost	FALSE	FALSE	FALSE
chr1	41284175	41284600	426	-1.77005	0.00116479	lost	FALSE	FALSE	FALSE
chr1	41290343	41290626	284	-2.49838	4.40347e-05	lost	FALSE	FALSE	FALSE
chr1	41313094	41313392	299	1.71469	0.000782482	gained	FALSE	FALSE	FALSE
chr1	41326742	41327431	690	-3.8697	4.86324e-10	lost	TRUE	TRUE	TRUE
chr1	41334024	41334328	305	1.87153	0.000315559	gained	FALSE	FALSE	FALSE
chr1	41341376	41341786	411	1.62201	5.92865e-05	gained	FALSE	FALSE	FALSE
chr1	41343350	41343906	557	1.48741	0.000916809	gained	FALSE	FALSE	FALSE
chr1	41349675	41349930	256	-3.26949	0.000250448	lost	FALSE	TRUE	FALSE
chr1	41363196	41363566	371	1.99694	0.00156629	gained	FALSE	FALSE	FALSE
chr1	41405104	41405396	293	-2.7193	0.00061404	lost	FALSE	FALSE	FALSE
chr1	41433134	41434055	922	1.46261	0.00112002	gained	FALSE	FALSE	FALSE
chr1	41472679	41472949	271	2.05526	8.95348e-05	gained	FALSE	FALSE	FALSE
chr1	41475272	41475393	122	2.66347	0.000217715	gained	FALSE	FALSE	FALSE
chr1	41507578	41507878	301	-3.32697	0.000292665	lost	FALSE	FALSE	FALSE
chr1	41511375	41511809	435	-3.16317	8.41098e-06	lost	FALSE	FALSE	FALSE
chr1	41519182	41519418	237	-4.16477	0.000308037	lost	FALSE	FALSE	FALSE
chr1	41562876	41563089	214	-6.59772	3.78538e-05	lost	FALSE	FALSE	FALSE
chr1	41639941	41640178	238	3.59546	1.60959e-05	gained	FALSE	FALSE	FALSE
chr1	41704211	41704422	212	1.94432	2.96881e-05	gained	FALSE	FALSE	FALSE
chr1	41704513	41704675	163	3.77038	1.20873e-07	gained	FALSE	FALSE	FALSE
chr1	41807638	41807743	106	2.87232	0.00133379	gained	FALSE	FALSE	FALSE
chr1	41807753	41808093	341	3.60284	4.14414e-08	gained	FALSE	FALSE	FALSE
chr1	41853422	41853782	361	-2.52861	2.62864e-06	lost	FALSE	FALSE	FALSE
chr1	41869958	41870256	299	2.79399	3.46181e-06	gained	FALSE	FALSE	FALSE
chr1	41930647	41930903	257	4.76525	2.74263e-11	gained	FALSE	FALSE	FALSE
chr1	41944632	41944935	304	-2.70817	2.8173e-06	lost	FALSE	FALSE	FALSE
chr1	41948146	41948348	203	2.66126	1.00052e-05	gained	FALSE	FALSE	FALSE
chr1	41964173	41964361	189	2.25953	0.000841531	gained	FALSE	FALSE	FALSE
chr1	41967404	41967581	178	3.56595	2.98446e-07	gained	FALSE	FALSE	FALSE
chr1	42042365	42042833	469	-2.11046	3.35118e-05	lost	FALSE	FALSE	FALSE
chr1	42074298	42074412	115	-5.58366	0.00129527	lost	FALSE	FALSE	FALSE
chr1	42091901	42092229	329	2.7528	0.000455004	gained	FALSE	FALSE	FALSE
chr1	42092684	42093001	318	2.90495	6.70542e-09	gained	FALSE	FALSE	FALSE
chr1	42095251	42095656	406	1.38084	0.000632178	gained	FALSE	FALSE	FALSE
chr1	42138548	42138707	160	-6.15576	0.00122954	lost	FALSE	FALSE	FALSE
chr1	42224220	42224563	344	-2.73004	1.35702e-05	lost	FALSE	FALSE	FALSE
chr1	42237104	42237472	369	-1.78568	0.000195291	lost	FALSE	FALSE	FALSE
chr1	42250257	42250441	185	-2.88455	0.000508332	lost	FALSE	FALSE	FALSE
chr1	42292229	42292477	249	-3.34705	0.000203588	lost	FALSE	FALSE	FALSE
chr1	42294591	42294711	121	-5.95744	0.000171034	lost	FALSE	FALSE	FALSE
chr1	42296511	42296826	316	-3.25942	0.000356836	lost	FALSE	FALSE	FALSE
chr1	42304011	42304223	213	2.85779	0.000411491	gained	FALSE	FALSE	FALSE
chr1	42322558	42322909	352	-2.74824	1.73408e-06	lost	FALSE	FALSE	FALSE
chr1	42328547	42329042	496	2.04983	0.000225015	gained	FALSE	FALSE	FALSE
chr1	42386349	42386650	302	2.37072	1.00019e-06	gained	TRUE	FALSE	FALSE
chr1	42420278	42420584	307	-2.52269	0.000902436	lost	FALSE	FALSE	FALSE
chr1	42502896	42503165	270	-2.55233	0.000527691	lost	TRUE	FALSE	FALSE
chr1	42611678	42611916	239	-2.54807	0.00105864	lost	FALSE	FALSE	FALSE
chr1	42631443	42631757	315	1.6764	0.000113224	gained	TRUE	FALSE	FALSE
chr1	42643290	42643570	281	-1.61625	0.000864291	lost	FALSE	FALSE	FALSE
chr1	42645095	42645212	118	-3.30441	0.000454864	lost	FALSE	FALSE	FALSE
chr1	42671840	42672023	184	3.39872	0.000211074	gained	FALSE	FALSE	FALSE
chr1	42676887	42677210	324	2.20134	0.00111779	gained	FALSE	FALSE	FALSE
chr1	42805872	42806152	281	3.57298	9.98542e-08	gained	FALSE	FALSE	FALSE
chr1	42915624	42916096	473	-2.66426	0.000632834	lost	FALSE	FALSE	FALSE
chr1	42992015	42992200	186	3.92094	1.31125e-08	gained	FALSE	FALSE	FALSE
chr1	42995408	42995994	587	1.49875	0.000452476	gained	FALSE	FALSE	FALSE
chr1	43145113	43145326	214	-3.14831	0.000576893	lost	FALSE	FALSE	FALSE
chr1	43197968	43198275	308	-2.23265	0.000455515	lost	FALSE	FALSE	FALSE
chr1	43267858	43268128	271	-3.00195	6.34979e-05	lost	FALSE	FALSE	FALSE
chr1	43402895	43403204	310	1.94516	7.51711e-05	gained	FALSE	FALSE	FALSE
chr1	43408892	43409187	296	3.36928	1.43311e-11	gained	FALSE	FALSE	FALSE
chr1	43439022	43439363	342	2.93835	0.000555768	gained	FALSE	FALSE	FALSE
chr1	43446230	43446356	127	2.33166	0.00183061	gained	FALSE	FALSE	FALSE
chr1	43447626	43447858	233	-4.54839	0.00031591	lost	FALSE	FALSE	FALSE
chr1	43464968	43465371	404	-2.57047	9.18222e-05	lost	FALSE	FALSE	FALSE
chr1	43549931	43550112	182	3.63423	2.0966e-05	gained	FALSE	FALSE	FALSE
chr1	43609436	43609583	148	2.76535	0.000300505	gained	FALSE	FALSE	FALSE
chr1	43609941	43610245	305	1.59572	0.00171434	gained	FALSE	FALSE	FALSE
chr1	43621741	43621992	252	2.37472	0.00132291	gained	FALSE	FALSE	FALSE
chr1	43671446	43671770	325	-4.13576	1.01363e-08	lost	FALSE	FALSE	FALSE
chr1	43680183	43680483	301	-3.78253	2.16463e-07	lost	FALSE	FALSE	FALSE
chr1	43690912	43691206	295	2.49813	3.01875e-06	gained	FALSE	FALSE	FALSE
chr1	43707351	43707565	215	2.97087	9.86898e-06	gained	FALSE	FALSE	FALSE
chr1	43795770	43796501	732	-2.02752	6.32124e-06	lost	FALSE	FALSE	FALSE
chr1	43901402	43901837	436	-2.19439	1.20302e-05	lost	FALSE	FALSE	FALSE
chr1	43988793	43989167	375	1.74964	0.000222802	gained	FALSE	FALSE	FALSE
chr1	44003078	44003401	324	2.94038	0.000116775	gained	FALSE	FALSE	FALSE
chr1	44031257	44031856	600	-1.88224	3.9345e-06	lost	FALSE	FALSE	FALSE
chr1	44047819	44048260	442	1.29853	0.000566359	gained	FALSE	FALSE	FALSE
chr1	44087174	44087350	177	-3.29929	0.000588408	lost	FALSE	FALSE	FALSE
chr1	44107572	44107785	214	3.32686	1.40257e-08	gained	FALSE	FALSE	FALSE
chr1	44132345	44132703	359	-4.57484	5.62834e-07	lost	FALSE	FALSE	FALSE
chr1	44170469	44170777	309	-1.83372	0.000121491	lost	FALSE	FALSE	FALSE
chr1	44249125	44249235	111	2.15748	0.000848479	gained	FALSE	FALSE	FALSE
chr1	44249288	44249732	445	2.47658	4.17737e-08	gained	FALSE	FALSE	FALSE
chr1	44266921	44267135	215	5.30391	1.33996e-06	gained	FALSE	FALSE	FALSE
chr1	44299915	44300553	639	1.89534	0.000621763	gained	FALSE	FALSE	FALSE
chr1	44353606	44353709	104	3.62657	0.000967569	gained	FALSE	FALSE	FALSE
chr1	44358633	44359109	477	-2.51837	0.000269124	lost	FALSE	FALSE	FALSE
chr1	44399075	44399259	185	-3.86303	1.42921e-08	lost	TRUE	FALSE	FALSE
chr1	44480836	44481263	428	-2.89614	3.43292e-08	lost	TRUE	FALSE	FALSE
chr1	44490278	44490444	167	-2.83112	0.000400942	lost	FALSE	FALSE	FALSE
chr1	44494267	44494373	107	2.88097	1.05879e-05	gained	FALSE	FALSE	FALSE
chr1	44509788	44509890	103	3.07966	4.84221e-05	gained	FALSE	FALSE	FALSE
chr1	44509969	44510248	280	2.84831	2.48021e-09	gained	FALSE	FALSE	FALSE
chr1	44573835	44574319	485	-1.5189	0.00173009	lost	FALSE	FALSE	FALSE
chr1	44606986	44607351	366	-4.02398	7.88403e-07	lost	FALSE	FALSE	FALSE
chr1	44617456	44617789	334	-3.62065	1.90033e-05	lost	FALSE	FALSE	FALSE
chr1	44620430	44620666	237	3.15714	1.01854e-07	gained	FALSE	FALSE	FALSE
chr1	44722407	44722665	259	-4.11654	0.000202814	lost	FALSE	FALSE	FALSE
chr1	44736436	44736712	277	-2.74755	0.0015794	lost	FALSE	FALSE	FALSE
chr1	44741622	44742043	422	-5.03391	4.30183e-10	lost	FALSE	FALSE	FALSE
chr1	44870750	44871218	469	-4.6713	2.00605e-07	lost	TRUE	TRUE	FALSE
chr1	44871282	44871456	175	-7.57	2.70316e-08	lost	TRUE	TRUE	FALSE
chr1	44871508	44871608	101	-3.50869	0.00167238	lost	TRUE	TRUE	FALSE
chr1	44871687	44872045	359	-4.34877	1.40047e-07	lost	TRUE	TRUE	FALSE
chr1	44908367	44908892	526	-3.73492	6.99189e-10	lost	FALSE	FALSE	FALSE
chr1	44930075	44930615	541	2.92567	7.77995e-08	gained	FALSE	FALSE	FALSE
chr1	44955136	44955536	401	4.00126	2.4958e-09	gained	FALSE	FALSE	FALSE
chr1	44980982	44981479	498	3.04107	1.3427e-07	gained	FALSE	FALSE	FALSE
chr1	44997651	44998123	473	2.5833	4.56714e-05	gained	FALSE	FALSE	FALSE
chr1	45033890	45034025	136	2.21681	0.00103176	gained	FALSE	FALSE	FALSE
chr1	45111027	45111805	779	-2.14175	0.000894891	lost	FALSE	FALSE	FALSE
chr1	45251891	45252578	688	-2.50611	1.37103e-07	lost	TRUE	TRUE	FALSE
chr1	45279316	45279646	331	-2.44207	1.10632e-05	lost	FALSE	FALSE	FALSE
chr1	45292130	45292610	481	-2.87736	7.06304e-08	lost	FALSE	FALSE	FALSE
chr1	45315285	45315634	350	-3.66214	2.81626e-05	lost	FALSE	FALSE	FALSE
chr1	45368885	45369538	654	-4.37348	1.1985e-06	lost	FALSE	FALSE	FALSE
chr1	45385002	45385374	373	3.11907	4.8752e-06	gained	FALSE	FALSE	FALSE
chr1	45395258	45395583	326	-9.28701	7.09358e-16	lost	FALSE	FALSE	FALSE
chr1	45436081	45436186	106	-6.23905	0.000161816	lost	FALSE	FALSE	FALSE
chr1	45484377	45484835	459	1.29775	0.000406323	gained	FALSE	FALSE	FALSE
chr1	45492231	45492460	230	-2.84343	0.00151215	lost	FALSE	FALSE	FALSE
chr1	45656874	45657115	242	2.29205	7.25975e-05	gained	FALSE	FALSE	FALSE
chr1	45726000	45726318	319	4.12996	5.73007e-06	gained	FALSE	FALSE	FALSE
chr1	45792260	45793258	999	-1.81434	1.62459e-05	lost	TRUE	FALSE	FALSE
chr1	45795225	45795439	215	1.96789	0.000868963	gained	FALSE	FALSE	FALSE
chr1	45859383	45859583	201	2.75853	0.000144999	gained	FALSE	FALSE	FALSE
chr1	45871862	45872166	305	-3.73795	0.000688025	lost	FALSE	FALSE	FALSE
chr1	45995120	45995328	209	-3.93591	6.36498e-05	lost	FALSE	FALSE	FALSE
chr1	46007547	46007775	229	-4.01097	0.00142879	lost	FALSE	FALSE	FALSE
chr1	46029546	46029991	446	-5.75559	1.23513e-09	lost	FALSE	FALSE	FALSE
chr1	46088458	46089194	737	-3.37755	1.45746e-08	lost	TRUE	FALSE	FALSE
chr1	46234869	46235273	405	-1.9007	0.000141727	lost	FALSE	FALSE	FALSE
chr1	46352962	46353298	337	-3.33504	6.21108e-05	lost	FALSE	FALSE	FALSE
chr1	46394640	46395396	757	2.15905	3.25602e-07	gained	FALSE	FALSE	FALSE
chr1	46417885	46418117	233	-5.05395	2.41188e-06	lost	FALSE	FALSE	FALSE
chr1	46419632	46419950	319	-2.62311	0.000344408	lost	FALSE	FALSE	FALSE
chr1	46440556	46440689	134	2.42285	0.000568638	gained	FALSE	FALSE	FALSE
chr1	46485662	46486095	434	-4.28474	2.69438e-06	lost	FALSE	FALSE	FALSE
chr1	46528366	46528491	126	2.8151	0.000990555	gained	FALSE	FALSE	FALSE
chr1	46538717	46538972	256	3.83901	1.33737e-08	gained	FALSE	FALSE	FALSE
chr1	46553529	46553883	355	-4.13634	8.3403e-07	lost	FALSE	FALSE	FALSE
chr1	46560220	46560589	370	-4.23947	0.000125141	lost	FALSE	FALSE	FALSE
chr1	46572293	46572492	200	-6.41096	2.54435e-05	lost	FALSE	FALSE	FALSE
chr1	46600440	46600806	367	-1.32637	0.00115792	lost	TRUE	FALSE	FALSE
chr1	46657077	46657277	201	-7.04308	1.10737e-05	lost	FALSE	FALSE	FALSE
chr1	46747008	46747370	363	-3.48013	3.90984e-05	lost	FALSE	FALSE	FALSE
chr1	46835275	46835539	265	-2.82697	6.09434e-05	lost	FALSE	FALSE	FALSE
chr1	46867817	46868266	450	-1.62881	0.00010361	lost	FALSE	FALSE	FALSE
chr1	46874460	46874729	270	-2.18472	9.15518e-05	lost	FALSE	FALSE	FALSE
chr1	46913959	46914061	103	-3.74036	0.00135521	lost	TRUE	TRUE	FALSE
chr1	46927833	46928124	292	1.77343	0.000488363	gained	FALSE	FALSE	FALSE
chr1	46998578	46999377	800	-2.03749	4.59753e-07	lost	FALSE	FALSE	FALSE
chr1	47038720	47039024	305	-3.77944	2.04032e-06	lost	FALSE	FALSE	FALSE
chr1	47047375	47047507	133	4.76719	4.53356e-05	gained	FALSE	FALSE	FALSE
chr1	47060901	47061327	427	-2.89395	0.000170195	lost	FALSE	FALSE	FALSE
chr1	47077459	47077616	158	2.17899	0.000134581	gained	FALSE	FALSE	FALSE
chr1	47088737	47088956	220	2.13392	0.0002523	gained	FALSE	FALSE	FALSE
chr1	47088737	47088956	220	2.13392	0.0002523	gained	FALSE	FALSE	FALSE
chr1	47103165	47103430	266	-6.61534	0.000153288	lost	FALSE	FALSE	FALSE
chr1	47103165	47103430	266	-6.61534	0.000153288	lost	FALSE	FALSE	FALSE
chr1	47162778	47163004	227	-6.30607	0.000172714	lost	FALSE	FALSE	FALSE
chr1	47296561	47296682	122	5.08764	0.000506297	gained	FALSE	FALSE	FALSE
chr1	47323247	47323711	465	5.74262	1.87979e-10	gained	FALSE	FALSE	FALSE
chr1	47333287	47333404	118	4.7578	3.02167e-05	gained	FALSE	FALSE	FALSE
chr1	47462394	47462601	208	3.11879	8.30219e-07	gained	FALSE	FALSE	FALSE
chr1	47472321	47472421	101	3.18567	0.00097927	gained	FALSE	FALSE	FALSE
chr1	47573509	47573971	463	4.41013	1.6307e-08	gained	FALSE	FALSE	FALSE
chr1	47594756	47594874	119	4.82742	8.53647e-05	gained	FALSE	FALSE	FALSE
chr1	47622213	47622436	224	2.99936	2.81433e-05	gained	FALSE	FALSE	FALSE
chr1	47647703	47647943	241	2.04996	0.000518488	gained	FALSE	FALSE	FALSE
chr1	47673489	47674236	748	2.16907	3.14552e-05	gained	FALSE	TRUE	FALSE
chr1	47783491	47784039	549	-1.68732	0.000303174	lost	FALSE	FALSE	FALSE
chr1	47853726	47854040	315	-3.01062	2.12771e-07	lost	FALSE	FALSE	FALSE
chr1	47890115	47890418	304	1.53781	0.000255229	gained	FALSE	FALSE	FALSE
chr1	47953535	47953975	441	3.25696	7.45326e-11	gained	FALSE	FALSE	FALSE
chr1	47990092	47990312	221	2.2725	0.000871165	gained	FALSE	FALSE	FALSE
chr1	48027317	48027661	345	1.90711	0.00179542	gained	FALSE	FALSE	FALSE
chr1	48041436	48041536	101	3.50552	2.22367e-05	gained	FALSE	FALSE	FALSE
chr1	48041593	48041905	313	3.84566	4.61234e-14	gained	FALSE	FALSE	FALSE
chr1	48041937	48042178	242	2.68006	6.29801e-07	gained	FALSE	FALSE	FALSE
chr1	48042189	48042394	206	2.79328	6.60171e-06	gained	FALSE	FALSE	FALSE
chr1	48054150	48054325	176	2.29831	0.000359947	gained	FALSE	FALSE	FALSE
chr1	48102862	48103297	436	2.41473	1.12503e-05	gained	FALSE	FALSE	FALSE
chr1	48128910	48129341	432	2.64917	8.53312e-06	gained	FALSE	FALSE	FALSE
chr1	48162817	48162989	173	2.14753	0.000672452	gained	FALSE	FALSE	FALSE
chr1	48175313	48175488	176	-4.60371	2.6931e-05	lost	FALSE	TRUE	FALSE
chr1	48217671	48218202	532	-2.42382	0.000334826	lost	FALSE	FALSE	FALSE
chr1	48248136	48248419	284	-2.91432	0.000704463	lost	FALSE	FALSE	FALSE
chr1	48315494	48315902	409	-3.33975	6.2611e-05	lost	FALSE	FALSE	FALSE
chr1	48360362	48360712	351	2.35542	0.000143784	gained	FALSE	FALSE	FALSE
chr1	48399320	48399600	281	-3.84237	3.27237e-05	lost	FALSE	FALSE	FALSE
chr1	48399828	48400524	697	-4.56379	8.96559e-05	lost	FALSE	FALSE	FALSE
chr1	48407648	48407869	222	2.70579	0.00137805	gained	FALSE	FALSE	FALSE
chr1	48452448	48452834	387	-2.79588	4.6576e-05	lost	FALSE	FALSE	FALSE
chr1	48458340	48458875	536	-3.80435	0.000587371	lost	FALSE	FALSE	FALSE
chr1	48462060	48462230	171	-4.85051	2.56334e-06	lost	TRUE	TRUE	FALSE
chr1	48513767	48514114	348	-3.41614	1.02398e-05	lost	FALSE	FALSE	FALSE
chr1	48514120	48514220	101	-4.02015	1.35286e-05	lost	FALSE	FALSE	FALSE
chr1	48543513	48543899	387	-3.18313	0.00141909	lost	FALSE	FALSE	FALSE
chr1	48559905	48560161	257	2.77674	0.00043455	gained	FALSE	FALSE	FALSE
chr1	48906533	48906727	195	3.30151	0.000220419	gained	FALSE	FALSE	FALSE
chr1	48958168	48958340	173	4.24838	1.0854e-06	gained	FALSE	FALSE	FALSE
chr1	48990728	48991023	296	-3.35815	0.000426089	lost	FALSE	FALSE	FALSE
chr1	48998743	48998939	197	3.82183	9.52603e-05	gained	FALSE	FALSE	FALSE
chr1	49022214	49022434	221	2.01101	0.00155095	gained	FALSE	FALSE	FALSE
chr1	49082964	49083340	377	-1.89785	0.00102635	lost	FALSE	FALSE	FALSE
chr1	49140354	49140708	355	1.47097	0.000358922	gained	FALSE	FALSE	FALSE
chr1	49149142	49149260	119	1.96668	0.000703764	gained	FALSE	FALSE	FALSE
chr1	49167278	49167491	214	4.50823	3.11364e-08	gained	FALSE	FALSE	FALSE
chr1	49274141	49274516	376	-2.77601	0.000599231	lost	FALSE	FALSE	FALSE
chr1	49297504	49298050	547	2.62944	0.00168896	gained	FALSE	FALSE	FALSE
chr1	49315222	49315379	158	2.2444	0.000300367	gained	FALSE	FALSE	FALSE
chr1	49334837	49335112	276	-3.8074	4.99872e-07	lost	FALSE	FALSE	FALSE
chr1	49339577	49339840	264	-5.39968	2.64356e-10	lost	FALSE	FALSE	FALSE
chr1	49339845	49340023	179	-3.22417	9.66027e-06	lost	FALSE	FALSE	FALSE
chr1	49413975	49414213	239	2.05097	9.84733e-05	gained	FALSE	FALSE	FALSE
chr1	49414323	49414467	145	2.44186	0.00108685	gained	FALSE	FALSE	FALSE
chr1	49426876	49426980	105	5.44978	0.00120353	gained	FALSE	FALSE	FALSE
chr1	49478747	49479080	334	3.26035	0.00013129	gained	FALSE	FALSE	FALSE
chr1	49628687	49629178	492	5.51461	1.13005e-22	gained	FALSE	FALSE	FALSE
chr1	49662756	49663129	374	3.08915	3.77471e-08	gained	FALSE	FALSE	FALSE
chr1	49722856	49723127	272	4.86892	9.97224e-08	gained	TRUE	FALSE	FALSE
chr1	49723204	49723560	357	4.2183	5.72789e-08	gained	TRUE	FALSE	FALSE
chr1	50330287	50330599	313	2.95159	0.00033407	gained	FALSE	FALSE	FALSE
chr1	50835606	50835714	109	2.31053	0.000539887	gained	FALSE	FALSE	FALSE
chr1	50940577	50940865	289	1.71444	0.000473923	gained	FALSE	FALSE	FALSE
chr1	51069069	51069659	591	1.73842	4.20251e-05	gained	FALSE	FALSE	FALSE
chr1	51208202	51208564	363	2.33296	4.51637e-05	gained	FALSE	FALSE	FALSE
chr1	51233395	51233518	124	3.36857	0.000256206	gained	FALSE	FALSE	FALSE
chr1	51327516	51327860	345	2.23334	0.00116031	gained	FALSE	FALSE	FALSE
chr1	51339115	51339320	206	2.34093	0.00117116	gained	FALSE	FALSE	FALSE
chr1	51339362	51339582	221	1.88344	0.000185704	gained	FALSE	FALSE	FALSE
chr1	51391707	51391889	183	-3.49487	0.00163059	lost	FALSE	FALSE	FALSE
chr1	51450815	51450986	172	3.34033	0.000444068	gained	FALSE	FALSE	FALSE
chr1	51528680	51529241	562	1.71568	4.23617e-05	gained	FALSE	FALSE	FALSE
chr1	51536255	51536683	429	1.34028	0.000633137	gained	FALSE	FALSE	FALSE
chr1	51576314	51576523	210	3.46156	1.38393e-05	gained	FALSE	FALSE	FALSE
chr1	51628655	51628987	333	4.80615	1.0997e-08	gained	FALSE	FALSE	FALSE
chr1	51636073	51636375	303	1.87559	0.00159712	gained	FALSE	FALSE	FALSE
chr1	51696464	51696603	140	3.49159	8.98026e-05	gained	FALSE	FALSE	FALSE
chr1	51696879	51697165	287	2.00841	8.92814e-05	gained	FALSE	FALSE	FALSE
chr1	51736527	51736775	249	-2.88734	0.000648947	lost	FALSE	FALSE	FALSE
chr1	51794044	51794213	170	-2.96223	0.000311108	lost	TRUE	FALSE	FALSE
chr1	51972169	51972593	425	-2.94192	4.98756e-08	lost	FALSE	FALSE	FALSE
chr1	51986079	51986393	315	-2.66406	2.39002e-05	lost	TRUE	FALSE	FALSE
chr1	52009629	52009846	218	2.37684	0.000141435	gained	FALSE	FALSE	FALSE
chr1	52048996	52049618	623	-2.87557	7.25036e-07	lost	FALSE	FALSE	FALSE
chr1	52051548	52051697	150	2.41361	0.000806813	gained	FALSE	FALSE	FALSE
chr1	52088093	52088492	400	1.37471	0.000965206	gained	FALSE	FALSE	FALSE
chr1	52116657	52116825	169	2.8888	3.06469e-05	gained	FALSE	FALSE	FALSE
chr1	52143995	52144349	355	5.55081	4.50702e-11	gained	FALSE	FALSE	FALSE
chr1	52145264	52145492	229	2.25618	4.22141e-07	gained	FALSE	FALSE	FALSE
chr1	52152119	52152385	267	2.737	2.02831e-05	gained	FALSE	FALSE	FALSE
chr1	52194774	52194895	122	-5.96339	0.000256631	lost	TRUE	FALSE	FALSE
chr1	52194985	52195913	929	-3.65665	1.79538e-09	lost	TRUE	FALSE	FALSE
chr1	52372061	52372299	239	-2.6166	0.000165287	lost	FALSE	FALSE	FALSE
chr1	52411287	52411626	340	-2.8932	0.000168989	lost	FALSE	FALSE	FALSE
chr1	52473276	52473421	146	-6.4981	7.12031e-06	lost	FALSE	FALSE	FALSE
chr1	52473453	52473598	146	-3.2755	0.00130403	lost	FALSE	FALSE	FALSE
chr1	52568099	52568304	206	-3.16747	0.00144919	lost	FALSE	FALSE	FALSE
chr1	52593523	52593779	257	2.03799	0.000533427	gained	FALSE	FALSE	FALSE
chr1	52652196	52652464	269	-4.14195	0.000876479	lost	FALSE	FALSE	FALSE
chr1	52800701	52800901	201	4.03206	2.68612e-05	gained	FALSE	FALSE	FALSE
chr1	52926490	52926616	127	-6.12021	0.000125131	lost	FALSE	FALSE	FALSE
chr1	53010902	53011049	148	-5.87761	0.000343124	lost	FALSE	FALSE	FALSE
chr1	53098900	53099172	273	-2.85136	0.000704521	lost	TRUE	TRUE	FALSE
chr1	53124518	53124782	265	1.83967	0.00160549	gained	FALSE	FALSE	FALSE
chr1	53125133	53125234	102	3.29781	0.00012785	gained	FALSE	FALSE	FALSE
chr1	53128331	53128843	513	-1.89216	9.10901e-05	lost	FALSE	FALSE	FALSE
chr1	53136399	53136682	284	-8.23998	5.59281e-10	lost	FALSE	FALSE	FALSE
chr1	53143167	53143378	212	-4.31958	1.19715e-05	lost	FALSE	FALSE	FALSE
chr1	53280286	53280452	167	3.03864	0.00131054	gained	FALSE	FALSE	FALSE
chr1	53308238	53308694	457	-4.51563	4.72862e-10	lost	TRUE	TRUE	FALSE
chr1	53308728	53309331	604	-4.25503	8.65096e-10	lost	TRUE	TRUE	TRUE
chr1	53340763	53340995	233	4.27018	0.000862495	gained	FALSE	FALSE	FALSE
chr1	53365163	53365389	227	2.20221	0.00145335	gained	FALSE	FALSE	FALSE
chr1	53512738	53512932	195	2.2785	0.000170341	gained	FALSE	FALSE	FALSE
chr1	53526254	53526592	339	-3.65951	5.08983e-08	lost	TRUE	FALSE	FALSE
chr1	53527139	53527295	157	-2.86731	0.000832878	lost	TRUE	TRUE	TRUE
chr1	53528506	53528626	121	-2.42087	0.00119813	lost	TRUE	TRUE	FALSE
chr1	53555392	53555629	238	-2.17575	0.00158359	lost	FALSE	FALSE	FALSE
chr1	53587368	53587639	272	-2.09824	0.00126093	lost	FALSE	FALSE	FALSE
chr1	53588154	53588583	430	-1.81324	0.00129202	lost	FALSE	FALSE	FALSE
chr1	53589906	53590162	257	-3.6577	9.75895e-09	lost	FALSE	FALSE	FALSE
chr1	53646013	53646193	181	-4.82693	4.92429e-06	lost	FALSE	FALSE	FALSE
chr1	53663908	53664085	178	-2.53197	0.000471051	lost	TRUE	FALSE	FALSE
chr1	53672445	53672845	401	-5.52894	6.34863e-12	lost	FALSE	FALSE	FALSE
chr1	53673427	53673811	385	-4.23033	1.31215e-11	lost	FALSE	FALSE	FALSE
chr1	53673856	53674078	223	-4.8989	4.76997e-08	lost	FALSE	FALSE	FALSE
chr1	53719592	53720191	600	-2.38543	8.23864e-05	lost	FALSE	FALSE	FALSE
chr1	53760260	53760552	293	1.91551	6.2316e-06	gained	FALSE	FALSE	FALSE
chr1	53783080	53783293	214	-2.88395	0.00060882	lost	FALSE	FALSE	FALSE
chr1	53819924	53820053	130	3.12297	0.00134435	gained	FALSE	FALSE	FALSE
chr1	53847798	53848008	211	2.30854	1.54775e-05	gained	FALSE	FALSE	FALSE
chr1	53863793	53864113	321	-3.33975	2.79455e-06	lost	FALSE	FALSE	FALSE
chr1	53878711	53879576	866	1.47124	0.000381027	gained	FALSE	FALSE	FALSE
chr1	53935778	53936277	500	-1.81509	0.00013004	lost	FALSE	FALSE	FALSE
chr1	53992131	53992879	749	-2.75688	5.24388e-07	lost	FALSE	FALSE	FALSE
chr1	54009213	54009322	110	-6.07796	0.000425738	lost	FALSE	FALSE	FALSE
chr1	54019112	54019238	127	2.78518	5.56313e-05	gained	FALSE	FALSE	FALSE
chr1	54090638	54091333	696	-1.66874	0.000429301	lost	FALSE	FALSE	FALSE
chr1	54091790	54092167	378	-2.50357	0.000565636	lost	FALSE	FALSE	FALSE
chr1	54104845	54105488	644	2.76042	4.345e-12	gained	FALSE	FALSE	FALSE
chr1	54150873	54151188	316	-3.49167	1.83826e-05	lost	FALSE	FALSE	FALSE
chr1	54151416	54151743	328	-2.75971	0.000181633	lost	FALSE	FALSE	FALSE
chr1	54187773	54188052	280	-3.21284	2.31561e-05	lost	FALSE	FALSE	FALSE
chr1	54196002	54196109	108	-3.36777	0.000552973	lost	FALSE	FALSE	FALSE
chr1	54204134	54204251	118	-4.39994	4.31996e-06	lost	FALSE	TRUE	FALSE
chr1	54270533	54270727	195	2.31152	0.000318868	gained	FALSE	FALSE	FALSE
chr1	54270882	54271133	252	2.39671	6.74356e-06	gained	FALSE	FALSE	FALSE
chr1	54422887	54423299	413	2.28729	7.51441e-06	gained	FALSE	FALSE	FALSE
chr1	54448017	54448686	670	-1.2971	0.00161003	lost	FALSE	FALSE	FALSE
chr1	54454961	54455250	290	-2.22421	0.00162444	lost	FALSE	FALSE	FALSE
chr1	54547363	54547641	279	1.61321	0.000225201	gained	FALSE	FALSE	FALSE
chr1	54685595	54686523	929	-3.88067	5.0073e-17	lost	FALSE	FALSE	FALSE
chr1	54730902	54731178	277	-2.46135	0.00146973	lost	FALSE	FALSE	FALSE
chr1	54738668	54739472	805	-3.90154	1.08353e-07	lost	FALSE	FALSE	FALSE
chr1	54739516	54739794	279	-2.98196	0.0002774	lost	FALSE	FALSE	FALSE
chr1	54744755	54745137	383	2.16	8.90038e-05	gained	FALSE	FALSE	FALSE
chr1	54746426	54746782	357	3.24342	3.40603e-06	gained	FALSE	FALSE	FALSE
chr1	54777181	54777722	542	-2.187	0.00173527	lost	FALSE	FALSE	FALSE
chr1	54790144	54790302	159	-6.15407	0.000475586	lost	FALSE	FALSE	FALSE
chr1	54842488	54842629	142	3.45227	3.07716e-06	gained	FALSE	FALSE	FALSE
chr1	54852742	54852849	108	-6.08383	0.000338076	lost	FALSE	FALSE	FALSE
chr1	54886767	54886914	148	2.72999	0.000276326	gained	FALSE	FALSE	FALSE
chr1	54886996	54887128	133	4.38169	1.39095e-07	gained	FALSE	FALSE	FALSE
chr1	54915473	54915680	208	1.92636	0.00111204	gained	FALSE	FALSE	FALSE
chr1	54916453	54916621	169	3.76689	0.000537339	gained	FALSE	FALSE	FALSE
chr1	54919325	54919483	159	2.98031	1.71246e-05	gained	FALSE	FALSE	FALSE
chr1	54959428	54959605	178	2.2332	0.000649276	gained	FALSE	FALSE	FALSE
chr1	55009689	55010106	418	-1.74473	0.00184398	lost	FALSE	FALSE	FALSE
chr1	55013580	55013965	386	-1.41804	0.0011806	lost	TRUE	FALSE	FALSE
chr1	55075721	55075943	223	-2.14018	0.00048871	lost	FALSE	FALSE	FALSE
chr1	55207924	55208386	463	-3.82989	5.83688e-07	lost	FALSE	FALSE	FALSE
chr1	55240896	55241130	235	2.10995	0.0010235	gained	FALSE	FALSE	FALSE
chr1	55260153	55260432	280	2.00054	1.83913e-05	gained	FALSE	FALSE	FALSE
chr1	55260495	55260673	179	2.42168	8.75343e-05	gained	FALSE	FALSE	FALSE
chr1	55264797	55265063	267	3.13245	0.000241572	gained	TRUE	FALSE	FALSE
chr1	55273056	55273329	274	1.58537	0.000277742	gained	TRUE	FALSE	FALSE
chr1	55348218	55348407	190	4.37039	1.40935e-08	gained	FALSE	FALSE	FALSE
chr1	55359996	55360360	365	2.56388	1.36208e-06	gained	FALSE	FALSE	FALSE
chr1	55418744	55418920	177	3.74487	7.74878e-08	gained	FALSE	FALSE	FALSE
chr1	55437005	55437449	445	4.09398	1.67734e-07	gained	FALSE	FALSE	FALSE
chr1	55504945	55505744	800	-2.52074	3.24607e-06	lost	TRUE	TRUE	FALSE
chr1	55516040	55516419	380	-2.06665	0.000169013	lost	FALSE	FALSE	FALSE
chr1	55543832	55543979	148	-6.61638	5.5929e-05	lost	FALSE	FALSE	FALSE
chr1	55547630	55547960	331	-4.82048	1.21694e-06	lost	FALSE	FALSE	FALSE
chr1	55593609	55593977	369	2.34488	1.3829e-06	gained	FALSE	FALSE	FALSE
chr1	55656868	55657286	419	2.48065	0.00011478	gained	FALSE	FALSE	FALSE
chr1	55741145	55741421	277	-1.9816	0.00182707	lost	FALSE	FALSE	FALSE
chr1	55742330	55742652	323	-3.69587	2.35358e-06	lost	FALSE	FALSE	FALSE
chr1	55829864	55830298	435	-3.54036	5.82847e-05	lost	FALSE	FALSE	FALSE
chr1	55867834	55868304	471	-1.65106	0.000399474	lost	FALSE	FALSE	FALSE
chr1	55913232	55913397	166	3.53974	1.40918e-06	gained	FALSE	FALSE	FALSE
chr1	55932126	55932438	313	-6.47615	0.000204975	lost	FALSE	FALSE	FALSE
chr1	55969412	55969732	321	-2.43908	0.00171708	lost	FALSE	FALSE	FALSE
chr1	56050628	56050737	110	-2.93719	0.000480863	lost	FALSE	FALSE	FALSE
chr1	56055303	56055999	697	-2.21159	9.83931e-05	lost	FALSE	FALSE	FALSE
chr1	56101579	56101909	331	-3.1191	1.60065e-05	lost	FALSE	FALSE	FALSE
chr1	56145731	56145948	218	-6.98695	6.98744e-06	lost	FALSE	FALSE	FALSE
chr1	56155970	56156403	434	-3.7251	0.000163457	lost	FALSE	FALSE	FALSE
chr1	56160768	56161200	433	3.78636	1.20272e-07	gained	FALSE	FALSE	FALSE
chr1	56166454	56166704	251	1.77149	0.000726075	gained	FALSE	FALSE	FALSE
chr1	56207273	56207582	310	-4.89163	1.53749e-06	lost	FALSE	FALSE	FALSE
chr1	56213346	56213526	181	-6.07116	0.000340149	lost	FALSE	FALSE	FALSE
chr1	56285159	56285435	277	5.66424	5.76965e-10	gained	FALSE	FALSE	FALSE
chr1	56320675	56320948	274	-3.81752	0.000143509	lost	FALSE	FALSE	FALSE
chr1	56326420	56326672	253	-2.7434	0.00151059	lost	FALSE	FALSE	FALSE
chr1	56327334	56327759	426	-2.61627	0.000400506	lost	FALSE	FALSE	FALSE
chr1	56334797	56335074	278	-2.65509	1.27975e-06	lost	FALSE	FALSE	FALSE
chr1	56335761	56336342	582	-4.4577	4.99929e-11	lost	FALSE	FALSE	FALSE
chr1	56342002	56342633	632	-5.00474	4.06682e-08	lost	FALSE	FALSE	FALSE
chr1	56358923	56359148	226	2.04762	0.000114224	gained	FALSE	FALSE	FALSE
chr1	56360246	56360575	330	-1.70731	0.000970691	lost	FALSE	FALSE	FALSE
chr1	56382133	56382563	431	-4.22535	6.83851e-05	lost	FALSE	FALSE	FALSE
chr1	56397111	56397647	537	-4.21283	0.000176365	lost	FALSE	FALSE	FALSE
chr1	56416923	56417370	448	-2.71693	6.79608e-08	lost	FALSE	FALSE	FALSE
chr1	56436273	56436501	229	-6.7093	5.90254e-05	lost	FALSE	FALSE	FALSE
chr1	56436519	56436715	197	-4.13903	0.000384375	lost	FALSE	FALSE	FALSE
chr1	56440360	56440681	322	-3.58154	0.00109536	lost	FALSE	FALSE	FALSE
chr1	56440729	56441094	366	-2.98379	1.51927e-05	lost	FALSE	FALSE	FALSE
chr1	56453611	56453836	226	-2.71393	0.000221908	lost	FALSE	FALSE	FALSE
chr1	56483098	56483340	243	2.14327	0.000887331	gained	FALSE	FALSE	FALSE
chr1	56491727	56491921	195	2.13309	0.0015741	gained	FALSE	FALSE	FALSE
chr1	56516623	56516924	302	-6.6209	9.93294e-06	lost	FALSE	FALSE	FALSE
chr1	56536335	56536592	258	-2.00664	0.00143409	lost	FALSE	FALSE	FALSE
chr1	56565543	56565757	215	-2.41812	0.000295485	lost	FALSE	FALSE	FALSE
chr1	56591055	56591356	302	2.52676	0.000235595	gained	FALSE	FALSE	FALSE
chr1	56612107	56612496	390	-2.58276	2.46268e-06	lost	FALSE	FALSE	FALSE
chr1	56616097	56616481	385	-3.90171	0.000280211	lost	FALSE	FALSE	FALSE
chr1	56656429	56657068	640	-1.58463	0.000285919	lost	FALSE	FALSE	FALSE
chr1	56667876	56668248	373	2.24797	0.000532428	gained	FALSE	FALSE	FALSE
chr1	56722098	56722238	141	-3.76599	0.0016012	lost	FALSE	FALSE	FALSE
chr1	56805481	56805735	255	2.33262	2.57768e-05	gained	FALSE	FALSE	FALSE
chr1	56825749	56826025	277	2.16646	0.000208628	gained	FALSE	FALSE	FALSE
chr1	56870172	56870813	642	-4.73405	7.57824e-19	lost	FALSE	FALSE	FALSE
chr1	56870915	56871069	155	-2.64386	0.00143206	lost	FALSE	FALSE	FALSE
chr1	56899758	56899969	212	-3.94279	0.000530201	lost	FALSE	FALSE	FALSE
chr1	56917903	56918294	392	-3.64765	1.26438e-05	lost	FALSE	FALSE	FALSE
chr1	56934177	56934451	275	-3.74289	0.000366878	lost	FALSE	FALSE	FALSE
chr1	56942987	56943342	356	-2.17732	0.00014604	lost	FALSE	FALSE	FALSE
chr1	57006354	57006518	165	-3.20797	0.00096204	lost	FALSE	FALSE	FALSE
chr1	57008374	57008644	271	-4.28131	2.7484e-05	lost	FALSE	FALSE	FALSE
chr1	57014357	57014557	201	2.06336	0.000362371	gained	FALSE	FALSE	FALSE
chr1	57018771	57019046	276	-2.83725	0.000900418	lost	FALSE	FALSE	FALSE
chr1	57036698	57036985	288	-4.49617	6.21224e-06	lost	FALSE	FALSE	FALSE
chr1	57111464	57111607	144	-6.53065	5.20602e-06	lost	TRUE	TRUE	TRUE
chr1	57154183	57154712	530	2.46561	1.34445e-07	gained	FALSE	FALSE	FALSE
chr1	57221647	57221918	272	4.74848	5.63609e-07	gained	FALSE	FALSE	FALSE
chr1	57279678	57280227	550	-3.54705	1.45209e-08	lost	FALSE	FALSE	FALSE
chr1	57291182	57291467	286	2.16154	5.57522e-05	gained	FALSE	FALSE	FALSE
chr1	57334547	57334706	160	-3.2862	0.000334339	lost	FALSE	FALSE	FALSE
chr1	57386206	57386728	523	-3.02129	0.000304589	lost	FALSE	FALSE	FALSE
chr1	57400099	57400742	644	-2.80953	1.54142e-09	lost	FALSE	FALSE	FALSE
chr1	57434805	57435027	223	3.16992	0.000489157	gained	FALSE	FALSE	FALSE
chr1	57502678	57502874	197	-3.39149	0.000108845	lost	FALSE	FALSE	FALSE
chr1	57507655	57507922	268	-4.47877	0.000110595	lost	FALSE	FALSE	FALSE
chr1	57566877	57567120	244	2.37494	0.000844494	gained	FALSE	FALSE	FALSE
chr1	57819324	57819640	317	3.16347	0.000398663	gained	FALSE	FALSE	FALSE
chr1	57889903	57890044	142	-3.94359	0.000303802	lost	FALSE	TRUE	FALSE
chr1	57890272	57890516	245	-2.60973	0.00114131	lost	FALSE	TRUE	FALSE
chr1	57934343	57934898	556	-3.74953	2.93413e-07	lost	FALSE	FALSE	FALSE
chr1	57960505	57960702	198	5.05177	2.50165e-09	gained	FALSE	FALSE	FALSE
chr1	58262307	58262642	336	3.97459	8.0495e-05	gained	FALSE	FALSE	FALSE
chr1	58309521	58309717	197	-2.40714	0.00177131	lost	FALSE	FALSE	FALSE
chr1	58585737	58585876	140	4.47449	8.3073e-05	gained	FALSE	FALSE	FALSE
chr1	58730107	58730508	402	5.82046	2.28906e-06	gained	FALSE	FALSE	FALSE
chr1	58731466	58731636	171	3.10192	0.000188864	gained	FALSE	FALSE	FALSE
chr1	58749244	58749365	122	2.9273	0.000190794	gained	FALSE	FALSE	FALSE
chr1	58844830	58844969	140	3.83234	3.19718e-06	gained	FALSE	FALSE	FALSE
chr1	58888976	58889137	162	2.79618	0.000419358	gained	FALSE	FALSE	FALSE
chr1	58943094	58943274	181	2.26076	0.000464332	gained	FALSE	FALSE	FALSE
chr1	59042503	59043143	641	-5.06448	1.70238e-10	lost	TRUE	TRUE	FALSE
chr1	59052109	59052286	178	-3.38379	0.000889531	lost	FALSE	FALSE	FALSE
chr1	59092928	59093271	344	-4.29011	0.000525233	lost	FALSE	FALSE	FALSE
chr1	59130488	59130966	479	-3.44174	0.000912987	lost	FALSE	FALSE	FALSE
chr1	59187147	59187391	245	3.55027	0.000885599	gained	FALSE	FALSE	FALSE
chr1	59239124	59239506	383	-1.7574	0.000568111	lost	FALSE	FALSE	FALSE
chr1	59321174	59321548	375	2.8178	3.67367e-05	gained	FALSE	FALSE	FALSE
chr1	59347001	59347590	590	1.77523	0.000168879	gained	FALSE	FALSE	FALSE
chr1	59350518	59350620	103	-3.09216	0.000771499	lost	FALSE	FALSE	FALSE
chr1	59354451	59354956	506	2.32127	1.07391e-06	gained	FALSE	FALSE	FALSE
chr1	59395465	59395659	195	3.06781	3.56841e-06	gained	FALSE	FALSE	FALSE
chr1	59398449	59399037	589	1.34671	0.000376249	gained	FALSE	FALSE	FALSE
chr1	59491574	59491812	239	-2.31995	0.000413297	lost	FALSE	FALSE	FALSE
chr1	59495503	59495862	360	1.79913	0.0012404	gained	FALSE	FALSE	FALSE
chr1	59566489	59566662	174	2.83366	0.000407116	gained	FALSE	FALSE	FALSE
chr1	59573145	59573547	403	-2.22488	0.000765581	lost	FALSE	FALSE	FALSE
chr1	59602058	59602599	542	1.79584	9.67235e-05	gained	FALSE	FALSE	FALSE
chr1	59605142	59605391	250	4.03396	5.68943e-07	gained	FALSE	FALSE	FALSE
chr1	59652189	59652739	551	-3.01305	2.3103e-06	lost	FALSE	FALSE	FALSE
chr1	59694849	59695296	448	-2.14075	0.000304975	lost	FALSE	FALSE	FALSE
chr1	59727298	59727576	279	-4.63537	5.76623e-06	lost	FALSE	FALSE	FALSE
chr1	59746203	59746342	140	5.4112	6.92049e-06	gained	FALSE	FALSE	FALSE
chr1	59755911	59756231	321	2.73423	4.53253e-06	gained	FALSE	FALSE	FALSE
chr1	59783991	59784434	444	-2.10654	0.000630308	lost	FALSE	FALSE	FALSE
chr1	59798703	59798984	282	2.57768	2.2067e-07	gained	FALSE	FALSE	FALSE
chr1	59799323	59799782	460	4.8588	1.04187e-13	gained	FALSE	FALSE	FALSE
chr1	59840937	59841547	611	1.14606	0.00125232	gained	FALSE	FALSE	FALSE
chr1	59888591	59888879	289	-2.26037	0.00152073	lost	FALSE	FALSE	FALSE
chr1	59892686	59893302	617	4.92869	1.14396e-10	gained	FALSE	FALSE	FALSE
chr1	59900039	59900420	382	1.9209	1.40954e-06	gained	FALSE	FALSE	FALSE
chr1	59941466	59941812	347	-3.12426	0.000801953	lost	FALSE	FALSE	FALSE
chr1	59942894	59943337	444	1.73255	1.13705e-05	gained	FALSE	FALSE	FALSE
chr1	59968040	59968239	200	3.65099	0.000142683	gained	FALSE	FALSE	FALSE
chr1	60027561	60027846	286	-3.43712	0.00182491	lost	FALSE	FALSE	FALSE
chr1	60031158	60031706	549	2.39627	1.63649e-10	gained	FALSE	FALSE	FALSE
chr1	60066647	60067189	543	1.92729	4.91752e-05	gained	FALSE	FALSE	FALSE
chr1	60135431	60135693	263	-3.8899	8.37389e-07	lost	FALSE	FALSE	FALSE
chr1	60135788	60135946	159	-4.016	0.000449847	lost	FALSE	FALSE	FALSE
chr1	60156991	60157287	297	-8.19707	1.9327e-07	lost	FALSE	FALSE	FALSE
chr1	60235442	60235546	105	4.25779	0.000829112	gained	FALSE	FALSE	FALSE
chr1	60392222	60392939	718	1.43379	0.00118139	gained	TRUE	TRUE	FALSE
chr1	60401980	60402165	186	5.42964	1.22189e-09	gained	FALSE	FALSE	FALSE
chr1	60465550	60465732	183	4.09057	4.18572e-05	gained	FALSE	FALSE	FALSE
chr1	60521047	60521328	282	4.39832	6.19456e-07	gained	FALSE	FALSE	FALSE
chr1	60582554	60582740	187	6.70988	8.67783e-06	gained	FALSE	FALSE	FALSE
chr1	60747059	60747699	641	2.29464	5.78292e-08	gained	FALSE	FALSE	FALSE
chr1	60811358	60811652	295	-2.83359	6.44948e-05	lost	FALSE	FALSE	FALSE
chr1	61039470	61039679	210	3.5138	1.16129e-06	gained	FALSE	FALSE	FALSE
chr1	61039831	61039931	101	3.77189	0.0010047	gained	FALSE	FALSE	FALSE
chr1	61105678	61105954	277	4.47457	4.00728e-05	gained	FALSE	FALSE	FALSE
chr1	61106044	61106254	211	4.26425	3.19804e-07	gained	FALSE	FALSE	FALSE
chr1	61360841	61361192	352	3.62078	1.05072e-07	gained	FALSE	FALSE	FALSE
chr1	61369232	61369606	375	-2.41202	5.65365e-05	lost	FALSE	FALSE	FALSE
chr1	61408063	61408315	253	3.5765	3.68172e-07	gained	FALSE	FALSE	FALSE
chr1	61426884	61427210	327	3.42626	0.000138038	gained	FALSE	FALSE	FALSE
chr1	61444278	61444439	162	2.3989	0.00171683	gained	FALSE	FALSE	FALSE
chr1	61444516	61444637	122	2.13176	0.00152121	gained	FALSE	FALSE	FALSE
chr1	61450027	61450470	444	-2.41981	9.43137e-06	lost	FALSE	FALSE	FALSE
chr1	61516227	61516446	220	-2.25272	0.000590704	lost	FALSE	TRUE	FALSE
chr1	61522419	61522935	517	-2.60839	1.90699e-05	lost	FALSE	TRUE	FALSE
chr1	61524220	61524543	324	2.88528	4.25541e-06	gained	FALSE	TRUE	FALSE
chr1	61606679	61606826	148	-4.34179	7.6554e-06	lost	FALSE	FALSE	FALSE
chr1	61623135	61623549	415	-1.85392	0.000709851	lost	FALSE	FALSE	FALSE
chr1	61636632	61636743	112	-6.43165	2.02054e-05	lost	FALSE	FALSE	FALSE
chr1	61637825	61638079	255	-5.38467	2.82473e-06	lost	FALSE	FALSE	FALSE
chr1	61638898	61639064	167	-4.67089	2.38606e-06	lost	FALSE	FALSE	FALSE
chr1	61649258	61649499	242	-2.79492	2.66998e-05	lost	FALSE	FALSE	FALSE
chr1	61656375	61656638	264	-3.17345	0.00129084	lost	FALSE	FALSE	FALSE
chr1	61692881	61693134	254	-4.683	3.56938e-06	lost	FALSE	FALSE	FALSE
chr1	61788475	61788825	351	3.12051	9.82581e-11	gained	FALSE	FALSE	FALSE
chr1	61789407	61789580	174	3.81813	1.64551e-05	gained	FALSE	FALSE	FALSE
chr1	61791461	61791563	103	2.38754	0.0017959	gained	FALSE	FALSE	FALSE
chr1	61899887	61900231	345	3.86717	7.57063e-10	gained	FALSE	FALSE	FALSE
chr1	61914463	61915066	604	-3.10079	3.28887e-08	lost	FALSE	FALSE	FALSE
chr1	61964137	61964318	182	3.56174	8.5863e-05	gained	FALSE	FALSE	FALSE
chr1	61971976	61972260	285	-2.4598	0.00141781	lost	FALSE	FALSE	FALSE
chr1	61982527	61982781	255	2.66757	1.20965e-05	gained	FALSE	FALSE	FALSE
chr1	61984704	61985047	344	3.28896	2.64316e-08	gained	FALSE	FALSE	FALSE
chr1	61992583	61992773	191	3.33366	6.48264e-06	gained	FALSE	FALSE	FALSE
chr1	62103947	62104282	336	-3.44626	2.20564e-06	lost	FALSE	FALSE	FALSE
chr1	62153683	62153840	158	3.21356	0.000245589	gained	FALSE	FALSE	FALSE
chr1	62309718	62309989	272	-8.39105	1.45181e-09	lost	FALSE	FALSE	FALSE
chr1	62417917	62418161	245	3.80129	1.15538e-06	gained	FALSE	FALSE	FALSE
chr1	62458983	62459564	582	-2.6943	0.000793485	lost	FALSE	FALSE	FALSE
chr1	62559056	62559373	318	3.35007	2.82362e-05	gained	FALSE	FALSE	FALSE
chr1	62587636	62587895	260	2.73952	2.06612e-06	gained	FALSE	FALSE	FALSE
chr1	62696455	62696845	391	2.88274	2.27885e-05	gained	FALSE	FALSE	FALSE
chr1	62702554	62702752	199	2.58501	7.41479e-06	gained	FALSE	FALSE	FALSE
chr1	62710968	62711327	360	2.36669	7.1136e-05	gained	FALSE	FALSE	FALSE
chr1	63059627	63059775	149	-5.81092	0.000478763	lost	FALSE	FALSE	FALSE
chr1	63210563	63210964	402	-4.57667	8.94062e-05	lost	FALSE	FALSE	FALSE
chr1	63234343	63234451	109	4.20696	0.000359683	gained	FALSE	FALSE	FALSE
chr1	63497961	63498152	192	3.47698	3.33146e-05	gained	FALSE	FALSE	FALSE
chr1	63573963	63574128	166	-3.00841	0.000208202	lost	FALSE	FALSE	FALSE
chr1	63928947	63929258	312	2.61687	2.27451e-05	gained	FALSE	FALSE	FALSE
chr1	63953389	63953702	314	1.76879	0.000143813	gained	FALSE	FALSE	FALSE
chr1	64101356	64101786	431	-2.48735	9.69081e-05	lost	FALSE	FALSE	FALSE
chr1	64116782	64117183	402	-2.6144	8.30011e-05	lost	FALSE	FALSE	FALSE
chr1	64129027	64129379	353	1.76352	0.000217318	gained	FALSE	FALSE	FALSE
chr1	64153778	64153981	204	-3.41151	9.7034e-05	lost	FALSE	FALSE	FALSE
chr1	64153988	64154416	429	-2.60796	1.63857e-05	lost	FALSE	FALSE	FALSE
chr1	64156597	64156841	245	-2.91515	0.000104184	lost	FALSE	FALSE	FALSE
chr1	64170246	64170441	196	2.66239	0.000505809	gained	FALSE	FALSE	FALSE
chr1	64217112	64217377	266	-4.15228	3.73115e-05	lost	FALSE	FALSE	FALSE
chr1	64308338	64308659	322	-2.6998	0.000584054	lost	FALSE	FALSE	FALSE
chr1	64326765	64327240	476	-4.4973	2.35807e-11	lost	FALSE	FALSE	FALSE
chr1	64333895	64334164	270	2.76886	2.36106e-06	gained	FALSE	FALSE	FALSE
chr1	64340072	64340178	107	2.18021	0.000578661	gained	FALSE	FALSE	FALSE
chr1	64359715	64359954	240	4.00296	5.85279e-09	gained	FALSE	FALSE	FALSE
chr1	64383329	64383584	256	3.10299	5.05785e-05	gained	FALSE	FALSE	FALSE
chr1	64383854	64384054	201	-2.76418	0.000816913	lost	FALSE	FALSE	FALSE
chr1	64384305	64384550	246	-6.30301	1.36998e-10	lost	FALSE	FALSE	FALSE
chr1	64394723	64395217	495	-4.88255	1.89799e-10	lost	FALSE	FALSE	FALSE
chr1	64415746	64415983	238	-2.87076	4.64231e-05	lost	FALSE	FALSE	FALSE
chr1	64416844	64417078	235	-3.48276	4.89934e-07	lost	FALSE	FALSE	FALSE
chr1	64417171	64417382	212	-3.60048	1.11399e-06	lost	FALSE	FALSE	FALSE
chr1	64435311	64435607	297	2.10999	0.000691122	gained	FALSE	FALSE	FALSE
chr1	64449950	64450776	827	-1.82182	0.000811619	lost	FALSE	FALSE	FALSE
chr1	64466762	64467091	330	-2.75938	0.000337429	lost	FALSE	FALSE	FALSE
chr1	64496991	64497140	150	-5.69773	0.000533485	lost	FALSE	FALSE	FALSE
chr1	64499564	64499778	215	-7.17511	8.81528e-06	lost	FALSE	FALSE	FALSE
chr1	64566533	64566798	266	-6.21519	0.000447396	lost	FALSE	FALSE	FALSE
chr1	64590511	64590730	220	-3.70894	0.000655742	lost	FALSE	FALSE	FALSE
chr1	64595516	64595697	182	-3.63908	0.000493222	lost	FALSE	FALSE	FALSE
chr1	64632808	64633223	416	-4.25118	1.22709e-06	lost	FALSE	FALSE	FALSE
chr1	64660726	64661164	439	-2.61257	0.000407184	lost	FALSE	FALSE	FALSE
chr1	64729081	64729489	409	2.3495	1.40371e-05	gained	FALSE	FALSE	FALSE
chr1	64808868	64809060	193	2.92126	1.07895e-06	gained	FALSE	FALSE	FALSE
chr1	64809139	64809416	278	2.02651	2.32185e-05	gained	FALSE	FALSE	FALSE
chr1	64868990	64869398	409	2.37943	1.8521e-06	gained	FALSE	FALSE	FALSE
chr1	64936986	64937290	305	-3.90022	3.9567e-07	lost	TRUE	FALSE	TRUE
chr1	64972035	64972338	304	3.19969	9.82112e-06	gained	TRUE	FALSE	FALSE
chr1	64979955	64980055	101	-3.96417	0.00054936	lost	FALSE	FALSE	FALSE
chr1	64992005	64992321	317	-2.53464	0.00135114	lost	FALSE	FALSE	FALSE
chr1	64992436	64992677	242	-6.34839	3.51048e-05	lost	FALSE	FALSE	FALSE
chr1	65040014	65040335	322	3.949	1.43541e-12	gained	FALSE	FALSE	FALSE
chr1	65089442	65089819	378	2.63179	6.70674e-05	gained	FALSE	FALSE	FALSE
chr1	65094641	65094854	214	-3.51429	0.000974478	lost	FALSE	FALSE	FALSE
chr1	65120346	65120929	584	2.67281	1.29823e-06	gained	FALSE	FALSE	FALSE
chr1	65152814	65153004	191	1.84136	0.000190317	gained	FALSE	FALSE	FALSE
chr1	65199034	65199658	625	-3.05421	5.27085e-10	lost	FALSE	FALSE	FALSE
chr1	65199805	65199983	179	-3.19167	0.00167598	lost	FALSE	FALSE	FALSE
chr1	65288370	65288620	251	1.86272	0.000283701	gained	FALSE	FALSE	FALSE
chr1	65289684	65290163	480	1.78158	0.000161548	gained	FALSE	FALSE	FALSE
chr1	65350462	65350677	216	-3.20014	0.000849688	lost	FALSE	FALSE	FALSE
chr1	65358970	65359305	336	-2.63433	0.000148472	lost	FALSE	FALSE	FALSE
chr1	65363682	65364524	843	1.48215	0.00122699	gained	FALSE	FALSE	FALSE
chr1	65448814	65449224	411	-3.0759	2.83106e-06	lost	FALSE	FALSE	FALSE
chr1	65466930	65467283	354	-9.60693	1.44087e-16	lost	TRUE	TRUE	FALSE
chr1	65638724	65638979	256	4.49309	3.45568e-09	gained	FALSE	FALSE	FALSE
chr1	65661480	65662233	754	-2.88653	9.33159e-05	lost	FALSE	FALSE	FALSE
chr1	65698136	65698439	304	-3.0004	0.000408962	lost	FALSE	FALSE	FALSE
chr1	65731339	65731706	368	-2.91173	1.26412e-05	lost	TRUE	TRUE	FALSE
chr1	65731784	65731936	153	-3.12772	4.18081e-05	lost	TRUE	TRUE	FALSE
chr1	65748503	65748624	122	3.43568	8.73954e-05	gained	FALSE	FALSE	FALSE
chr1	65855059	65855180	122	2.70689	0.000517792	gained	FALSE	FALSE	FALSE
chr1	65855059	65855180	122	2.70689	0.000517792	gained	FALSE	FALSE	FALSE
chr1	65861537	65862254	718	1.91167	8.68591e-06	gained	FALSE	FALSE	FALSE
chr1	65861537	65862254	718	1.91167	8.68591e-06	gained	FALSE	FALSE	FALSE
chr1	65888319	65888764	446	2.23759	7.69306e-05	gained	TRUE	FALSE	FALSE
chr1	65888319	65888764	446	2.23759	7.69306e-05	gained	TRUE	FALSE	FALSE
chr1	65891413	65891790	378	1.53708	0.000748294	gained	FALSE	FALSE	FALSE
chr1	65891413	65891790	378	1.53708	0.000748294	gained	FALSE	FALSE	FALSE
chr1	65935545	65935959	415	-3.56579	9.3713e-09	lost	FALSE	FALSE	FALSE
chr1	65991218	65991402	185	-3.92308	0.000459247	lost	TRUE	TRUE	FALSE
chr1	65992892	65993164	273	-4.4453	2.46062e-08	lost	TRUE	FALSE	FALSE
chr1	65993393	65993743	351	-4.56316	6.3562e-10	lost	FALSE	FALSE	FALSE
chr1	66006942	66007173	232	3.68343	1.40669e-08	gained	FALSE	FALSE	FALSE
chr1	66183570	66183979	410	2.2757	7.92691e-05	gained	FALSE	FALSE	FALSE
chr1	66200709	66201035	327	2.60362	0.000187358	gained	FALSE	FALSE	FALSE
chr1	66224724	66224987	264	3.85466	3.74379e-06	gained	FALSE	FALSE	FALSE
chr1	66227704	66228137	434	-1.96461	0.000839581	lost	FALSE	FALSE	FALSE
chr1	66239115	66239413	299	2.92186	4.48105e-05	gained	FALSE	FALSE	FALSE
chr1	66354698	66355038	341	3.89045	4.04964e-05	gained	FALSE	FALSE	FALSE
chr1	66357953	66358197	245	2.35954	6.45279e-05	gained	FALSE	FALSE	FALSE
chr1	66384321	66384564	244	-2.62796	0.00135158	lost	FALSE	FALSE	FALSE
chr1	66499519	66499717	199	4.15749	1.42574e-07	gained	FALSE	FALSE	FALSE
chr1	66513614	66514130	517	2.62732	1.25419e-06	gained	FALSE	FALSE	FALSE
chr1	66529588	66529794	207	3.77436	3.46053e-06	gained	FALSE	FALSE	FALSE
chr1	66556856	66557051	196	2.24103	0.00100533	gained	FALSE	FALSE	FALSE
chr1	66594390	66594648	259	2.3454	0.00179367	gained	FALSE	FALSE	FALSE
chr1	66602922	66603385	464	2.03707	0.000176423	gained	FALSE	FALSE	FALSE
chr1	66605920	66606023	104	2.78501	0.00106831	gained	FALSE	FALSE	FALSE
chr1	66632461	66632757	297	2.42556	9.653e-05	gained	FALSE	FALSE	FALSE
chr1	66672582	66672806	225	-2.89173	0.000565046	lost	FALSE	FALSE	FALSE
chr1	66676437	66676649	213	2.38631	2.37669e-05	gained	FALSE	FALSE	FALSE
chr1	66682651	66683206	556	2.30054	3.11362e-06	gained	FALSE	FALSE	FALSE
chr1	66714022	66714189	168	-3.41356	0.000818109	lost	FALSE	FALSE	FALSE
chr1	66731439	66731827	389	4.08883	8.58637e-09	gained	FALSE	FALSE	FALSE
chr1	66732474	66732790	317	2.5173	3.54494e-06	gained	FALSE	FALSE	FALSE
chr1	66736227	66736433	207	-4.09952	1.2304e-07	lost	FALSE	FALSE	FALSE
chr1	66749465	66749736	272	3.18964	3.61076e-06	gained	FALSE	FALSE	FALSE
chr1	66753820	66754098	279	3.43296	8.03221e-05	gained	FALSE	FALSE	FALSE
chr1	66757247	66757384	138	2.84543	0.000597818	gained	FALSE	FALSE	FALSE
chr1	66762707	66762949	243	-7.19995	1.49272e-06	lost	FALSE	FALSE	FALSE
chr1	66766197	66766563	367	-2.84533	9.92051e-05	lost	FALSE	FALSE	FALSE
chr1	66781402	66781716	315	2.36269	0.000622511	gained	FALSE	FALSE	FALSE
chr1	66792569	66792877	309	2.39322	0.000638739	gained	FALSE	FALSE	FALSE
chr1	66796625	66796745	121	2.54294	0.000189748	gained	TRUE	FALSE	FALSE
chr1	66867904	66868412	509	-3.57375	1.89443e-07	lost	FALSE	FALSE	FALSE
chr1	66900033	66900196	164	3.28253	0.000219531	gained	FALSE	FALSE	FALSE
chr1	66904377	66904557	181	2.05155	0.000683136	gained	FALSE	FALSE	FALSE
chr1	66934397	66934722	326	-8.10508	1.71142e-07	lost	FALSE	FALSE	FALSE
chr1	66942358	66942832	475	-1.99529	0.00171488	lost	FALSE	FALSE	FALSE
chr1	66971335	66971651	317	-2.17494	0.000621338	lost	FALSE	FALSE	FALSE
chr1	66998495	66998712	218	-5.35635	4.05545e-08	lost	TRUE	TRUE	FALSE
chr1	66998870	66999403	534	-3.61181	1.32792e-08	lost	TRUE	TRUE	FALSE
chr1	67055489	67055814	326	2.62703	4.10863e-05	gained	FALSE	FALSE	FALSE
chr1	67071200	67071392	193	2.52971	1.69631e-05	gained	FALSE	FALSE	FALSE
chr1	67072118	67072419	302	3.29872	7.86586e-07	gained	FALSE	FALSE	FALSE
chr1	67151054	67151256	203	-4.272	7.07713e-05	lost	FALSE	FALSE	FALSE
chr1	67164957	67165386	430	3.46138	5.74287e-07	gained	FALSE	FALSE	FALSE
chr1	67197250	67197407	158	1.83636	0.000515023	gained	FALSE	FALSE	FALSE
chr1	67205204	67205511	308	-2.74759	0.000195981	lost	FALSE	FALSE	FALSE
chr1	67217703	67218597	895	-4.14467	6.24814e-14	lost	TRUE	TRUE	TRUE
chr1	67270961	67271113	153	3.0291	2.02776e-05	gained	FALSE	FALSE	FALSE
chr1	67297308	67297492	185	2.79679	1.17615e-05	gained	FALSE	FALSE	FALSE
chr1	67300637	67300894	258	3.47242	4.00964e-08	gained	FALSE	FALSE	FALSE
chr1	67496881	67497032	152	-6.36976	2.78365e-05	lost	FALSE	FALSE	FALSE
chr1	67580058	67580291	234	-6.13752	0.000164894	lost	FALSE	FALSE	FALSE
chr1	67600578	67600785	208	-2.55498	0.000353221	lost	TRUE	FALSE	FALSE
chr1	67600988	67601535	548	-3.09638	4.08111e-08	lost	TRUE	FALSE	FALSE
chr1	67625034	67625263	230	3.38527	1.39922e-07	gained	FALSE	FALSE	FALSE
chr1	67628637	67629126	490	4.79765	2.12087e-12	gained	FALSE	FALSE	FALSE
chr1	67696319	67696582	264	4.38566	0.000300944	gained	FALSE	FALSE	FALSE
chr1	67751786	67752230	445	4.90668	4.68216e-21	gained	FALSE	FALSE	FALSE
chr1	67759356	67759563	208	4.05895	8.42635e-06	gained	FALSE	FALSE	FALSE
chr1	67764949	67765370	422	3.26576	2.14824e-07	gained	FALSE	FALSE	FALSE
chr1	67782637	67782967	331	3.31261	4.48486e-09	gained	FALSE	FALSE	FALSE
chr1	67783020	67783173	154	3.10619	8.05428e-06	gained	FALSE	FALSE	FALSE
chr1	67865729	67866213	485	3.31536	3.00221e-11	gained	FALSE	FALSE	FALSE
chr1	67869948	67870325	378	2.00853	2.22863e-05	gained	FALSE	FALSE	FALSE
chr1	67926608	67927270	663	-2.31476	2.3481e-05	lost	FALSE	FALSE	FALSE
chr1	68018136	68018236	101	3.74592	0.00038148	gained	FALSE	FALSE	FALSE
chr1	68027431	68027799	369	1.97014	6.97099e-07	gained	FALSE	FALSE	FALSE
chr1	68035949	68036712	764	1.27358	0.000538811	gained	FALSE	FALSE	FALSE
chr1	68048749	68049502	754	-4.72058	3.08402e-11	lost	FALSE	FALSE	FALSE
chr1	68076170	68076453	284	3.29694	0.000129253	gained	FALSE	FALSE	FALSE
chr1	68078482	68078838	357	-3.06415	0.000982347	lost	FALSE	FALSE	FALSE
chr1	68095405	68095705	301	-1.97822	0.000294373	lost	FALSE	FALSE	FALSE
chr1	68108333	68108690	358	-5.4878	1.52743e-07	lost	FALSE	FALSE	FALSE
chr1	68111232	68111505	274	-9.09048	1.75964e-14	lost	FALSE	FALSE	FALSE
chr1	68113581	68113741	161	4.62328	7.48966e-08	gained	FALSE	FALSE	FALSE
chr1	68118508	68119027	520	1.80158	0.000705602	gained	FALSE	FALSE	FALSE
chr1	68148349	68148836	488	1.3535	0.00120059	gained	FALSE	FALSE	FALSE
chr1	68166894	68167111	218	2.78679	0.000348225	gained	FALSE	FALSE	FALSE
chr1	68183605	68183911	307	3.09913	5.7167e-07	gained	FALSE	FALSE	FALSE
chr1	68189358	68189712	355	1.83094	1.81311e-06	gained	FALSE	FALSE	FALSE
chr1	68191950	68192295	346	1.88404	0.000184611	gained	FALSE	FALSE	FALSE
chr1	68198459	68198850	392	-2.6413	0.00134403	lost	FALSE	FALSE	FALSE
chr1	68204559	68204663	105	4.96431	3.46378e-05	gained	FALSE	FALSE	FALSE
chr1	68259258	68259626	369	-3.12377	0.000854512	lost	FALSE	FALSE	FALSE
chr1	68295985	68296184	200	2.09366	0.00115159	gained	TRUE	FALSE	FALSE
chr1	68309540	68309718	179	-4.37186	9.9302e-06	lost	FALSE	FALSE	FALSE
chr1	68393723	68394001	279	-4.06452	9.1163e-06	lost	FALSE	FALSE	FALSE
chr1	68402360	68402578	219	-6.73548	8.1209e-05	lost	FALSE	FALSE	FALSE
chr1	68516265	68516526	262	-4.77649	8.9968e-08	lost	TRUE	FALSE	TRUE
chr1	68517129	68517579	451	-2.7308	0.000115458	lost	TRUE	FALSE	FALSE
chr1	68569632	68570239	608	-2.66661	4.75473e-07	lost	FALSE	FALSE	FALSE
chr1	68604695	68604982	288	2.48447	0.00138747	gained	FALSE	FALSE	FALSE
chr1	68644547	68644796	250	2.04378	0.00116032	gained	FALSE	FALSE	FALSE
chr1	68674617	68674964	348	-3.40876	2.98486e-09	lost	FALSE	FALSE	FALSE
chr1	68679508	68679948	441	-2.2215	0.000197551	lost	FALSE	FALSE	FALSE
chr1	68735322	68735634	313	1.85595	0.00106271	gained	FALSE	FALSE	FALSE
chr1	68759299	68759958	660	-2.53214	4.75037e-06	lost	FALSE	TRUE	FALSE
chr1	68875121	68875498	378	-2.28201	0.00158978	lost	FALSE	FALSE	FALSE
chr1	68972106	68972360	255	2.90541	1.21366e-05	gained	FALSE	FALSE	FALSE
chr1	68993863	68994196	334	2.02439	0.00143442	gained	FALSE	FALSE	FALSE
chr1	69037241	69037897	657	-2.07559	4.27424e-05	lost	FALSE	FALSE	FALSE
chr1	69127218	69127318	101	3.54443	0.00085741	gained	FALSE	FALSE	FALSE
chr1	69141126	69141321	196	2.97527	2.41164e-05	gained	FALSE	FALSE	FALSE
chr1	69273971	69274347	377	-4.54486	2.16982e-05	lost	FALSE	FALSE	FALSE
chr1	69382125	69382614	490	-1.98245	2.06736e-05	lost	FALSE	FALSE	FALSE
chr1	69384809	69385103	295	-2.03196	0.000665321	lost	FALSE	FALSE	FALSE
chr1	69405106	69405338	233	-3.49727	0.000183201	lost	FALSE	FALSE	FALSE
chr1	69429138	69429453	316	2.71763	0.000530995	gained	FALSE	FALSE	FALSE
chr1	69554673	69555018	346	-3.80301	0.000373377	lost	FALSE	FALSE	FALSE
chr1	69575123	69575309	187	2.81556	0.000127339	gained	FALSE	FALSE	FALSE
chr1	69718504	69718715	212	7.31424	6.69718e-09	gained	FALSE	FALSE	FALSE
chr1	69724491	69724690	200	3.37767	0.000330753	gained	FALSE	FALSE	FALSE
chr1	69729629	69730076	448	1.9853	0.00049026	gained	FALSE	FALSE	FALSE
chr1	69755974	69756335	362	-2.10459	0.000375555	lost	FALSE	FALSE	FALSE
chr1	69869505	69869758	254	1.95771	0.0015143	gained	FALSE	FALSE	FALSE
chr1	69964951	69965230	280	2.97536	2.63977e-07	gained	FALSE	FALSE	FALSE
chr1	70017298	70017508	211	4.4438	3.65327e-05	gained	FALSE	FALSE	FALSE
chr1	70079185	70079369	185	4.68631	1.06901e-06	gained	FALSE	FALSE	FALSE
chr1	70137154	70137633	480	2.88449	1.05976e-05	gained	FALSE	FALSE	FALSE
chr1	70152812	70153135	324	5.11572	4.23342e-12	gained	FALSE	FALSE	FALSE
chr1	70260709	70260891	183	2.57605	4.89849e-05	gained	FALSE	FALSE	FALSE
chr1	70288390	70288492	103	3.45589	0.00101908	gained	FALSE	FALSE	FALSE
chr1	70353771	70353941	171	5.26734	1.01707e-06	gained	FALSE	FALSE	FALSE
chr1	70354064	70354164	101	5.83647	0.000181805	gained	FALSE	FALSE	FALSE
chr1	70354241	70354345	105	4.63888	0.000257566	gained	FALSE	FALSE	FALSE
chr1	70395035	70395249	215	5.1685	2.5548e-06	gained	FALSE	FALSE	FALSE
chr1	70413556	70413847	292	3.19392	1.77738e-08	gained	FALSE	FALSE	FALSE
chr1	70475409	70475574	166	2.8202	0.000190164	gained	FALSE	FALSE	FALSE
chr1	70523196	70523542	347	-2.99024	3.42342e-06	lost	FALSE	FALSE	FALSE
chr1	70599694	70600157	464	1.89673	0.000159609	gained	FALSE	FALSE	FALSE
chr1	70794157	70794331	175	3.13175	0.000464543	gained	FALSE	FALSE	FALSE
chr1	70824823	70824951	129	2.41946	0.00020897	gained	FALSE	FALSE	FALSE
chr1	70858459	70858565	107	3.505	0.000286477	gained	FALSE	FALSE	FALSE
chr1	70962887	70963128	242	2.85724	0.000245889	gained	FALSE	FALSE	FALSE
chr1	70970121	70970370	250	2.44731	7.78586e-05	gained	FALSE	FALSE	FALSE
chr1	71093674	71093842	169	3.23532	0.00120342	gained	FALSE	FALSE	FALSE
chr1	71307875	71308189	315	-2.89725	0.000542604	lost	FALSE	FALSE	FALSE
chr1	71453622	71453819	198	3.35645	1.88582e-06	gained	FALSE	FALSE	FALSE
chr1	71483389	71483692	304	2.7154	0.000175649	gained	FALSE	FALSE	FALSE
chr1	71513334	71513677	344	-1.87338	0.0011217	lost	TRUE	TRUE	FALSE
chr1	71551947	71552416	470	1.81164	0.000302582	gained	FALSE	FALSE	FALSE
chr1	71658919	71659214	296	-4.01352	2.61774e-06	lost	FALSE	FALSE	FALSE
chr1	71698236	71698378	143	2.24653	0.00141788	gained	FALSE	FALSE	FALSE
chr1	71778566	71778666	101	3.54922	5.19945e-05	gained	FALSE	FALSE	FALSE
chr1	71831581	71831890	310	1.89861	3.16811e-05	gained	FALSE	FALSE	FALSE
chr1	71929755	71930120	366	1.79362	0.000535133	gained	FALSE	FALSE	FALSE
chr1	72019146	72019346	201	-5.9511	0.00103064	lost	FALSE	FALSE	FALSE
chr1	72087427	72087914	488	1.40023	0.0018674	gained	FALSE	FALSE	FALSE
chr1	72105839	72106253	415	-2.67128	0.000808984	lost	FALSE	FALSE	FALSE
chr1	72132391	72132707	317	-3.80048	2.59466e-06	lost	FALSE	FALSE	FALSE
chr1	72161595	72161825	231	3.14333	4.37354e-07	gained	FALSE	FALSE	FALSE
chr1	72323545	72323938	394	-3.62719	0.000110705	lost	FALSE	FALSE	FALSE
chr1	72377113	72377416	304	-6.41352	0.000148523	lost	FALSE	FALSE	FALSE
chr1	72429862	72430286	425	2.45307	0.000925556	gained	FALSE	FALSE	FALSE
chr1	72649919	72650249	331	-4.00665	0.000607939	lost	FALSE	FALSE	FALSE
chr1	72707189	72707388	200	2.64419	0.000165244	gained	FALSE	FALSE	FALSE
chr1	72832194	72832463	270	1.75423	0.000468439	gained	FALSE	FALSE	FALSE
chr1	72877910	72878335	426	2.37149	9.31759e-07	gained	FALSE	FALSE	FALSE
chr1	72992584	72992927	344	4.54222	2.02164e-10	gained	FALSE	FALSE	FALSE
chr1	73114626	73114762	137	3.38617	0.000313837	gained	FALSE	FALSE	FALSE
chr1	73282449	73282649	201	-6.31442	0.000275288	lost	FALSE	FALSE	FALSE
chr1	73836866	73836992	127	4.50632	0.000436686	gained	FALSE	FALSE	FALSE
chr1	74059596	74059832	237	2.56528	0.00148074	gained	FALSE	FALSE	FALSE
chr1	74459133	74459351	219	3.03907	0.000110205	gained	FALSE	FALSE	FALSE
chr1	74888485	74888639	155	2.97396	7.14792e-05	gained	FALSE	FALSE	FALSE
chr1	74919395	74919592	198	3.11793	0.000376347	gained	FALSE	FALSE	FALSE
chr1	74978354	74978505	152	4.4605	4.14471e-05	gained	FALSE	FALSE	FALSE
chr1	75284769	75285032	264	3.46304	0.000180364	gained	FALSE	FALSE	FALSE
chr1	75300654	75301159	506	3.86713	9.90973e-08	gained	FALSE	FALSE	FALSE
chr1	75342758	75342861	104	5.8878	0.000166539	gained	FALSE	FALSE	FALSE
chr1	75399177	75399561	385	3.14241	0.000524156	gained	FALSE	FALSE	FALSE
chr1	75452679	75452779	101	4.27156	0.000632101	gained	FALSE	FALSE	FALSE
chr1	75480637	75480755	119	4.83436	3.61482e-05	gained	FALSE	FALSE	FALSE
chr1	75501015	75501578	564	4.83032	5.35065e-14	gained	FALSE	FALSE	FALSE
chr1	75519003	75519214	212	4.14425	3.01655e-07	gained	FALSE	FALSE	FALSE
chr1	75549849	75550239	391	4.00088	4.30655e-12	gained	FALSE	FALSE	FALSE
chr1	75557813	75557913	101	3.92797	8.60797e-05	gained	FALSE	FALSE	FALSE
chr1	75563475	75563772	298	3.8555	4.26314e-10	gained	FALSE	FALSE	FALSE
chr1	75566285	75566396	112	6.16344	1.90249e-05	gained	FALSE	FALSE	FALSE
chr1	75577995	75578108	114	4.60021	0.000227025	gained	FALSE	FALSE	FALSE
chr1	75639756	75640027	272	2.9381	2.03734e-06	gained	FALSE	FALSE	FALSE
chr1	75646937	75647234	298	3.63106	0.000112094	gained	FALSE	FALSE	FALSE
chr1	75647240	75647480	241	4.42671	9.97205e-05	gained	FALSE	FALSE	FALSE
chr1	75742142	75742396	255	2.29114	0.000510728	gained	FALSE	FALSE	FALSE
chr1	75775761	75776086	326	2.09074	0.000348238	gained	FALSE	FALSE	FALSE
chr1	75796387	75796534	148	3.02064	4.13e-05	gained	FALSE	FALSE	FALSE
chr1	75811218	75811530	313	3.21951	1.23293e-05	gained	FALSE	FALSE	FALSE
chr1	75811540	75812020	481	3.72691	0.000523988	gained	FALSE	FALSE	FALSE
chr1	75878363	75878622	260	3.91265	1.19258e-07	gained	FALSE	FALSE	FALSE
chr1	75938701	75938952	252	2.54644	0.000383724	gained	FALSE	FALSE	FALSE
chr1	75968523	75968884	362	3.02632	5.57321e-06	gained	FALSE	FALSE	FALSE
chr1	75968981	75969175	195	3.51865	3.10019e-05	gained	FALSE	FALSE	FALSE
chr1	75969441	75969611	171	4.50296	3.86435e-08	gained	FALSE	FALSE	FALSE
chr1	75979893	75980322	430	3.11783	6.07475e-07	gained	FALSE	FALSE	FALSE
chr1	75995213	75995365	153	2.50201	0.00177716	gained	FALSE	FALSE	FALSE
chr1	76066474	76066834	361	3.55087	2.78697e-06	gained	FALSE	FALSE	FALSE
chr1	76080464	76080710	247	2.34921	1.64624e-07	gained	TRUE	TRUE	FALSE
chr1	76178051	76178325	275	4.26739	1.30791e-05	gained	FALSE	FALSE	FALSE
chr1	76233804	76234014	211	3.27853	9.93645e-05	gained	FALSE	FALSE	FALSE
chr1	76237722	76237975	254	-5.19169	8.62968e-07	lost	FALSE	FALSE	FALSE
chr1	76241374	76241654	281	3.2605	3.79844e-10	gained	FALSE	FALSE	FALSE
chr1	76256803	76257028	226	2.5836	4.35163e-05	gained	TRUE	FALSE	FALSE
chr1	76308262	76308697	436	1.65574	6.01215e-05	gained	FALSE	FALSE	FALSE
chr1	76320698	76321051	354	3.29549	2.35324e-08	gained	FALSE	FALSE	FALSE
chr1	76435419	76435555	137	2.33733	0.00120285	gained	FALSE	FALSE	FALSE
chr1	76489397	76489596	200	3.29027	0.00133884	gained	FALSE	FALSE	FALSE
chr1	76518666	76518870	205	2.23453	0.000928111	gained	FALSE	FALSE	FALSE
chr1	76539206	76539507	302	1.47204	0.000967638	gained	TRUE	FALSE	FALSE
chr1	76552420	76552582	163	3.11637	0.000332295	gained	FALSE	FALSE	FALSE
chr1	76589468	76589735	268	4.55893	5.97609e-11	gained	FALSE	FALSE	FALSE
chr1	76589889	76590214	326	4.31304	2.10195e-11	gained	FALSE	FALSE	FALSE
chr1	76626116	76626221	106	2.95069	0.00104756	gained	FALSE	FALSE	FALSE
chr1	76703959	76704152	194	2.41191	0.000416692	gained	FALSE	FALSE	FALSE
chr1	76768688	76768992	305	3.58824	9.94329e-09	gained	FALSE	FALSE	FALSE
chr1	76780521	76780697	177	3.08593	0.000876552	gained	FALSE	FALSE	FALSE
chr1	76802609	76803214	606	-2.43718	5.54452e-06	lost	FALSE	FALSE	FALSE
chr1	76899256	76899606	351	1.67535	0.00166904	gained	FALSE	FALSE	FALSE
chr1	77101418	77101801	384	3.21361	1.12295e-06	gained	FALSE	FALSE	FALSE
chr1	77105811	77106132	322	3.34601	3.28568e-08	gained	FALSE	FALSE	FALSE
chr1	77124972	77125081	110	4.53132	0.000211457	gained	FALSE	FALSE	FALSE
chr1	77125105	77125613	509	3.30033	1.98364e-05	gained	FALSE	FALSE	FALSE
chr1	77211919	77212141	223	2.8427	6.40934e-05	gained	FALSE	FALSE	FALSE
chr1	77225568	77226074	507	3.83854	7.13125e-07	gained	FALSE	FALSE	FALSE
chr1	77333224	77333339	116	-4.35252	0.000179578	lost	TRUE	TRUE	TRUE
chr1	77333414	77334542	1129	-4.18291	2.87359e-14	lost	TRUE	TRUE	TRUE
chr1	77334723	77334980	258	-2.55214	0.000390502	lost	TRUE	TRUE	FALSE
chr1	77409900	77410147	248	-3.2719	0.00018622	lost	FALSE	FALSE	FALSE
chr1	77414541	77414889	349	2.53591	2.69529e-05	gained	FALSE	FALSE	FALSE
chr1	77421457	77421676	220	-2.75185	0.00122104	lost	FALSE	FALSE	FALSE
chr1	77459053	77459426	374	-4.59032	3.89022e-10	lost	FALSE	FALSE	FALSE
chr1	77480493	77480887	395	-3.13148	0.000493904	lost	FALSE	FALSE	FALSE
chr1	77496756	77497342	587	2.54016	4.07133e-06	gained	FALSE	FALSE	FALSE
chr1	77510263	77510481	219	2.40061	1.30375e-05	gained	FALSE	FALSE	FALSE
chr1	77668495	77668763	269	-3.89201	0.00131815	lost	FALSE	FALSE	FALSE
chr1	77748722	77748862	141	-2.42086	0.00157098	lost	TRUE	TRUE	FALSE
chr1	77795363	77795681	319	-5.17128	2.44887e-06	lost	FALSE	FALSE	FALSE
chr1	77808565	77808668	104	3.79736	0.000166987	gained	FALSE	FALSE	FALSE
chr1	77858249	77858436	188	2.51211	9.34759e-05	gained	FALSE	FALSE	FALSE
chr1	77882335	77882637	303	-2.06252	0.00125841	lost	FALSE	FALSE	FALSE
chr1	77942170	77942438	269	-5.65005	4.52213e-10	lost	FALSE	FALSE	FALSE
chr1	77950078	77950327	250	4.3601	7.4501e-07	gained	FALSE	FALSE	FALSE
chr1	78223351	78223605	255	-1.96823	0.000866895	lost	TRUE	FALSE	FALSE
chr1	78233747	78233885	139	2.91473	3.29259e-05	gained	FALSE	FALSE	FALSE
chr1	78427193	78427557	365	-2.5345	0.00131093	lost	FALSE	FALSE	FALSE
chr1	78452563	78452850	288	2.46157	0.000129549	gained	FALSE	FALSE	FALSE
chr1	78511782	78512390	609	-3.79671	2.18407e-08	lost	TRUE	TRUE	TRUE
chr1	78524433	78524682	250	-2.70809	1.91794e-05	lost	FALSE	FALSE	FALSE
chr1	78535576	78535787	212	2.22745	0.00149787	gained	FALSE	FALSE	FALSE
chr1	78558475	78558661	187	2.48873	7.06077e-05	gained	FALSE	FALSE	FALSE
chr1	78570007	78570405	399	-2.09814	3.43035e-05	lost	FALSE	FALSE	FALSE
chr1	78592232	78592683	452	-2.44687	0.000543098	lost	FALSE	FALSE	FALSE
chr1	78642099	78642435	337	-1.91498	0.00119562	lost	FALSE	FALSE	FALSE
chr1	78666750	78667021	272	-3.45449	0.00069861	lost	FALSE	FALSE	FALSE
chr1	78692430	78692808	379	-4.32256	0.000885988	lost	FALSE	FALSE	FALSE
chr1	78752434	78752732	299	3.36769	0.000115137	gained	FALSE	FALSE	FALSE
chr1	78755371	78755577	207	-3.13404	0.00103785	lost	FALSE	FALSE	FALSE
chr1	78800768	78800991	224	-6.56043	9.20784e-05	lost	FALSE	FALSE	FALSE
chr1	78805140	78805586	447	1.60059	7.47534e-05	gained	FALSE	FALSE	FALSE
chr1	78873909	78874321	413	-9.43235	1.75129e-17	lost	FALSE	FALSE	FALSE
chr1	78874476	78874996	521	-1.81995	0.000551499	lost	FALSE	FALSE	FALSE
chr1	78885032	78885390	359	-2.02008	0.000817941	lost	FALSE	FALSE	FALSE
chr1	78949602	78950101	500	1.75959	0.00123791	gained	FALSE	FALSE	FALSE
chr1	78962972	78963176	205	3.72955	1.62045e-06	gained	FALSE	FALSE	FALSE
chr1	78992277	78992550	274	4.07917	0.000209659	gained	FALSE	FALSE	FALSE
chr1	79009677	79009871	195	3.27865	3.4244e-05	gained	FALSE	FALSE	FALSE
chr1	79156229	79156469	241	5.54668	8.14508e-06	gained	FALSE	FALSE	FALSE
chr1	79169583	79170066	484	-3.77317	9.83044e-05	lost	FALSE	FALSE	FALSE
chr1	79188735	79188896	162	-5.07055	4.51686e-05	lost	FALSE	FALSE	FALSE
chr1	79245505	79245921	417	-2.3645	7.74375e-05	lost	FALSE	FALSE	FALSE
chr1	79299180	79299503	324	1.49479	0.00126902	gained	FALSE	FALSE	FALSE
chr1	79299988	79300259	272	3.13439	2.56361e-07	gained	FALSE	FALSE	FALSE
chr1	79534172	79534344	173	4.42248	0.00145381	gained	FALSE	FALSE	FALSE
chr1	79590438	79590833	396	4.85042	8.52968e-09	gained	FALSE	FALSE	FALSE
chr1	79693756	79694056	301	-4.47545	2.82033e-06	lost	FALSE	FALSE	FALSE
chr1	79761448	79762057	610	-3.26034	6.00008e-06	lost	FALSE	FALSE	FALSE
chr1	79934314	79934472	159	6.48897	6.46095e-06	gained	FALSE	FALSE	FALSE
chr1	80048349	80048546	198	6.44669	5.61268e-05	gained	FALSE	FALSE	FALSE
chr1	80226306	80226522	217	-6.38636	7.4053e-05	lost	FALSE	FALSE	FALSE
chr1	80246856	80247249	394	2.82218	3.54644e-06	gained	FALSE	FALSE	FALSE
chr1	80257871	80258215	345	-2.77611	0.000201696	lost	FALSE	FALSE	FALSE
chr1	80432148	80432341	194	2.28426	0.00104447	gained	FALSE	FALSE	FALSE
chr1	80530299	80530465	167	2.55695	0.000227123	gained	FALSE	FALSE	FALSE
chr1	80603685	80603851	167	4.06894	1.62193e-05	gained	FALSE	FALSE	FALSE
chr1	80604151	80604251	101	3.88693	0.000104583	gained	FALSE	FALSE	FALSE
chr1	80829908	80830043	136	4.37595	2.07726e-05	gained	FALSE	FALSE	FALSE
chr1	80841350	80841744	395	2.00813	0.000189851	gained	FALSE	FALSE	FALSE
chr1	81102791	81102899	109	2.95874	0.00150999	gained	FALSE	FALSE	FALSE
chr1	81348315	81348534	220	2.5282	6.37587e-05	gained	FALSE	FALSE	FALSE
chr1	81392407	81392577	171	2.05384	0.00178529	gained	FALSE	FALSE	FALSE
chr1	81510457	81510741	285	4.17499	1.45857e-09	gained	FALSE	FALSE	FALSE
chr1	81584324	81584565	242	3.30554	1.61243e-05	gained	FALSE	FALSE	FALSE
chr1	81639847	81640010	164	2.76741	0.000132809	gained	FALSE	FALSE	FALSE
chr1	81640431	81641101	671	3.94478	4.53613e-10	gained	FALSE	FALSE	FALSE
chr1	81674157	81674340	184	4.04128	0.000237195	gained	FALSE	FALSE	FALSE
chr1	81826696	81826952	257	-2.45586	0.00139119	lost	FALSE	FALSE	FALSE
chr1	81918756	81919009	254	2.25707	3.34695e-05	gained	FALSE	FALSE	FALSE
chr1	82062226	82062326	101	5.03897	7.47859e-06	gained	FALSE	FALSE	FALSE
chr1	82130054	82130383	330	-2.01864	0.00171207	lost	FALSE	FALSE	FALSE
chr1	82145714	82146013	300	-4.63593	3.0616e-08	lost	FALSE	FALSE	FALSE
chr1	82146096	82146248	153	-6.26483	9.90936e-05	lost	FALSE	FALSE	FALSE
chr1	82223055	82223265	211	-6.01297	0.0007187	lost	FALSE	FALSE	FALSE
chr1	82223402	82223638	237	-3.61037	0.000203881	lost	FALSE	FALSE	FALSE
chr1	82300622	82300909	288	-2.639	0.000574383	lost	FALSE	FALSE	FALSE
chr1	82386010	82386456	447	-2.87486	1.30193e-07	lost	FALSE	FALSE	FALSE
chr1	82552444	82552806	363	2.14022	5.72724e-07	gained	FALSE	FALSE	FALSE
chr1	82565143	82565243	101	3.53597	0.00101778	gained	FALSE	FALSE	FALSE
chr1	82625757	82626149	393	2.18206	2.09746e-05	gained	FALSE	FALSE	FALSE
chr1	82628323	82628558	236	-2.71605	0.00107069	lost	FALSE	FALSE	FALSE
chr1	82633589	82633823	235	-4.07172	0.000720115	lost	FALSE	FALSE	FALSE
chr1	82671051	82671400	350	-2.26953	0.00131448	lost	FALSE	FALSE	FALSE
chr1	82680387	82680616	230	-6.40692	1.21884e-05	lost	FALSE	FALSE	FALSE
chr1	82683702	82683840	139	-5.66451	0.00141547	lost	FALSE	FALSE	FALSE
chr1	82787487	82787751	265	2.8253	7.9838e-05	gained	FALSE	FALSE	FALSE
chr1	82825277	82825600	324	4.25372	5.17811e-09	gained	FALSE	FALSE	FALSE
chr1	82854457	82854657	201	4.90511	1.33177e-11	gained	FALSE	FALSE	FALSE
chr1	82920319	82920502	184	-3.92518	0.000699152	lost	FALSE	FALSE	FALSE
chr1	82969482	82969877	396	-2.87325	0.00020868	lost	FALSE	FALSE	FALSE
chr1	82981387	82981721	335	-7.33657	4.5525e-06	lost	FALSE	FALSE	FALSE
chr1	83005767	83005977	211	-3.59673	0.000215049	lost	FALSE	FALSE	FALSE
chr1	83097872	83098223	352	2.63479	6.16788e-05	gained	FALSE	FALSE	FALSE
chr1	83131188	83131354	167	3.96464	0.000160305	gained	FALSE	FALSE	FALSE
chr1	83163665	83163959	295	4.55262	1.25421e-05	gained	FALSE	FALSE	FALSE
chr1	83225271	83225423	153	4.0113	0.000167036	gained	FALSE	FALSE	FALSE
chr1	83301930	83302287	358	-3.02136	2.56333e-06	lost	FALSE	FALSE	FALSE
chr1	83411201	83411405	205	-5.92425	0.00115337	lost	FALSE	FALSE	FALSE
chr1	83413053	83413248	196	2.50166	0.000134897	gained	FALSE	FALSE	FALSE
chr1	83431189	83431355	167	-6.00039	0.000267123	lost	FALSE	FALSE	FALSE
chr1	83499402	83499772	371	2.63332	4.73366e-07	gained	FALSE	FALSE	FALSE
chr1	83552102	83552471	370	2.44928	9.44225e-05	gained	FALSE	FALSE	FALSE
chr1	83568356	83568456	101	3.19835	0.000874687	gained	FALSE	FALSE	FALSE
chr1	83713773	83714061	289	-7.85685	1.28441e-06	lost	FALSE	FALSE	FALSE
chr1	83788689	83788957	269	-6.32757	0.000201448	lost	FALSE	FALSE	FALSE
chr1	83974151	83974823	673	-3.03258	4.19449e-06	lost	FALSE	FALSE	FALSE
chr1	84155575	84156246	672	-3.42139	9.09256e-08	lost	FALSE	FALSE	FALSE
chr1	84170757	84171110	354	-3.9808	0.00052325	lost	FALSE	FALSE	FALSE
chr1	84280956	84281377	422	-3.48125	4.41365e-08	lost	FALSE	FALSE	FALSE
chr1	84311063	84311720	658	-2.75314	2.9931e-05	lost	FALSE	FALSE	FALSE
chr1	84367264	84367751	488	1.41111	0.000108234	gained	FALSE	FALSE	FALSE
chr1	84425772	84426061	290	-3.21132	0.000279929	lost	FALSE	FALSE	FALSE
chr1	84555116	84555435	320	2.14269	7.76805e-05	gained	FALSE	FALSE	FALSE
chr1	84556384	84556533	150	3.71346	4.25939e-07	gained	FALSE	FALSE	FALSE
chr1	84639989	84640319	331	2.89634	1.1861e-08	gained	FALSE	FALSE	FALSE
chr1	84751822	84752074	253	2.30375	7.67153e-05	gained	FALSE	FALSE	FALSE
chr1	84832518	84832767	250	-3.2648	6.79604e-07	lost	FALSE	FALSE	FALSE
chr1	84842578	84842904	327	-3.71446	0.000767706	lost	FALSE	FALSE	FALSE
chr1	84852861	84853130	270	3.90058	1.01571e-08	gained	FALSE	FALSE	FALSE
chr1	84855922	84856211	290	2.56528	0.000106312	gained	FALSE	FALSE	FALSE
chr1	84867805	84868192	388	4.02297	8.39097e-11	gained	FALSE	FALSE	FALSE
chr1	84872237	84872502	266	3.22704	9.03439e-08	gained	TRUE	FALSE	FALSE
chr1	84888607	84888838	232	2.50578	0.000159847	gained	FALSE	FALSE	FALSE
chr1	84893228	84893501	274	4.33534	2.49355e-08	gained	FALSE	FALSE	FALSE
chr1	85064210	85064402	193	-2.2921	0.000870099	lost	FALSE	FALSE	FALSE
chr1	85131499	85131919	421	1.92855	0.00147459	gained	FALSE	FALSE	FALSE
chr1	85178030	85178318	289	-2.03628	0.000219624	lost	FALSE	FALSE	FALSE
chr1	85178372	85178472	101	-3.46878	0.00109759	lost	FALSE	FALSE	FALSE
chr1	85188444	85188864	421	-5.24767	5.88928e-11	lost	FALSE	FALSE	FALSE
chr1	85189052	85189209	158	-3.43309	0.000261414	lost	FALSE	FALSE	FALSE
chr1	85242361	85242670	310	1.946	4.07377e-05	gained	FALSE	FALSE	FALSE
[truncated: 58,456 more rows]

## Sheet: LOLA, ATAC lost, LOLA Core 
dbSet	collection	pValueLog	oddsRatio	support	rnkPV	rnkOR	rnkSup	maxRnk	meanRnk	b	c	d	qValue	size	description	cellType	tissue	antibody	treatment	dataSource	filename
431	encode_segmentation	Inf	2.10947	9817	1	359	10	359	123	68119	15559	227740	0	1472755	Transcribed Segments	HeLa-S3	NA	NA	NA	ENCODE segmentation	Helas3_T.bed
430	encode_segmentation	Inf	1.9175	16540	1	416	3	416	140	146148	8836	149711	0	1594290	Repressed Segments	HeLa-S3	NA	NA	NA	ENCODE segmentation	Helas3_R.bed
445	encode_segmentation	Inf	1.85829	8092	1	434	11	434	149	59536	17284	236323	0	1498149	Transcribed Segments	Huvec	NA	NA	NA	ENCODE segmentation	Huvec_T.bed
417	encode_segmentation	273.045	1.738	6685	4	481	12	481	166	50493	18691	245366	6.79392e-271	621374	Transcribed Segments	GM12878	NA	NA	NA	ENCODE segmentation	Gm12878_T.bed
438	encode_segmentation	240.903	1.7335	5733	5	484	13	484	167	42634	19643	253225	7.53168e-239	222291	Transcribed Segments	Hepg2	NA	NA	NA	ENCODE segmentation	Hepg2_T.bed
452	encode_segmentation	211.194	1.71876	5042	6	492	14	492	171	37301	20334	258558	3.21341e-209	336262	Transcribed Segments	K562	NA	NA	NA	ENCODE segmentation	K562_T.bed
476	encode_tfbs	186.589	3.77775	832	7	121	220	220	116	2631	24544	293228	1.10958e-184	6234	ChIP HUVEC EZH2_(39875)	HUVEC	NA	EZH2_(39875)	None	NA	wgEncodeAwgTfbsBroadHuvecEzh239875UniPk.narrowPeak
1896	sheffield_dnase	173.112	3.53874	836	8	143	218	218	123	2821	24540	293038	2.90912e-171	7664	HPdLF	NA	NA	NA	NA	NA	1845.bed
461	encode_tfbs	171.285	3.76295	766	9	122	243	243	125	2427	24610	293432	1.73557e-169	6370	ChIP H1-hESC EZH2_(39875)	H1-hESC	NA	EZH2_(39875)	None	NA	wgEncodeAwgTfbsBroadH1hescEzh239875UniPk.narrowPeak
149	cistrome_epigenome	169.74	1.9437	2565	10	402	53	402	155	16180	22811	279679	5.47489e-168	39984	cistrome_epigenome APL164 cells H3K27me3	APL164 cells	hematopoietic stem cell	H3K27me3	ATRA(48hr)	NA	Human_APL164-cells_H3K27me3_ATRA-48hr_Stunnenberg.bed
1970	sheffield_dnase	154.481	4.31236	591	11	94	342	342	149	1627	24785	294232	9.0394e-153	10699	Fibroblast	NA	NA	NA	NA	NA	1953.bed
495	encode_tfbs	147.646	3.27135	789	12	169	235	235	139	2874	24587	292985	5.67509e-146	7978	ChIP NHEK EZH2_(39875)	NHEK	NA	EZH2_(39875)	None	NA	wgEncodeAwgTfbsBroadNhekEzh239875UniPk.narrowPeak
421	encode_segmentation	144.563	1.76237	2950	13	464	43	464	173	20549	22426	275310	6.3426e-143	52106	Enhancers Segments	H1hesc	NA	NA	NA	ENCODE segmentation	H1hesc_E.bed
3004	ucsc_features	129.339	1.37399	12886	14	634	8	634	219	126881	12490	168978	9.85274e-128	2859884	UCSC LaminBq	NA	NA	NA	NA	NA	laminB1.bed
491	encode_tfbs	125.965	3.22872	683	15	178	281	281	158	2513	24693	293346	2.1752e-124	6493	ChIP NH-A EZH2_(39875)	NH-A	NA	EZH2_(39875)	None	NA	wgEncodeAwgTfbsBroadNhaEzh239875UniPk.narrowPeak
424	encode_segmentation	116.727	1.55369	3921	16	554	22	554	197	31138	21455	264721	3.53266e-115	324955	Transcribed Segments	H1hesc	NA	NA	NA	ENCODE segmentation	H1hesc_T.bed
150	cistrome_epigenome	115.312	2.28061	1141	17	320	137	320	158	5984	24235	289875	8.63135e-114	15071	cistrome_epigenome APL164 cells H3K27me3	APL164 cells	hematopoietic stem cell	H3K27me3	No treatment	NA	Human_APL164-cells_H3K27me3_No-treatment_Stunnenberg.bed
493	encode_tfbs	108.788	3.05727	636	18	201	307	307	175	2467	24740	293392	2.72767e-107	5739	ChIP NHDF-Ad EZH2_(39875)	NHDF-Ad	NA	EZH2_(39875)	None	NA	wgEncodeAwgTfbsBroadNhdfadEzh239875UniPk.narrowPeak
498	encode_tfbs	106.471	3.05437	623	19	202	316	316	179	2418	24753	293441	5.36328e-105	7030	ChIP NHLF EZH2_(39875)	NHLF	NA	EZH2_(39875)	None	NA	wgEncodeAwgTfbsBroadNhlfEzh239875UniPk.narrowPeak
1692	sheffield_dnase	98.5021	5.38702	302	20	57	628	628	235	660	25074	295199	4.73987e-97	1474	Fibroblast; Muscle	NA	NA	NA	NA	NA	1609.bed
1620	sheffield_dnase	98.132	4.39577	365	21	91	546	546	219	979	25011	294880	1.0584e-96	1915	Endothelial;Fibroblast;Muscle;Brain	NA	NA	NA	NA	NA	1527.bed
371	codex	97.6928	4.28709	373	22	95	540	540	219	1026	25003	294833	2.77747e-96	3205	K562 erythrocytic leukaemia cells (ATCC CCL-243) were grown according to standar	Embryonic Stem Cell	NA	EZH2	NA	GSE32509	GSM831028_EZH2.bed
416	encode_segmentation	97.4618	1.32885	16512	23	659	4	659	229	172678	8864	123181	4.52146e-96	719258	Repressed Segments	GM12878	NA	NA	NA	ENCODE segmentation	Gm12878_R.bed
451	encode_segmentation	91.4131	1.31875	16731	24	669	2	669	232	175959	8645	119900	4.84768e-90	459545	Repressed Segments	K562	NA	NA	NA	ENCODE segmentation	K562_R.bed
444	encode_segmentation	90.5272	1.30369	13949	25	679	7	679	237	143066	11427	152793	3.57833e-89	1593561	Repressed Segments	Huvec	NA	NA	NA	ENCODE segmentation	Huvec_R.bed
1858	sheffield_dnase	90.2865	6.86868	228	26	28	727	727	260	390	25148	295469	5.98935e-89	800	Fibroblast;Muscle	NA	NA	NA	NA	NA	1795.bed
1859	sheffield_dnase	85.686	3.90244	362	27	115	553	553	232	1093	25014	294766	2.29854e-84	3167	Fibroblast	NA	NA	NA	NA	NA	1796.bed
1839	sheffield_dnase	77.1563	4.5303	277	28	84	656	656	256	719	25099	295140	7.50626e-76	2814	Skeletal Muscle	NA	NA	NA	NA	NA	1772.bed
813	encode_tfbs	76.1038	4.67047	265	29	74	673	673	259	667	25111	295192	8.17832e-75	4789	ChIP H1-hESC SUZ12	H1-hESC	NA	SUZ12	None	NA	wgEncodeAwgTfbsSydhH1hescSuz12UcdUniPk.narrowPeak
1032	encode_tfbs	71.5783	3.36485	362	30	159	553	553	247	1267	25014	294592	2.65115e-70	3308	ChIP NT2-D1 SUZ12	NT2-D1	NA	SUZ12	None	NA	wgEncodeAwgTfbsSydhNt2d1Suz12UcdUniPk.narrowPeak
470	encode_tfbs	71.3861	3.06216	412	31	199	500	500	243	1586	24964	294273	3.99427e-70	4626	ChIP HMEC EZH2_(39875)	HMEC	NA	EZH2_(39875)	None	NA	wgEncodeAwgTfbsBroadHmecEzh239875UniPk.narrowPeak
1681	sheffield_dnase	70.1584	13.5117	120	32	3	923	923	319	104	25256	295755	6.53643e-69	257	Fibroblast;Muscle;Skin;Brain	NA	NA	NA	NA	NA	1595.bed
1261	sheffield_dnase	69.5928	3.24804	369	33	176	543	543	251	1338	25007	294521	2.33086e-68	5244	Weak NHDF	NA	NA	NA	NA	NA	1132.bed
1932	sheffield_dnase	67.1589	4.55708	239	34	81	701	701	272	616	25137	295243	6.14501e-66	2892	AoAF and Muscle	NA	NA	NA	NA	NA	1895.bed
474	encode_tfbs	66.316	3.65685	301	35	132	630	630	266	968	25075	294891	4.15693e-65	2700	ChIP HSMMtube EZH2_(39875)	HSMMtube	NA	EZH2_(39875)	None	NA	wgEncodeAwgTfbsBroadHsmmtEzh239875UniPk.narrowPeak
1617	sheffield_dnase	58.3958	3.99827	238	36	113	706	706	285	699	25138	295160	3.30684e-57	1354	Weak Ostoblast	NA	NA	NA	NA	NA	1524.bed
3002	ucsc_features	58.3912	1.35843	3862	37	646	25	646	236	34533	21514	261326	3.30684e-57	129301	UCSC Evo CpG islands	NA	NA	NA	NA	NA	evoCpg.bed
1710	sheffield_dnase	57.6821	10.9045	109	38	8	956	956	334	117	25267	295742	1.64793e-56	236	Fibroblast;Muscle;Brain	NA	NA	NA	NA	NA	1629.bed
1621	sheffield_dnase	57.3578	12.8587	100	39	4	980	980	341	91	25276	295768	3.38868e-56	201	Fibroblast;Muscle;Bone;Brain	NA	NA	NA	NA	NA	1528.bed
1640	sheffield_dnase	52.9644	6.0879	145	40	38	871	871	316	279	25231	295580	8.17371e-52	736	Fibroblast;Skin	NA	NA	NA	NA	NA	1548.bed
1824	sheffield_dnase	51.3958	2.67214	365	41	249	546	546	279	1607	25011	294252	2.95335e-50	4726	Weak	NA	NA	NA	NA	NA	1758.bed
378	codex	49.8935	3.04859	287	42	203	644	644	296	1106	25089	294753	9.16446e-49	2682	K562 erythrocytic leukaemia cells (ATCC CCL-243) were grown according to standar	Embryonic Stem Cell	NA	SUZ12	NA	GSE32509	GSM831042_SUZ12.bed
1588	sheffield_dnase	47.7895	10.4484	92	43	9	1003	1003	352	103	25284	295756	1.13743e-46	208	Fibroblast;Muscle;Brain;Epithelial;Skin	NA	NA	NA	NA	NA	1493.bed
1652	sheffield_dnase	47.5295	9.74879	95	44	11	993	993	349	114	25281	295745	2.02265e-46	268	Fibroblast;Muscle	NA	NA	NA	NA	NA	1562.bed
179	cistrome_epigenome	46.1365	1.32085	3613	45	664	28	664	246	33034	21763	262825	4.88825e-45	95807	cistrome_epigenome MCF-7 H3K4me1	MCF-7	breast	H3K4me1	E2(3hr)	NA	Human_MCF-7_H3K4me1_E2-3hr_Liu.bed
1590	sheffield_dnase	44.1063	11.4114	81	46	7	1034	1034	362	83	25295	295776	5.1259e-43	189	Fibroblast;Muscle;Skin;Brain	NA	NA	NA	NA	NA	1495.bed
437	encode_segmentation	41.659	1.19864	15463	47	739	6	739	264	167301	9913	128558	1.40515e-40	346815	Repressed Segments	Hepg2	NA	NA	NA	ENCODE segmentation	Hepg2_R.bed
1401	sheffield_dnase	41.5691	14.149	69	48	1	1077	1077	375	57	25307	295802	1.69225e-40	133	Fibroblast;Muscle;Brain;Epithelial;Skin;Bone	NA	NA	NA	NA	NA	1299.bed
1679	sheffield_dnase	40.6381	7.06162	99	49	25	987	987	354	164	25277	295695	1.41444e-39	299	Fibroblast;Muscle	NA	NA	NA	NA	NA	1593.bed
1723	sheffield_dnase	40.578	12.1976	72	50	6	1065	1065	374	69	25304	295790	1.59165e-39	154	Fibroblast;Muscle;Epithelial;Skin;Brain	NA	NA	NA	NA	NA	1643.bed
1347	sheffield_dnase	40.4446	8.87473	85	51	13	1018	1018	361	112	25291	295747	2.12168e-39	210	Fibroblast;Muscle;Brain;Skin	NA	NA	NA	NA	NA	1236.bed
1593	sheffield_dnase	40.0001	5.40182	120	52	55	923	923	343	260	25256	295599	5.79041e-39	515	Fibroblast;Muscle	NA	NA	NA	NA	NA	1498.bed
2686	sheffield_dnase	39.8206	6.76194	100	53	29	980	980	354	173	25276	295686	8.58969e-39	692	Fibroblast	NA	NA	NA	NA	NA	607.bed
1658	sheffield_dnase	38.4758	4.094	151	54	104	859	859	339	432	25225	295427	1.86501e-37	1155	Fibroblast;Muscle	NA	NA	NA	NA	NA	1568.bed
2042	sheffield_dnase	37.9434	2.35266	338	55	302	578	578	312	1688	25038	294171	6.23921e-37	5212	Melano specific	NA	NA	NA	NA	NA	2057.bed
1931	sheffield_dnase	36.5904	5.61165	106	56	48	969	969	358	221	25270	295638	1.38112e-35	830	Fibroblast;Muscle	NA	NA	NA	NA	NA	1894.bed
468	encode_tfbs	35.8961	2.25635	348	57	323	569	569	316	1812	25028	294047	6.71226e-35	3286	ChIP HepG2 EZH2_(39875)	HepG2	NA	EZH2_(39875)	None	NA	wgEncodeAwgTfbsBroadHepg2Ezh239875UniPk.narrowPeak
1857	sheffield_dnase	34.5054	5.59706	100	58	49	980	980	362	209	25276	295650	1.62208e-33	596	Fibroblast;Muscle	NA	NA	NA	NA	NA	1794.bed
1569	sheffield_dnase	34.3534	7.63264	79	59	21	1040	1040	373	121	25297	295738	2.26274e-33	238	Ostoblast and Fibroblasts	NA	NA	NA	NA	NA	1474.bed
1542	sheffield_dnase	34.2366	7.89579	77	60	18	1046	1046	375	114	25299	295745	2.91153e-33	218	Fibroblast;Muscle;Brain;Skin;Epithelial;Endothelial;Hematopoietic;Bone	NA	NA	NA	NA	NA	1443.bed
1397	sheffield_dnase	33.5766	12.7857	58	61	5	1118	1118	395	53	25318	295806	1.30897e-32	122	Fibroblast;Muscle;Brain;Primitive;Stem;Epithelial;Endothelial;Skin;Bone	NA	NA	NA	NA	NA	1295.bed
1440	sheffield_dnase	32.6732	9.40604	66	62	12	1093	1093	389	82	25310	295777	1.03099e-31	155	Fibroblast;Muscle;Brain;Epithelial;Skin;Bone	NA	NA	NA	NA	NA	1340.bed
2646	sheffield_dnase	32.4813	4.65452	111	63	76	951	951	363	279	25265	295580	1.57842e-31	1181	Weak stem plus others	NA	NA	NA	NA	NA	559.bed
2519	sheffield_dnase	32.4374	7.40313	76	64	23	1051	1051	379	120	25300	295739	1.71889e-31	224	Stem;Muscle;Fibroblast;Bone;Brain	NA	NA	NA	NA	NA	403.bed
1544	sheffield_dnase	32.1922	9.94838	63	65	10	1105	1105	393	74	25313	295785	2.93494e-31	153	Fibroblast;Muscle;Brain;Skin	NA	NA	NA	NA	NA	1445.bed
1777	sheffield_dnase	32.1917	3.70087	141	66	129	880	880	358	446	25235	295413	2.93494e-31	730	Bone	NA	NA	NA	NA	NA	1702.bed
200	cistrome_epigenome	30.846	1.37188	1743	67	635	76	635	259	15094	23633	280765	6.40867e-30	107924	cistrome_epigenome NB4 cells H3K9me3	NB4 cells	hematopoietic stem cell	H3K9me3	No treatment	NA	Human_NB4-cells_H3K9me3_No-treatment_Stunnenberg.bed
2264	sheffield_dnase	30.6007	5.95159	84	68	41	1022	1022	377	165	25292	295694	1.11085e-29	316	Fibroblast;Muscle;Brain;Skin;Epithelial;Cervix;Liver;Endothelial;Prostate;Bone	NA	NA	NA	NA	NA	2333.bed
1711	sheffield_dnase	29.303	13.6264	49	69	2	1190	1190	420	42	25327	295817	2.17296e-28	93	Fibroblast;Muscle;Brain;Skin;Endothelial;Epithelial;Bone	NA	NA	NA	NA	NA	1630.bed
1722	sheffield_dnase	29.0866	7.91174	65	70	17	1096	1096	394	96	25311	295763	3.52461e-28	168	Fibroblast;Muscle;Epithelial;Brain	NA	NA	NA	NA	NA	1642.bed
1473	sheffield_dnase	28.9979	8.27099	63	71	15	1105	1105	397	89	25313	295770	4.26237e-28	197	Hematopoietic;Primitive;Fibroblast;Stem;Liver;Epithelial;Endothelial;Bone;Brain	NA	NA	NA	NA	NA	1374.bed
159	cistrome_epigenome	28.4083	1.93427	395	72	412	517	517	334	2399	24981	293460	1.63375e-27	11283	cistrome_epigenome LnCaP H3K27me3	LnCaP	prostate	H3K27me3	R1881(16hr)	NA	Human_LnCaP_H3K27me3_R1881-16hr_Chinnaiyan.bed
1641	sheffield_dnase	28.1642	5.96007	77	73	40	1046	1046	386	151	25299	295708	2.82679e-27	343	Fibroblast;Muscle	NA	NA	NA	NA	NA	1549.bed
2961	sheffield_dnase	28.1334	4.40755	101	74	90	978	978	381	268	25275	295591	2.99347e-27	417	Weak complex tissue specific	NA	NA	NA	NA	NA	957.bed
1282	sheffield_dnase	27.7026	5.06031	87	75	64	1011	1011	383	201	25289	295658	7.96481e-27	418	Hematopoietic;Endothelial;Bone;Fibroblast;Brain	NA	NA	NA	NA	NA	1157.bed
177	cistrome_epigenome	27.6795	1.46504	1066	76	590	153	590	273	8598	24310	287261	8.28953e-27	49075	cistrome_epigenome MCF-7 H3K27me3	MCF-7	breast	H3K27me3	E2(3hr)	NA	Human_MCF-7_H3K27me3_E2-3hr_Liu.bed
369	codex	27.3418	2.59908	199	77	262	780	780	373	897	25177	294962	1.78068e-26	2804	K562 erythrocytic leukaemia cells (ATCC CCL-243) were grown according to standar	Erythrocytic leukaemia cells	NA	SUZ12	NA	GSE32509	GSM831021_SUZ12.bed
1684	sheffield_dnase	27.118	5.34927	81	78	60	1034	1034	391	177	25295	295682	2.94295e-26	689	Fibroblast	NA	NA	NA	NA	NA	1599.bed
176	cistrome_epigenome	26.3469	1.59546	688	79	535	278	535	297	5079	24688	290780	1.71535e-25	31472	cistrome_epigenome MCF-7 H3K27me3	MCF-7	breast	H3K27me3	DMSO(3hr)	NA	Human_MCF-7_H3K27me3_DMSO-3hr_Liu.bed
160	cistrome_epigenome	26.2487	1.43758	1111	80	598	144	598	274	9132	24265	286727	2.12356e-25	46112	cistrome_epigenome LnCaP H3K36me3	LnCaP	prostate	H3K36me3	regular medium	NA	Human_LnCaP_H3K36me3_regular-medium_Chinnaiyan.bed
472	encode_tfbs	26.0137	3.17278	138	81	187	884	884	384	509	25238	295350	3.60297e-25	1540	ChIP HSMM EZH2_(39875)	HSMM	NA	EZH2_(39875)	None	NA	wgEncodeAwgTfbsBroadHsmmEzh239875UniPk.narrowPeak
1729	sheffield_dnase	25.8079	3.43434	123	82	149	917	917	383	419	25253	295440	5.71693e-25	2664	Skin;Fibroblast	NA	NA	NA	NA	NA	1649.bed
2081	sheffield_dnase	25.6259	1.97763	334	83	392	586	586	354	1982	25042	293877	8.58737e-25	4622	Fibroblast	NA	NA	NA	NA	NA	2104.bed
1686	sheffield_dnase	25.2042	5.439	74	84	53	1057	1057	398	159	25302	295700	2.24055e-24	343	Fibroblast;Muscle	NA	NA	NA	NA	NA	1601.bed
1607	sheffield_dnase	24.6472	8.08663	54	85	16	1150	1150	417	78	25322	295781	7.98421e-24	142	Fibroblast;Muscle;Brain;Skin;Bone	NA	NA	NA	NA	NA	1515.bed
1449	sheffield_dnase	24.6029	7.8348	55	86	19	1142	1142	416	82	25321	295777	8.73833e-24	261	Fibroblast;Muscle;Skin	NA	NA	NA	NA	NA	1349.bed
1597	sheffield_dnase	24.3961	5.88602	67	87	43	1089	1089	406	133	25309	295726	1.39082e-23	223	Fibroblast;Muscle;Brain	NA	NA	NA	NA	NA	1500.bed
1197	sheffield_dnase	24.3517	2.76137	159	88	233	842	842	388	674	25217	295185	1.52294e-23	4647	Stem and SK-N-SH_RA	NA	NA	NA	NA	NA	1057.bed
1541	sheffield_dnase	24.3258	6.34413	63	89	33	1105	1105	409	116	25313	295743	1.59844e-23	189	Fibroblast;Muscle;Brain;Epithelial;Endothelial;Skin	NA	NA	NA	NA	NA	1442.bed
3001	ucsc_features	23.7282	1.25193	2635	90	706	50	706	282	25063	22741	270796	6.25764e-23	28691	UCSC CpG islands	NA	NA	NA	NA	NA	cpgIslandExt.bed
1633	sheffield_dnase	22.8525	7.59177	52	91	22	1168	1168	427	80	25324	295779	4.64833e-22	161	Fibroblast;Muscle;Epithelial;Brain	NA	NA	NA	NA	NA	1540.bed
1619	sheffield_dnase	22.845	3.09141	125	92	196	912	912	400	473	25251	295386	4.67843e-22	789	Fibroblast	NA	NA	NA	NA	NA	1526.bed
2010	sheffield_dnase	21.4357	3.27175	108	93	168	962	962	408	386	25268	295473	1.18759e-20	4871	Skin	NA	NA	NA	NA	NA	2008.bed
1725	sheffield_dnase	21.286	6.17021	56	94	37	1131	1131	421	106	25320	295753	1.65859e-20	239	Fibroblast;Brain	NA	NA	NA	NA	NA	1645.bed
426	encode_segmentation	21.0541	1.2464	2392	95	710	57	710	287	22800	22984	273059	2.79899e-20	123430	Weak Enhancer Segments	H1hesc	NA	NA	NA	ENCODE segmentation	H1hesc_WE.bed
1741	sheffield_dnase	20.5413	6.3154	53	96	35	1161	1161	431	98	25323	295761	9.02226e-20	180	Fibroblast;Muscle;Skin;Bone	NA	NA	NA	NA	NA	1660.bed
2328	sheffield_dnase	20.193	6.32509	52	97	34	1168	1168	433	96	25324	295763	1.99124e-19	169	Fibroblast;Muscle;Epithelial;Skin;Brain	NA	NA	NA	NA	NA	2417.bed
2817	sheffield_dnase	20.0699	5.83981	55	98	44	1142	1142	428	110	25321	295749	2.61661e-19	491	Liver	NA	NA	NA	NA	NA	776.bed
211	cistrome_epigenome	19.7314	1.43463	824	99	602	223	602	308	6763	24552	289096	5.64729e-19	50257	cistrome_epigenome VCaP H3K36me3	VCaP	prostate	H3K36me3	regular medium	NA	Human_VCaP_H3K36me3_regular-medium_Chinnaiyan.bed
1895	sheffield_dnase	19.68	4.645	66	100	77	1093	1093	423	166	25310	295693	6.29226e-19	321	Fibroblast;Muscle;Skin	NA	NA	NA	NA	NA	1844.bed
1495	sheffield_dnase	19.4271	6.67298	48	101	31	1201	1201	444	84	25328	295775	1.11532e-18	140	Fibroblast;Muscle;Epithelial;Skin;Bone;Brain	NA	NA	NA	NA	NA	1398.bed
1558	sheffield_dnase	19.1169	5.49007	55	102	51	1142	1142	432	117	25321	295742	2.25589e-18	193	Hematopoietic;Stem;Brain;Fibroblast;Muscle;Epithelial;Liver;Endothelial;Bone	NA	NA	NA	NA	NA	1462.bed
1550	sheffield_dnase	18.7265	5.35306	55	103	59	1142	1142	435	120	25321	295739	5.48881e-18	223	Fibroblast;Muscle;Skin	NA	NA	NA	NA	NA	1450.bed
1194	sheffield_dnase	18.4578	2.59481	132	104	263	899	899	422	595	25244	295264	1.00933e-17	1361	Weak SK-N-SH_RA specific	NA	NA	NA	NA	NA	1054.bed
1963	sheffield_dnase	18.3918	2.0523	214	105	376	753	753	411	1221	25162	294638	1.16386e-17	9084	Weak Muscle	NA	NA	NA	NA	NA	1942.bed
2528	sheffield_dnase	18.0496	1.62112	431	106	523	479	523	369	3120	24945	292739	2.53494e-17	26317	Weak PANC-1 specific	NA	NA	NA	NA	NA	416.bed
1587	sheffield_dnase	18.0396	6.75986	44	107	30	1240	1240	459	76	25332	295783	2.56958e-17	143	Fibroblast;Muscle;Brain;Epithelial;Endothelial	NA	NA	NA	NA	NA	1492.bed
1786	sheffield_dnase	17.9085	5.66882	50	108	46	1187	1187	447	103	25326	295756	3.44314e-17	165	Fibroblast;Muscle;Brain;Epithelial;Skin	NA	NA	NA	NA	NA	1714.bed
2120	sheffield_dnase	17.2098	5.66158	48	109	47	1201	1201	452	99	25328	295760	1.70465e-16	361	Fibroblast;Skin	NA	NA	NA	NA	NA	2157.bed
1678	sheffield_dnase	17.159	7.18443	40	110	24	1276	1276	470	65	25336	295794	1.8987e-16	111	Fibroblast;Muscle;Brain;Epithelial;Endothelial;Skin;Bone	NA	NA	NA	NA	NA	1592.bed
2477	sheffield_dnase	16.8947	5.39797	49	111	56	1190	1190	452	106	25327	295753	3.45785e-16	385	Stem;Brain	NA	NA	NA	NA	NA	353.bed
1819	sheffield_dnase	16.6562	2.1107	180	112	358	814	814	428	998	25196	294861	5.93472e-16	14611	sheffield_dnase	NA	NA	NA	NA	NA	1750.bed
1363	sheffield_dnase	16.6476	5.71391	46	113	45	1222	1222	460	94	25330	295765	6.00094e-16	145	Fibroblast;Muscle;Brain;Endothelial;Epithelial;Skin;Bone	NA	NA	NA	NA	NA	1250.bed
1726	sheffield_dnase	16.504	3.27024	82	114	170	1028	1028	437	293	25294	295566	8.27827e-16	1139	Fibroblast	NA	NA	NA	NA	NA	1646.bed
1733	sheffield_dnase	16.2274	2.50128	123	115	280	917	917	437	575	25253	295284	1.55161e-15	18743	DNase Osteoblast specific	NA	NA	NA	NA	NA	1652.bed
1539	sheffield_dnase	16.1974	5.37952	47	116	58	1209	1209	461	102	25329	295757	1.64809e-15	164	Fibroblast;Muscle;Brain;Epithelial;Endothelial;Skin;Bone	NA	NA	NA	NA	NA	1440.bed
1618	sheffield_dnase	16.0359	3.7447	67	117	124	1089	1089	443	209	25309	295650	2.36985e-15	2723	Bone	NA	NA	NA	NA	NA	1525.bed
1784	sheffield_dnase	16.0003	4.84192	51	118	70	1180	1180	456	123	25325	295736	2.55086e-15	234	Fibroblast;Muscle;Skin;Brain;Epithelial;Endothelial	NA	NA	NA	NA	NA	1712.bed
1492	sheffield_dnase	15.9601	6.93133	38	119	26	1301	1301	482	64	25338	295795	2.77441e-15	134	Fibroblast;Muscle;Brain;Skin;Bone	NA	NA	NA	NA	NA	1395.bed
2481	sheffield_dnase	15.8974	5.01904	49	120	65	1190	1190	458	114	25327	295745	3.17893e-15	168	Fibroblast;Muscle;Brain;Endothelial;Bone	NA	NA	NA	NA	NA	361.bed
1267	sheffield_dnase	15.4265	4.84886	49	121	68	1190	1190	460	118	25327	295741	9.32235e-15	178	Fibroblast;Muscle;Brain;Primitive;Epithelial;Endothelial;Cervix;Liver;Stem;Prost	NA	NA	NA	NA	NA	1142.bed
1262	sheffield_dnase	15.3507	2.52399	114	122	276	940	940	446	528	25262	295331	1.10107e-14	1641	Muscle;Brain;Fibroblast	NA	NA	NA	NA	NA	1135.bed
1563	sheffield_dnase	15.2018	6.23599	39	123	36	1287	1287	482	73	25337	295786	1.53877e-14	164	Fibroblast;Muscle;Epithelial;Skin;Brain	NA	NA	NA	NA	NA	1468.bed
2100	sheffield_dnase	15.0834	2.05282	173	124	375	826	826	442	986	25203	294873	2.00472e-14	2352	Muscle;Brain;Fibroblast	NA	NA	NA	NA	NA	213.bed
1744	sheffield_dnase	15.0615	5.45666	43	125	52	1251	1251	476	92	25333	295767	2.0914e-14	201	Fibroblast;Skin	NA	NA	NA	NA	NA	1663.bed
1770	sheffield_dnase	14.9673	4.79033	48	126	71	1201	1201	466	117	25328	295742	2.57717e-14	205	Fibroblast;Muscle;Epithelial;Brain	NA	NA	NA	NA	NA	1693.bed
2714	sheffield_dnase	14.897	5.24118	44	127	62	1240	1240	476	98	25332	295761	3.00672e-14	154	Fibroblast;Muscle;Skin;Brain;Epithelial;Endothelial;Primitive;Prostate;Bone	NA	NA	NA	NA	NA	644.bed
1450	sheffield_dnase	14.7405	4.9274	46	128	67	1222	1222	472	109	25330	295750	4.27697e-14	184	Fibroblast;Muscle;Skin;Bone	NA	NA	NA	NA	NA	1350.bed
2291	sheffield_dnase	14.6747	5.28406	43	129	61	1251	1251	480	95	25333	295764	4.93792e-14	205	Fibroblast;Ewing sarcoma;Skin	NA	NA	NA	NA	NA	2370.bed
1400	sheffield_dnase	14.6233	4.77195	47	130	72	1209	1209	470	115	25329	295744	5.51643e-14	165	Fibroblast;Muscle;Endothelial;Epithelial;Skin;Brain;Bone	NA	NA	NA	NA	NA	1298.bed
1368	sheffield_dnase	14.3443	2.21897	137	131	330	886	886	449	722	25239	295137	1.04059e-13	2013	SK-N-SH_RA	NA	NA	NA	NA	NA	1255.bed
1540	sheffield_dnase	14.0753	7.69808	31	132	20	1378	1378	510	47	25345	295812	1.91865e-13	84	Fibroblast;Muscle;Brain;Epithelial;Liver;Prostate;Skin;Bone	NA	NA	NA	NA	NA	1441.bed
1978	sheffield_dnase	13.9271	5.55126	39	133	50	1287	1287	490	82	25337	295777	2.67845e-13	149	Brain;Primitive;Fibroblast;Stem;Endothelial;Muscle;Skin;Bone	NA	NA	NA	NA	NA	1966.bed
2065	sheffield_dnase	13.8939	6.87805	33	134	27	1351	1351	504	56	25343	295803	2.87011e-13	102	Fibroblast;Muscle;Stem;Brain;Skin;Bone	NA	NA	NA	NA	NA	2082.bed
1653	sheffield_dnase	13.6634	5.41981	39	135	54	1287	1287	492	84	25337	295775	4.84336e-13	130	Fibroblast;Muscle;Skin;Brain;Endothelial;Primitive;Bone	NA	NA	NA	NA	NA	1563.bed
2538	sheffield_dnase	13.4815	3.2027	68	136	180	1083	1083	466	248	25308	295611	7.30821e-13	487	Hematopoietic	NA	NA	NA	NA	NA	427.bed
1216	sheffield_dnase	13.4376	2.28465	120	137	316	923	923	459	614	25256	295245	8.02612e-13	13903	Weak	NA	NA	NA	NA	NA	1078.bed
1769	sheffield_dnase	13.2617	4.05466	50	138	107	1187	1187	477	144	25326	295715	1.19463e-12	270	Fibroblast;Muscle;Epithelial	NA	NA	NA	NA	NA	1692.bed
1220	sheffield_dnase	13.1001	3.35228	62	139	160	1111	1111	470	216	25314	295643	1.72082e-12	356	Fibroblast	NA	NA	NA	NA	NA	1082.bed
1592	sheffield_dnase	13.0455	4.50611	44	140	85	1240	1240	488	114	25332	295745	1.93761e-12	220	Fibroblast;Muscle;Skin	NA	NA	NA	NA	NA	1497.bed
423	encode_segmentation	12.9304	1.1032	15589	141	820	5	820	322	174797	9787	121062	2.5074e-12	543759	Repressed Segments	H1hesc	NA	NA	NA	ENCODE segmentation	H1hesc_R.bed
1731	sheffield_dnase	12.91	3.23581	64	142	177	1099	1099	473	231	25312	295628	2.60943e-12	437	Fibroblast; Muscle	NA	NA	NA	NA	NA	1650.bed
1489	sheffield_dnase	12.8088	3.72806	53	143	126	1161	1161	477	166	25323	295693	3.27104e-12	227	Fibroblast;Muscle;Brain;Epithelial;Endothelial;Skin;Bone	NA	NA	NA	NA	NA	1391.bed
1447	sheffield_dnase	12.4519	4.60218	41	144	79	1270	1270	498	104	25335	295755	7.38855e-12	166	Fibroblast;Muscle;Skin;Epithelial;Brain	NA	NA	NA	NA	NA	1347.bed
1543	sheffield_dnase	12.0016	4.53339	40	145	83	1276	1276	501	103	25336	295756	2.06956e-11	148	Fibroblast;Muscle;Skin;Brain;Epithelial;Endothelial	NA	NA	NA	NA	NA	1444.bed
1644	sheffield_dnase	11.9779	2.77926	74	146	228	1057	1057	477	311	25302	295548	2.17052e-11	644	Brain	NA	NA	NA	NA	NA	1553.bed
178	cistrome_epigenome	11.9693	1.13207	4337	147	792	18	792	319	45576	21039	250283	2.19889e-11	127623	cistrome_epigenome MCF-7 H3K4me1	MCF-7	breast	H3K4me1	DMSO(3hr)	NA	Human_MCF-7_H3K4me1_DMSO-3hr_Liu.bed
158	cistrome_epigenome	11.932	1.74285	213	148	477	756	756	460	1430	25163	294429	2.37988e-11	9193	cistrome_epigenome LnCaP H3K27me3	LnCaP	prostate	H3K27me3	EtOH(16hr)	NA	Human_LnCaP_H3K27me3_EtOH-16hr_Chinnaiyan.bed
1499	sheffield_dnase	11.8874	4.01077	45	149	112	1234	1234	498	131	25331	295728	2.61955e-11	188	Fibroblast;Muscle;Skin;Brain	NA	NA	NA	NA	NA	1400.bed
2279	sheffield_dnase	11.7555	3.40826	54	150	150	1150	1150	483	185	25322	295674	3.52576e-11	282	Fibroblast	NA	NA	NA	NA	NA	2355.bed
1413	sheffield_dnase	11.7123	8.48631	24	151	14	1485	1485	550	33	25352	295826	3.8691e-11	80	Hematopoietic;Primitive;Fibroblast;Stem;Epithelial;Muscle;Liver;Endothelial;Pros	NA	NA	NA	NA	NA	1313.bed
1525	sheffield_dnase	11.6005	4.08149	43	152	105	1251	1251	503	123	25333	295736	4.97207e-11	206	Fibroblast;Muscle;Epithelial;Bone;Brain	NA	NA	NA	NA	NA	1427.bed
1635	sheffield_dnase	11.5553	4.15532	42	153	102	1261	1261	505	118	25334	295741	5.48116e-11	174	Fibroblast;Muscle;Brain;Skin	NA	NA	NA	NA	NA	1542.bed
2369	sheffield_dnase	11.4566	5.93388	30	154	42	1394	1394	530	59	25346	295800	6.83434e-11	221	Fibroblast;Skin;Muscle	NA	NA	NA	NA	NA	2469.bed
2238	sheffield_dnase	11.3192	3.7553	46	155	123	1222	1222	500	143	25330	295716	9.31732e-11	212	Fibroblast;Muscle;Brain;Skin	NA	NA	NA	NA	NA	2304.bed
1605	sheffield_dnase	11.2702	3.20535	56	156	179	1131	1131	489	204	25320	295655	1.0363e-10	283	Fibroblast;Muscle;Brain;Skin;Epithelial;Endothelial;Cervix;Prostate;Mammary	NA	NA	NA	NA	NA	1513.bed
1480	sheffield_dnase	11.2347	3.28393	54	157	166	1150	1150	491	192	25322	295667	1.11754e-10	479	Fibroblast	NA	NA	NA	NA	NA	1382.bed
1643	sheffield_dnase	11.194	3.86176	44	158	117	1240	1240	505	133	25332	295726	1.21967e-10	215	Fibroblast;Muscle;Skin	NA	NA	NA	NA	NA	1550.bed
2799	sheffield_dnase	11.0365	2.12997	113	159	349	943	943	484	620	25263	295239	1.74155e-10	17285	Brain	NA	NA	NA	NA	NA	756.bed
2581	sheffield_dnase	10.9909	2.71608	70	160	240	1074	1074	491	301	25306	295558	1.92245e-10	401	Epithelial;Fibroblast;Muscle;Hematopoietic;Primitive;Brain;Endothelial;Cervix;Li	NA	NA	NA	NA	NA	474.bed
2372	sheffield_dnase	10.9624	1.73232	198	161	485	781	781	476	1337	25178	294522	2.04009e-10	42618	Ewing sarcoma	NA	NA	NA	NA	NA	2474.bed
1594	sheffield_dnase	10.8093	3.53998	47	162	142	1209	1209	504	155	25329	295704	2.88452e-10	212	Fibroblast;Muscle;Brain	NA	NA	NA	NA	NA	1499.bed
803	encode_tfbs	10.6106	1.35525	579	163	652	346	652	387	5011	24797	290848	4.52963e-10	7089	ChIP H1-hESC CtBP2	H1-hESC	NA	CtBP2	None	NA	wgEncodeAwgTfbsSydhH1hescCtbp2UcdUniPk.narrowPeak
1040	encode_tfbs	10.5447	1.26065	979	164	703	177	703	348	9127	24397	286732	5.23921e-10	35620	ChIP SH-SY5Y GATA-2	SH-SY5Y	NA	GATA-2	None	NA	wgEncodeAwgTfbsSydhShsy5yGata2UcdUniPk.narrowPeak
1546	sheffield_dnase	10.507	4.48911	35	165	86	1329	1329	527	91	25341	295768	5.65945e-10	157	Fibroblast;Muscle;Skin;Brain	NA	NA	NA	NA	NA	1447.bed
1616	sheffield_dnase	10.506	3.64282	44	166	137	1240	1240	514	141	25332	295718	5.65945e-10	196	Fibroblast;Brain;Muscle;Bone	NA	NA	NA	NA	NA	1523.bed
1638	sheffield_dnase	10.4666	4.23418	37	167	98	1311	1311	525	102	25339	295757	6.15986e-10	222	Fibroblast;Muscle;Skin	NA	NA	NA	NA	NA	1545.bed
1530	sheffield_dnase	10.4481	2.60759	71	168	260	1070	1070	499	318	25305	295541	6.38903e-10	526	Fibroblast	NA	NA	NA	NA	NA	1431.bed
1303	sheffield_dnase	10.3023	3.10955	53	169	193	1161	1161	508	199	25323	295660	8.88581e-10	306	Fibroblast;Muscle;Brain	NA	NA	NA	NA	NA	1183.bed
348	codex	10.1772	1.91509	135	170	418	890	890	493	824	25241	295035	1.17823e-09	8296	K562 erythrocytic leukaemia cells (ATCC CCL-243) were grown according to standar	Erythrocytic leukaemia cells	NA	CBX2	NA	GSE32509	GSM830986_CBX2.bed
1580	sheffield_dnase	9.99156	4.25537	35	171	96	1329	1329	532	96	25341	295763	1.79598e-09	146	Fibroblast;Muscle;Brain;Epithelial;Skin;Bone	NA	NA	NA	NA	NA	1485.bed
2486	sheffield_dnase	9.86717	3.57852	42	172	141	1261	1261	525	137	25334	295722	2.37772e-09	185	Stem plus others	NA	NA	NA	NA	NA	37.bed
1250	sheffield_dnase	9.83894	6.07693	25	173	39	1471	1471	561	48	25351	295811	2.52272e-09	122	Stem;Epithelial;Brain;Fibroblast;Muscle;Colon;Liver;Hematopoietic	NA	NA	NA	NA	NA	1116.bed
1388	sheffield_dnase	9.61523	3.89019	37	174	116	1311	1311	534	111	25339	295748	4.1983e-09	193	Fibroblast;Muscle;Brain;Epithelial	NA	NA	NA	NA	NA	1285.bed
1148	sheffield_dnase	9.58808	3.79067	38	175	120	1301	1301	532	117	25338	295742	4.42113e-09	191	Fibroblast;Brain;Muscle;Bone	NA	NA	NA	NA	NA	1002.bed
1591	sheffield_dnase	9.58781	4.44596	32	176	88	1360	1360	541	84	25344	295775	4.42113e-09	267	Fibroblast;Skin	NA	NA	NA	NA	NA	1496.bed
2278	sheffield_dnase	9.56158	2.90558	54	177	216	1150	1150	514	217	25322	295642	4.66979e-09	314	Fibroblast	NA	NA	NA	NA	NA	2354.bed
2170	sheffield_dnase	9.43583	2.30704	80	178	313	1038	1038	510	405	25296	295454	6.20311e-09	1483	Fibroblast;Muscle	NA	NA	NA	NA	NA	2223.bed
1971	sheffield_dnase	9.42077	1.3712	471	179	638	437	638	418	4025	24905	291834	6.38605e-09	12534	Weak HCF	NA	NA	NA	NA	NA	1955.bed
1445	sheffield_dnase	9.41538	3.72704	38	180	127	1301	1301	536	119	25338	295740	6.42993e-09	174	Fibroblast;Muscle;Epithelial;Endothelial;Skin;Brain	NA	NA	NA	NA	NA	1345.bed
2709	sheffield_dnase	9.32021	4.95057	28	181	66	1421	1421	556	66	25348	295793	7.96104e-09	147	Fibroblast;Muscle;Endothelial;Primitive	NA	NA	NA	NA	NA	636.bed
2785	sheffield_dnase	9.30432	3.17738	46	182	186	1222	1222	530	169	25330	295690	8.2123e-09	231	Fibroblast;Muscle;Skin;Brain;Epithelial;Endothelial;Primitive;Bone	NA	NA	NA	NA	NA	733.bed
1290	sheffield_dnase	9.17809	4.24394	32	183	97	1360	1360	547	88	25344	295771	1.09223e-08	137	Fibroblast;Brain;Primitive;Stem;Epithelial;Muscle;Liver;Endothelial;Skin;Bone	NA	NA	NA	NA	NA	1165.bed
1705	sheffield_dnase	9.14222	3.18358	45	184	182	1234	1234	533	165	25331	295694	1.17982e-08	297	Fibroblast;Muscle	NA	NA	NA	NA	NA	1620.bed
1345	sheffield_dnase	9.12169	2.54182	64	185	274	1099	1099	519	294	25312	295565	1.23025e-08	423	Fibroblast;Muscle;Epithelial;Brain	NA	NA	NA	NA	NA	1233.bed
2062	sheffield_dnase	9.096	4.63583	29	186	78	1405	1405	556	73	25347	295786	1.2982e-08	124	Fibroblast;Muscle;Stem;Brain;Epithelial	NA	NA	NA	NA	NA	208.bed
1195	sheffield_dnase	8.99966	2.00834	104	187	382	974	974	514	605	25272	295254	1.61019e-08	5748	Brain	NA	NA	NA	NA	NA	1055.bed
2978	sheffield_dnase	8.99576	2.96389	49	188	210	1190	1190	529	193	25327	295666	1.61019e-08	400	Liver;Muscle;Bone;Fibroblast	NA	NA	NA	NA	NA	976.bed
2722	sheffield_dnase	8.99552	3.50151	39	189	146	1287	1287	541	130	25337	295729	1.61019e-08	289	Brain	NA	NA	NA	NA	NA	654.bed
1320	sheffield_dnase	8.98312	5.14206	26	190	63	1457	1457	570	59	25350	295800	1.64808e-08	167	Fibroblast;Brain;Skin	NA	NA	NA	NA	NA	1203.bed
1615	sheffield_dnase	8.94867	2.71287	56	191	241	1131	1131	521	241	25320	295618	1.77482e-08	337	Fibroblast;Muscle;Bone	NA	NA	NA	NA	NA	1522.bed
1180	sheffield_dnase	8.93426	4.01212	33	192	111	1351	1351	551	96	25343	295763	1.82513e-08	142	Fibroblast;Muscle;Skin;Brain;Epithelial;Endothelial;Cervix;Primitive;Bone	NA	NA	NA	NA	NA	1038.bed
1430	sheffield_dnase	8.89204	1.55741	233	193	549	718	718	487	1750	25143	294109	2.00103e-08	3109	Fibroblast	NA	NA	NA	NA	NA	1330.bed
2337	sheffield_dnase	8.85465	4.84704	27	194	69	1432	1432	565	65	25349	295794	2.16974e-08	122	Fibroblast;Muscle;Prostate;Mammary;Skin	NA	NA	NA	NA	NA	2433.bed
1721	sheffield_dnase	8.84042	4.20683	31	195	100	1378	1378	558	86	25345	295773	2.23047e-08	240	Fibroblast;Muscle;Epithelial;Brain	NA	NA	NA	NA	NA	1641.bed
1321	sheffield_dnase	8.83487	2.63493	58	196	253	1118	1118	522	257	25318	295602	2.24765e-08	380	Primitive;Hematopoietic;Stem;Liver;Endothelial;Bone;Fibroblast;Brain	NA	NA	NA	NA	NA	1205.bed
1808	sheffield_dnase	8.75305	1.96251	107	197	396	963	963	519	637	25269	295222	2.69854e-08	5138	Muscle;Fibroblast	NA	NA	NA	NA	NA	1738.bed
1642	sheffield_dnase	8.75106	4.60192	28	198	80	1421	1421	566	71	25348	295788	2.69854e-08	102	Fibroblast;Muscle;Brain;Stem;Epithelial;Endothelial;Skin;Bone	NA	NA	NA	NA	NA	155.bed
2276	sheffield_dnase	8.70883	3.27776	41	199	167	1270	1270	545	146	25335	295713	2.95919e-08	216	Fibroblast;Muscle;Skin	NA	NA	NA	NA	NA	2351.bed
1474	sheffield_dnase	8.68009	2.71733	54	200	239	1150	1150	530	232	25322	295627	3.14586e-08	366	Fibroblast	NA	NA	NA	NA	NA	1375.bed
2598	sheffield_dnase	8.60175	4.21814	30	201	99	1394	1394	565	83	25346	295776	3.74895e-08	117	Fibroblast;Muscle;Brain;Hematopoietic;Primitive;Skin;Epithelial;Endothelial;Cerv	NA	NA	NA	NA	NA	497.bed
1680	sheffield_dnase	8.53421	3.34697	39	202	162	1287	1287	550	136	25337	295723	4.35803e-08	177	Fibroblast;Muscle;Brain;Epithelial;Endothelial;Skin;Bone	NA	NA	NA	NA	NA	1594.bed
1939	sheffield_dnase	8.36341	1.36402	425	203	642	488	642	444	3649	24951	292210	6.42614e-08	14468	sheffield_dnase	NA	NA	NA	NA	NA	1906.bed
1683	sheffield_dnase	8.28737	2.32837	68	204	310	1083	1083	532	341	25308	295518	7.61827e-08	546	Fibroblast	NA	NA	NA	NA	NA	1598.bed
2742	sheffield_dnase	8.19283	4.43746	27	205	89	1432	1432	575	71	25349	295788	9.42488e-08	129	Fibroblast;Muscle;Hematopoietic;Brain	NA	NA	NA	NA	NA	683.bed
1532	sheffield_dnase	8.12272	3.97768	30	206	114	1394	1394	571	88	25346	295771	1.10222e-07	152	Fibroblast;Muscle;Skin;Brain	NA	NA	NA	NA	NA	1433.bed
2668	sheffield_dnase	7.97613	4.029	29	207	110	1405	1405	574	84	25347	295775	1.5373e-07	159	Fibroblast;Muscle;Endothelial;Skin	NA	NA	NA	NA	NA	588.bed
1724	sheffield_dnase	7.91645	3.09175	40	208	195	1276	1276	560	151	25336	295708	1.75525e-07	220	Fibroblast;Muscle;Brain;Epithelial	NA	NA	NA	NA	NA	1644.bed
2748	sheffield_dnase	7.82821	3.72931	31	209	125	1378	1378	571	97	25345	295762	2.14043e-07	242	Fibroblast;Muscle;Endothelial;Primitive	NA	NA	NA	NA	NA	691.bed
196	cistrome_epigenome	7.75314	1.75953	128	210	466	906	906	527	850	25248	295009	2.53222e-07	2918	cistrome_epigenome NB4 cells H3K27me3	NB4 cells	hematopoietic stem cell	H3K27me3	No treatment	NA	Human_NB4-cells_H3K27me3_No-treatment_Stunnenberg.bed
282	codex	7.71013	1.18751	1239	211	750	122	750	361	12259	24137	283600	2.78254e-07	19929	codex Endometrial Stromal Cell NR2F2	Endometrial Stromal Cell	NA	NR2F2	NA	GSE52008	GSM1257396_NR2F2.bed
1764	sheffield_dnase	7.69848	4.66708	24	212	75	1485	1485	591	60	25352	295799	2.84473e-07	137	Fibroblast;Muscle;Epithelial	NA	NA	NA	NA	NA	1687.bed
1514	sheffield_dnase	7.68742	4.14566	27	213	103	1432	1432	583	76	25349	295783	2.90441e-07	117	Fibroblast;Muscle;Epithelial;Skin;Bone;Brain	NA	NA	NA	NA	NA	1416.bed
2522	sheffield_dnase	7.67847	1.9056	100	214	421	980	980	538	613	25276	295246	2.95104e-07	1714	Weak stem specific	NA	NA	NA	NA	NA	407.bed
1977	sheffield_dnase	7.6589	3.65401	31	215	135	1378	1378	576	99	25345	295760	3.0727e-07	257	Muscle;Fibroblast;Skin	NA	NA	NA	NA	NA	1964.bed
1274	sheffield_dnase	7.58851	3.72409	30	216	128	1394	1394	579	94	25346	295765	3.59657e-07	133	Fibroblast;Muscle;Brain;Epithelial;Endothelial;Skin;Bone	NA	NA	NA	NA	NA	1149.bed
1314	sheffield_dnase	7.57087	3.52284	32	217	145	1360	1360	574	106	25344	295753	3.72846e-07	142	Fibroblast;Muscle;Primitive;Brain;Epithelial;Endothelial;Skin;Bone	NA	NA	NA	NA	NA	1198.bed
2368	sheffield_dnase	7.41746	2.00612	84	218	383	1022	1022	541	489	25292	295370	5.28368e-07	9461	Melanocyte, Colo829, and Ewing sarcoma	NA	NA	NA	NA	NA	2468.bed
1212	sheffield_dnase	7.30604	3.19101	35	219	181	1329	1329	576	128	25341	295731	6.79784e-07	180	Fibroblast;Primitive;Brain;Epithelial;Endothelial;Muscle;Stem;Bone	NA	NA	NA	NA	NA	1074.bed
3006	ucsc_features	7.25244	1.56781	180	220	546	814	814	527	1342	25196	294517	7.65582e-07	41572	UCSC Microsatellites	NA	NA	NA	NA	NA	microsat.bed
1665	sheffield_dnase	7.15951	3.01959	37	221	204	1311	1311	579	143	25339	295716	9.43961e-07	184	Fibroblast;Muscle;Skin;Endothelial;Epithelial;Brain;Bone	NA	NA	NA	NA	NA	1579.bed
458	encode_tfbs	7.13649	1.63797	149	222	517	865	865	535	1063	25227	294796	9.90856e-07	2472	ChIP GM12878 EZH2_(39875)	GM12878	NA	EZH2_(39875)	None	NA	wgEncodeAwgTfbsBroadGm12878Ezh239875UniPk.narrowPeak
2008	sheffield_dnase	7.12568	2.13696	69	223	347	1077	1077	549	377	25307	295482	1.01127e-06	44090	sheffield_dnase	NA	NA	NA	NA	NA	2006.bed
2355	sheffield_dnase	7.04599	2.8805	39	224	218	1287	1287	576	158	25337	295701	1.20954e-06	216	Fibroblast;Muscle;Primitive;Brain;Epithelial;Endothelial;Skin;Bone;Liver	NA	NA	NA	NA	NA	2453.bed
2221	sheffield_dnase	7.02155	3.38072	31	225	157	1378	1378	587	107	25345	295752	1.27386e-06	183	Fibroblast;Muscle;Brain;Epithelial;Prostate	NA	NA	NA	NA	NA	2282.bed
221	cistrome_epigenome	7.0087	1.35419	363	226	654	551	654	477	3137	25013	292722	1.30438e-06	15510	cistrome_epigenome metastatic prostate cancer tissue H3K27me3	metastatic prostate cancer tissue	prostate	H3K27me3	No treatment	NA	Human_metastatic-prostate-cancer-tissue_H3K27me3_No-treatment_Chinnaiyan.bed
1578	sheffield_dnase	7.00742	2.73844	42	227	236	1261	1261	575	179	25334	295680	1.30438e-06	342	Fibroblast;Skin	NA	NA	NA	NA	NA	1483.bed
2525	sheffield_dnase	6.98316	1.78323	109	228	458	956	956	547	714	25267	295145	1.37328e-06	9166	Weak stem and endothelial	NA	NA	NA	NA	NA	410.bed
2935	sheffield_dnase	6.97445	2.1145	69	229	356	1077	1077	554	381	25307	295478	1.39499e-06	33964	DNase Hepatocyte specific	NA	NA	NA	NA	NA	927.bed
1661	sheffield_dnase	6.95714	2.55154	47	230	270	1209	1209	570	215	25329	295644	1.44541e-06	329	Fibroblast;Muscle	NA	NA	NA	NA	NA	1572.bed
1634	sheffield_dnase	6.85764	3.59021	28	231	138	1421	1421	597	91	25348	295768	1.8019e-06	159	Fibroblast;Muscle;Brain;Epithelial;Endothelial	NA	NA	NA	NA	NA	1541.bed
1856	sheffield_dnase	6.85764	3.59021	28	231	138	1421	1421	597	91	25348	295768	1.8019e-06	150	Fibroblast;Muscle;Brain;Epithelial;Endothelial;Primitive	NA	NA	NA	NA	NA	1793.bed
2657	sheffield_dnase	6.79882	3.07568	34	233	197	1341	1341	590	129	25342	295730	2.05439e-06	195	Fibroblast;Muscle;Hematopoietic;Skin	NA	NA	NA	NA	NA	571.bed
1533	sheffield_dnase	6.72498	3.25885	31	234	172	1378	1378	595	111	25345	295748	2.4144e-06	173	Fibroblast;Muscle;Brain;Epithelial	NA	NA	NA	NA	NA	1434.bed
2720	sheffield_dnase	6.72498	3.25885	31	234	172	1378	1378	595	111	25345	295748	2.4144e-06	186	Fibroblast;Muscle;Brain;Epithelial;Skin;Bone	NA	NA	NA	NA	NA	651.bed
349	codex	6.59541	1.72767	113	236	487	943	943	555	764	25263	295095	3.23988e-06	7114	K562 erythrocytic leukaemia cells (ATCC CCL-243) were grown according to standar	Erythrocytic leukaemia cells	NA	CBX8	NA	GSE32509	GSM830987_CBX8.bed
1906	sheffield_dnase	6.55162	4.45456	21	237	87	1554	1554	626	55	25355	295804	3.56848e-06	1199	Skin	NA	NA	NA	NA	NA	1863.bed
1608	sheffield_dnase	6.54311	3.6549	26	238	133	1457	1457	609	83	25350	295776	3.6087e-06	175	Fibroblast;Muscle;Skin;Brain	NA	NA	NA	NA	NA	1516.bed
1783	sheffield_dnase	6.54311	3.6549	26	238	133	1457	1457	609	83	25350	295776	3.6087e-06	320	Skin;Fibroblast;Muscle	NA	NA	NA	NA	NA	1711.bed
1496	sheffield_dnase	6.47264	3.31744	29	240	164	1405	1405	603	102	25347	295757	4.22668e-06	152	Fibroblast;Muscle;Epithelial;Skin;Brain	NA	NA	NA	NA	NA	1399.bed
1589	sheffield_dnase	6.4614	3.40317	28	241	151	1421	1421	604	96	25348	295763	4.31956e-06	133	Fibroblast;Muscle;Hematopoietic;Primitive;Skin;Brain;Epithelial;Endothelial;Cerv	NA	NA	NA	NA	NA	1494.bed
2606	sheffield_dnase	6.44695	4.37505	21	242	92	1554	1554	629	56	25355	295803	4.42891e-06	275	Primitive;Stem;Liver	NA	NA	NA	NA	NA	505.bed
2900	sheffield_dnase	6.44695	4.37505	21	242	92	1554	1554	629	56	25355	295803	4.42891e-06	196	Muscle;Fibroblast;Endothelial;Primitive	NA	NA	NA	NA	NA	889.bed
2601	sheffield_dnase	6.44112	6.48132	15	244	32	1713	1713	663	27	25361	295832	4.47041e-06	330	Stem	NA	NA	NA	NA	NA	5.bed
2663	sheffield_dnase	6.37377	2.50484	44	245	279	1240	1240	588	205	25332	295654	5.19896e-06	1368	Hematopoietic	NA	NA	NA	NA	NA	582.bed
1150	sheffield_dnase	6.35153	2.44039	46	246	285	1222	1222	584	220	25330	295639	5.44997e-06	3659	Brain	NA	NA	NA	NA	NA	1004.bed
2252	sheffield_dnase	6.34738	3.18228	30	247	183	1394	1394	608	110	25346	295749	5.47998e-06	208	Skin;Muscle;Brain	NA	NA	NA	NA	NA	2321.bed
1219	sheffield_dnase	6.33173	1.77996	98	248	459	989	989	565	643	25278	295216	5.65815e-06	1527	Weak	NA	NA	NA	NA	NA	1080.bed
1667	sheffield_dnase	6.32614	3.25362	29	249	174	1405	1405	609	104	25347	295755	5.70847e-06	228	Muscle;Brain;Endothelial;Fibroblast;Epithelial	NA	NA	NA	NA	NA	1580.bed
1279	sheffield_dnase	6.29707	3.52737	26	250	144	1457	1457	617	86	25350	295773	6.07914e-06	313	Fibroblast;Brain;Skin	NA	NA	NA	NA	NA	1154.bed
1317	sheffield_dnase	6.27424	2.39547	47	251	294	1209	1209	585	229	25329	295630	6.38175e-06	290	Fibroblast;Muscle;Hematopoietic;Primitive;Skin;Brain;Epithelial;Endothelial;Cerv	NA	NA	NA	NA	NA	1200.bed
1147	sheffield_dnase	6.2663	2.83615	35	252	220	1329	1329	600	144	25341	295715	6.47376e-06	188	Fibroblast;Brain;Primitive;Hematopoietic;Stem;Epithelial;Muscle;Liver;Endothelia	NA	NA	NA	NA	NA	1001.bed
1504	sheffield_dnase	6.18854	2.59338	40	253	264	1276	1276	598	180	25336	295679	7.71247e-06	295	Stem;Brain;Liver;Epithelial;Endothelial;Fibroblast;Bone	NA	NA	NA	NA	NA	1405.bed
2975	sheffield_dnase	6.14756	3.35134	27	254	161	1432	1432	616	94	25349	295765	8.44238e-06	209	Brain;Primitive;Hematopoietic;Stem;Muscle;Fibroblast;Colon;Liver;Epithelial;Endo	NA	NA	NA	NA	NA	973.bed
1869	sheffield_dnase	6.13886	3.44718	26	255	148	1457	1457	620	88	25350	295771	8.57934e-06	129	Fibroblast;Muscle;Skin;Brain;Epithelial	NA	NA	NA	NA	NA	1813.bed
1535	sheffield_dnase	6.07837	2.94027	32	256	214	1360	1360	610	127	25344	295732	9.82299e-06	166	Fibroblast;Muscle;Brain;Epithelial;Endothelial;Bone	NA	NA	NA	NA	NA	1436.bed
2736	sheffield_dnase	6.03817	1.76657	95	257	463	993	993	571	628	25281	295231	1.07337e-05	1377	Muscle;Endothelial;Primitive	NA	NA	NA	NA	NA	674.bed
366	codex	5.99354	1.66444	115	258	513	938	938	570	807	25261	295052	1.18495e-05	4105	K562 erythrocytic leukaemia cells (ATCC CCL-243) were grown according to standar	Erythrocytic leukaemia cells	NA	RNF2	NA	GSE32509	GSM831017_RNF2.bed
1676	sheffield_dnase	5.98508	3.37056	26	259	158	1457	1457	625	90	25350	295769	1.20358e-05	300	Fibroblast;Muscle;Epithelial	NA	NA	NA	NA	NA	1590.bed
1387	sheffield_dnase	5.9815	2.53689	40	260	275	1276	1276	604	184	25336	295675	1.20888e-05	330	Fibroblast;Muscle;Brain;Epithelial	NA	NA	NA	NA	NA	1283.bed
1945	sheffield_dnase	5.97345	2.74103	35	261	235	1329	1329	608	149	25341	295710	1.22676e-05	3633	Skin	NA	NA	NA	NA	NA	1913.bed
1242	sheffield_dnase	5.90402	3.67578	23	262	130	1506	1506	633	73	25353	295786	1.43394e-05	283	Hematopoietic;Stem;Brain	NA	NA	NA	NA	NA	1107.bed
1152	sheffield_dnase	5.81216	1.82715	82	263	441	1028	1028	577	524	25294	295335	1.76344e-05	23313	Weak HepG2 specific	NA	NA	NA	NA	NA	1008.bed
1490	sheffield_dnase	5.81089	2.96651	30	264	208	1394	1394	622	118	25346	295741	1.76344e-05	154	Fibroblast;Muscle;Skin;Epithelial;Endothelial;Brain;Bone	NA	NA	NA	NA	NA	1392.bed
3012	ucsc_features	5.7912	1.99765	64	265	385	1099	1099	583	374	25312	295485	1.83827e-05	1339	UCSC Vista enhancers	NA	NA	NA	NA	NA	vistaEnhancers.bed
1211	sheffield_dnase	5.78375	3.18203	27	266	184	1432	1432	627	99	25349	295760	1.86303e-05	158	Brain;Primitive;Hematopoietic;Stem;Muscle;Fibroblast;Colon;Epithelial;Liver;Endo	NA	NA	NA	NA	NA	1073.bed
1519	sheffield_dnase	5.77091	2.82858	32	267	221	1360	1360	616	132	25344	295727	1.91176e-05	179	Fibroblast;Endothelial;Epithelial;Muscle;Brain;Bone	NA	NA	NA	NA	NA	1420.bed
1391	sheffield_dnase	5.64483	3.119	27	268	191	1432	1432	630	101	25349	295758	2.53673e-05	138	Fibroblast;Muscle;Skin;Brain;Epithelial;Endothelial;Bone	NA	NA	NA	NA	NA	1289.bed
1501	sheffield_dnase	5.64483	3.119	27	268	191	1432	1432	630	101	25349	295758	2.53673e-05	311	Muscle;Brain	NA	NA	NA	NA	NA	1402.bed
1697	sheffield_dnase	5.58625	2.61801	35	270	258	1329	1329	619	156	25341	295703	2.89228e-05	208	Muscle;Skin;Endothelial;Fibroblast;Brain	NA	NA	NA	NA	NA	1613.bed
2156	sheffield_dnase	5.5814	2.94243	29	271	213	1405	1405	630	115	25347	295744	2.91399e-05	368	Skin	NA	NA	NA	NA	NA	2205.bed
1184	sheffield_dnase	5.50837	3.33332	24	272	163	1485	1485	640	84	25352	295775	3.43493e-05	118	Fibroblast;Muscle;Skin;Brain;Epithelial;Endothelial;Primitive;Bone	NA	NA	NA	NA	NA	1041.bed
1864	sheffield_dnase	5.45102	2.11471	52	273	355	1168	1168	599	287	25324	295572	3.90543e-05	365	Fibroblast;Muscle	NA	NA	NA	NA	NA	1808.bed
1164	sheffield_dnase	5.31423	2.71956	31	274	238	1378	1378	630	133	25345	295726	5.33182e-05	210	Stem;Brain;Muscle;Epithelial	NA	NA	NA	NA	NA	102.bed
2041	sheffield_dnase	5.24856	1.53542	135	275	562	890	890	576	1027	25241	294832	6.17958e-05	54749	DNase Weak CD14	NA	NA	NA	NA	NA	2055.bed
1868	sheffield_dnase	5.24496	3.10285	25	276	194	1471	1471	647	94	25351	295765	6.20849e-05	970	Skin;Liver	NA	NA	NA	NA	NA	1812.bed
2620	sheffield_dnase	5.2136	2.54305	34	277	273	1341	1341	630	156	25342	295703	6.64923e-05	219	Fibroblast;Muscle;Hematopoietic;Epithelial;Brain	NA	NA	NA	NA	NA	531.bed
2585	sheffield_dnase	5.21121	3.00336	26	278	206	1457	1457	647	101	25350	295758	6.66192e-05	435	Hematopoietic	NA	NA	NA	NA	NA	481.bed
1234	sheffield_dnase	5.20639	2.58424	33	279	266	1351	1351	632	149	25343	295710	6.71217e-05	199	Fibroblast;Muscle;Skin;Brain;Epithelial;Endothelial;Cervix;Bone	NA	NA	NA	NA	NA	1099.bed
2876	sheffield_dnase	5.15242	2.21315	44	280	331	1240	1240	617	232	25332	295627	7.57311e-05	290	Stem plus others	NA	NA	NA	NA	NA	86.bed
2367	sheffield_dnase	5.14989	2.346	39	281	304	1287	1287	624	194	25337	295665	7.59031e-05	254	Epithelial;Fibroblast;Muscle;Brain;Skin;Stem;Endothelial;Liver;Hematopoietic;Pro	NA	NA	NA	NA	NA	2466.bed
1613	sheffield_dnase	5.13868	1.49127	150	282	583	862	862	576	1175	25226	294684	7.76111e-05	4246	Muscle	NA	NA	NA	NA	NA	1520.bed
1277	sheffield_dnase	5.11399	4.72882	15	283	73	1713	1713	690	37	25361	295822	8.18605e-05	124	Fibroblast;Muscle;Brain;Epithelial	NA	NA	NA	NA	NA	1152.bed
1243	sheffield_dnase	5.03125	3.2904	22	284	165	1534	1534	661	78	25354	295781	9.86939e-05	345	Stem;Liver;Brain	NA	NA	NA	NA	NA	1108.bed
1381	sheffield_dnase	5.01764	3.4025	21	285	152	1554	1554	664	72	25355	295787	0.000101478	98	Fibroblast;Muscle;Brain;Primitive;Skin;Stem;Epithelial;Endothelial;Prostate;Mamm	NA	NA	NA	NA	NA	1267.bed
1807	sheffield_dnase	5.00352	1.61492	104	286	527	974	974	596	752	25272	295107	0.000104464	4075	Fibroblast	NA	NA	NA	NA	NA	1737.bed
1893	sheffield_dnase	4.9581	3.24873	22	287	175	1534	1534	665	79	25354	295780	0.000115578	415	Fibroblast	NA	NA	NA	NA	NA	1838.bed
2515	sheffield_dnase	4.9488	3.81743	18	288	118	1627	1627	678	55	25358	295804	0.00011767	75	Epithelial;Fibroblast;Muscle;Brain;Hematopoietic;Primitive;Skin;Stem;Endothelial	NA	NA	NA	NA	NA	40.bed
1637	sheffield_dnase	4.9123	3.12	23	289	190	1506	1506	662	86	25353	295773	0.000127543	126	Fibroblast;Muscle;Brain;Endothelial;Epithelial;Skin	NA	NA	NA	NA	NA	1544.bed
415	encode_segmentation	4.89453	1.24947	430	290	707	480	707	492	4026	24946	291833	0.000132413	38635	Promoter Flank Segments	GM12878	NA	NA	NA	ENCODE segmentation	Gm12878_PF.bed
1517	sheffield_dnase	4.88384	2.40231	35	291	290	1329	1329	637	170	25341	295689	0.000135246	224	Fibroblast;Muscle;Brain	NA	NA	NA	NA	NA	1419.bed
1651	sheffield_dnase	4.88213	2.78758	27	292	227	1432	1432	650	113	25349	295746	0.000135313	145	Fibroblast;Muscle;Primitive;Brain;Bone	NA	NA	NA	NA	NA	1561.bed
435	encode_segmentation	4.87602	1.10539	2157	293	818	64	818	392	22936	23219	272923	0.000136763	47879	Enhancers Segments	Hepg2	NA	NA	NA	ENCODE segmentation	Hepg2_E.bed
1660	sheffield_dnase	4.80737	1.98981	52	294	388	1168	1168	617	305	25324	295554	0.000159637	1295	Stem	NA	NA	NA	NA	NA	157.bed
2959	sheffield_dnase	4.80195	2.4525	33	295	282	1351	1351	643	157	25343	295702	0.000161097	290	Brain;Primitive;Hematopoietic;Stem;Liver;Epithelial;Endothelial;Prostate;Mammary	NA	NA	NA	NA	NA	952.bed
181	cistrome_epigenome	4.79259	1.167	863	296	762	211	762	423	8664	24513	287195	0.00016405	54266	cistrome_epigenome MCF-7 H3K4me2	MCF-7	breast	H3K4me2	E2(6hr)	NA	Human_MCF-7_H3K4me2_E2-6hr_Barton.bed
2843	sheffield_dnase	4.77701	3.38127	20	297	156	1571	1571	675	69	25356	295790	0.000169468	304	Stem;Liver	NA	NA	NA	NA	NA	812.bed
1790	sheffield_dnase	4.7484	2.94737	24	298	212	1485	1485	665	95	25352	295764	0.000180401	156	Fibroblast;Muscle;Epithelial;Skin	NA	NA	NA	NA	NA	1718.bed
1465	sheffield_dnase	4.7105	3.01481	23	299	205	1506	1506	670	89	25353	295770	0.000195982	182	Brain;Muscle;Fibroblast	NA	NA	NA	NA	NA	1367.bed
2539	sheffield_dnase	4.70952	2.60267	29	300	261	1405	1405	655	130	25347	295729	0.000195982	886	Hematopoietic	NA	NA	NA	NA	NA	429.bed
2857	sheffield_dnase	4.68917	2.14961	42	301	343	1261	1261	635	228	25334	295631	0.000204702	502	Muscle;Endothelial	NA	NA	NA	NA	NA	829.bed
1815	sheffield_dnase	4.67798	2.30793	36	302	312	1323	1323	646	182	25340	295677	0.000209348	235	Fibroblast;Muscle;Epithelial;Skin;Brain	NA	NA	NA	NA	NA	1744.bed
2218	sheffield_dnase	4.66752	1.68537	82	303	504	1028	1028	612	568	25294	295291	0.000213741	9540	Prostate Cancer	NA	NA	NA	NA	NA	2279.bed
1632	sheffield_dnase	4.65652	2.58279	29	304	267	1405	1405	659	131	25347	295728	0.000218504	189	Fibroblast;Muscle;Epithelial;Endothelial;Brain;Bone	NA	NA	NA	NA	NA	1539.bed
1773	sheffield_dnase	4.64872	3.18151	21	305	185	1554	1554	681	77	25355	295782	0.000221735	385	Fibroblast	NA	NA	NA	NA	NA	1697.bed
1405	sheffield_dnase	4.6174	2.26036	37	306	322	1311	1311	646	191	25339	295668	0.000237537	261	Brain;Stem;Fibroblast;Endothelial	NA	NA	NA	NA	NA	1304.bed
1201	sheffield_dnase	4.60788	2.8043	25	307	223	1471	1471	667	104	25351	295755	0.000242009	191	Muscle;Epithelial;Fibroblast;Liver;Brain	NA	NA	NA	NA	NA	1061.bed
1771	sheffield_dnase	4.58092	2.94864	23	308	211	1506	1506	675	91	25353	295768	0.000256673	181	Fibroblast;Muscle;Brain	NA	NA	NA	NA	NA	1694.bed
2388	sheffield_dnase	4.45512	2.88486	23	309	217	1506	1506	677	93	25353	295766	0.000341802	122	Fibroblast;Muscle;Skin;Brain;Epithelial;Endothelial;Cervix;Bone	NA	NA	NA	NA	NA	2496.bed
1181	sheffield_dnase	4.41133	3.15276	20	310	188	1571	1571	690	74	25356	295785	0.000376849	128	Fibroblast;Muscle;Skin;Brain;Epithelial;Endothelial;Primitive	NA	NA	NA	NA	NA	1039.bed
1324	sheffield_dnase	4.38719	3.25933	19	311	171	1593	1593	692	68	25357	295791	0.000397101	4604	sheffield_dnase	NA	NA	NA	NA	NA	1208.bed
2198	sheffield_dnase	4.34965	2.91659	22	312	215	1534	1534	687	88	25354	295771	0.000431572	160	Fibroblast;Muscle;Brain;Skin	NA	NA	NA	NA	NA	2255.bed
1263	sheffield_dnase	4.32784	2.56094	27	313	269	1432	1432	671	123	25349	295736	0.000452346	168	Fibroblast;Muscle;Skin;Brain;Endothelial;Epithelial	NA	NA	NA	NA	NA	1136.bed
2922	sheffield_dnase	4.31868	2.41387	30	314	289	1394	1394	666	145	25346	295714	0.000460512	259	Epithelial;Fibroblast;Muscle;Skin;Stem;Endothelial;Cervix;Liver;Hematopoietic;Ma	NA	NA	NA	NA	NA	913.bed
1253	sheffield_dnase	4.28567	3.65937	16	315	131	1678	1678	708	51	25360	295808	0.000495303	297	Fibroblast;Brain;Hematopoietic;Primitive;Stem;Epithelial;Muscle;Colon;Liver;Endo	NA	NA	NA	NA	NA	1120.bed
1041	encode_tfbs	4.23986	1.28256	291	316	689	639	689	548	2652	25085	293207	0.000548664	15879	ChIP SH-SY5Y GATA3_(SC-269)	SH-SY5Y	NA	GATA3_(SC-269)	None	NA	wgEncodeAwgTfbsSydhShsy5yGata3sc269sc269UcdUniPk.narrowPeak
1226	sheffield_dnase	4.23842	2.08367	40	317	366	1276	1276	653	224	25336	295635	0.000548752	280	Fibroblast;Muscle;Skin;Brain;Epithelial;Endothelial;Primitive;Bone	NA	NA	NA	NA	NA	1090.bed
1659	sheffield_dnase	4.22871	1.27866	297	318	692	632	692	547	2715	25079	293144	0.000559396	14088	HSMM	NA	NA	NA	NA	NA	1569.bed
1718	sheffield_dnase	4.21428	2.76602	23	319	232	1506	1506	686	97	25353	295762	0.000576486	174	Fibroblast;Muscle;Epithelial;Skin;Brain	NA	NA	NA	NA	NA	1637.bed
1257	sheffield_dnase	4.2128	3.80329	15	320	119	1713	1713	717	46	25361	295813	0.00057664	399	Primitive;Hematopoietic;Stem;Liver;Endothelial;Prostate;Bone;Brain	NA	NA	NA	NA	NA	1125.bed
2723	sheffield_dnase	4.20386	1.94496	47	321	399	1209	1209	643	282	25329	295577	0.000586795	15140	sheffield_dnase	NA	NA	NA	NA	NA	655.bed
2039	sheffield_dnase	4.19264	1.5128	110	322	575	953	953	617	849	25266	295010	0.000600289	25640	Fibrobl specific	NA	NA	NA	NA	NA	2052.bed
1965	sheffield_dnase	4.15059	1.79551	58	323	453	1118	1118	631	377	25318	295482	0.000659273	753	Muscle	NA	NA	NA	NA	NA	1944.bed
1581	sheffield_dnase	4.09852	2.6413	24	324	252	1485	1485	687	106	25352	295753	0.000740948	136	Fibroblast;Muscle;Brain;Epithelial;Skin;Bone	NA	NA	NA	NA	NA	1486.bed
2985	sheffield_dnase	4.07746	1.79305	57	325	455	1128	1128	636	371	25319	295488	0.000775378	558	complex tissue specific	NA	NA	NA	NA	NA	985.bed
1933	sheffield_dnase	4.05475	1.94489	45	326	400	1234	1234	653	270	25331	295589	0.000814502	562	Fibroblast	NA	NA	NA	NA	NA	1896.bed
1719	sheffield_dnase	4.04416	2.61661	24	327	259	1485	1485	690	107	25352	295752	0.000830046	147	Fibroblast;Muscle;Epithelial;Skin;Brain;Bone	NA	NA	NA	NA	NA	1638.bed
1367	sheffield_dnase	4.04388	2.40192	28	328	291	1421	1421	680	136	25348	295723	0.000830046	183	Fibroblast;Muscle;Brain;Skin;Endothelial;Primitive;Prostate;Bone;Epithelial	NA	NA	NA	NA	NA	1254.bed
1366	sheffield_dnase	4.04062	3.45604	16	329	147	1678	1678	718	54	25360	295805	0.000832464	83	Fibroblast;Muscle;Brain;Skin;Liver;Endothelial;Epithelial;Primitive;Prostate;Bon	NA	NA	NA	NA	NA	1253.bed
1852	sheffield_dnase	4.03998	3.64497	15	330	136	1713	1713	726	48	25361	295811	0.000832464	215	Fibroblast;Muscle	NA	NA	NA	NA	NA	1788.bed
2002	sheffield_dnase	4.01844	2.34963	29	331	303	1405	1405	680	144	25347	295715	0.000872133	284	Primitive;Stem;Colon;Liver;Epithelial;Prostate;Brain;Hematopoietic	NA	NA	NA	NA	NA	1995.bed
384	codex	3.88728	1.85042	49	332	436	1190	1190	653	309	25327	295550	0.00117607	947	codex Embryonic Stem Cell SMAD3	Embryonic Stem Cell	NA	SMAD3	NA	GSE36578	GSM897117_SMAD3.bed
1521	sheffield_dnase	3.87839	2.75238	21	333	234	1554	1554	707	89	25355	295770	0.0011968	119	Fibroblast;Muscle;Brain;Hematopoietic;Primitive;Stem;Epithelial;Endothelial;Colo	NA	NA	NA	NA	NA	1422.bed
2739	sheffield_dnase	3.87214	2.13273	34	334	348	1341	1341	674	186	25342	295673	0.00121052	298	Muscle;Hematopoietic;Fibroblast	NA	NA	NA	NA	NA	679.bed
2784	sheffield_dnase	3.8629	1.71061	62	335	493	1111	1111	646	423	25314	295436	0.00123286	693	Muscle;Epithelial	NA	NA	NA	NA	NA	732.bed
2155	sheffield_dnase	3.85634	1.44355	124	336	596	914	914	615	1003	25252	294856	0.00124789	1971	Skin;Epithelial	NA	NA	NA	NA	NA	2204.bed
2187	sheffield_dnase	3.79775	2.45079	25	337	283	1471	1471	697	119	25351	295740	0.00142388	377	Stem;Mammary;Brain	NA	NA	NA	NA	NA	2240.bed
1278	sheffield_dnase	3.73174	1.99719	38	338	386	1301	1301	675	222	25338	295637	0.00165271	3997	Brain	NA	NA	NA	NA	NA	1153.bed
2438	sheffield_dnase	3.71147	2.59225	22	339	265	1534	1534	713	99	25354	295760	0.00172656	1472	Stem	NA	NA	NA	NA	NA	311.bed
333	codex	3.69384	1.85084	46	340	435	1222	1222	666	290	25330	295569	0.00179281	1293	Proerythroblasts were derived from mobilised CD34+ cells isolated from the healt	Erythroblast	NA	SMAD1	NA	GSE29194	GSM722398_SMAD1.bed
1423	sheffield_dnase	3.65361	2.3905	25	341	295	1471	1471	702	122	25351	295737	0.00196108	154	Fibroblast;Brain;Stem;Muscle;Epithelial;Liver;Endothelial;Skin;Bone	NA	NA	NA	NA	NA	1322.bed
1500	sheffield_dnase	3.65144	1.70924	58	342	495	1118	1118	652	396	25318	295463	0.00196512	3567	Brain	NA	NA	NA	NA	NA	1401.bed
2178	sheffield_dnase	3.61763	1.46622	106	343	589	969	969	634	844	25270	295015	0.00211804	15238	Prostate Cancer and Muscle	NA	NA	NA	NA	NA	2230.bed
2704	sheffield_dnase	3.60431	1.86009	44	344	432	1240	1240	672	276	25332	295583	0.00217765	1977	NB4 specific	NA	NA	NA	NA	NA	631.bed
1720	sheffield_dnase	3.5993	2.77025	19	345	229	1593	1593	722	80	25357	295779	0.00219018	215	Fibroblast;Muscle;Skin	NA	NA	NA	NA	NA	1639.bed
2119	sheffield_dnase	3.5993	2.77025	19	345	229	1593	1593	722	80	25357	295779	0.00219018	270	Fibroblast;Skin	NA	NA	NA	NA	NA	2156.bed
2872	sheffield_dnase	3.58465	2.31523	26	347	311	1457	1457	705	131	25350	295728	0.00225879	802	Epithelial;Brain	NA	NA	NA	NA	NA	852.bed
212	cistrome_epigenome	3.53008	1.07741	2644	348	833	48	833	410	28828	22732	267031	0.00255204	63143	cistrome_epigenome VCaP H3K4me1	VCaP	prostate	H3K4me1	regular medium	NA	Human_VCaP_H3K4me1_regular-medium_Chinnaiyan.bed
2394	sheffield_dnase	3.52914	3.05938	16	349	200	1678	1678	742	61	25360	295798	0.00255204	96	Fibroblast;Brain;Primitive;Hematopoietic;Stem;Epithelial;Muscle;Colon;Liver;Endo	NA	NA	NA	NA	NA	252.bed
2976	sheffield_dnase	3.51967	2.43909	23	350	286	1506	1506	714	110	25353	295749	0.00260089	219	Primitive;Liver;Endothelial;Muscle;Bone;Fibroblast	NA	NA	NA	NA	NA	974.bed
1298	sheffield_dnase	3.4849	2.62126	20	351	255	1571	1571	726	89	25356	295770	0.00279371	296	Brain;Primitive;Hematopoietic;Stem;Liver;Epithelial;Endothelial;Prostate;Muscle;	NA	NA	NA	NA	NA	1174.bed
1528	sheffield_dnase	3.4849	2.62126	20	351	255	1571	1571	726	89	25356	295770	0.00279371	116	Stem plus others	NA	NA	NA	NA	NA	143.bed
2011	sheffield_dnase	3.4849	2.62126	20	351	255	1571	1571	726	89	25356	295770	0.00279371	120	Epithelial;Fibroblast;Brain;Hematopoietic;Primitive;Stem;Endothelial;Muscle;Colo	NA	NA	NA	NA	NA	201.bed
1672	sheffield_dnase	3.42508	2.29628	25	354	315	1471	1471	713	127	25351	295732	0.00319722	160	Fibroblast;Muscle;Skin;Brain;Endothelial;Epithelial	NA	NA	NA	NA	NA	1586.bed
1260	sheffield_dnase	3.38381	2.06661	31	355	371	1378	1378	701	175	25345	295684	0.00350601	339	Muscle;Endothelial;Primitive	NA	NA	NA	NA	NA	1128.bed
2084	sheffield_dnase	3.3506	2.14897	28	356	344	1421	1421	707	152	25348	295707	0.00377399	238	Fibroblast;Skin;Brain	NA	NA	NA	NA	NA	2108.bed
1813	sheffield_dnase	3.34707	2.05486	31	357	374	1378	1378	703	176	25345	295683	0.00379414	294	Muscle;Fibroblast;Epithelial;Brain	NA	NA	NA	NA	NA	1742.bed
1340	sheffield_dnase	3.31657	2.17218	27	358	340	1432	1432	710	145	25349	295714	0.00405886	1768	Primitive;Hematopoietic;Endothelial	NA	NA	NA	NA	NA	1225.bed
2684	sheffield_dnase	3.28401	2.33284	23	359	305	1506	1506	723	115	25353	295744	0.00436266	358	SK-N-SH_RA and Medullo specific	NA	NA	NA	NA	NA	605.bed
2802	sheffield_dnase	3.26051	1.60524	63	360	531	1105	1105	665	458	25313	295401	0.00459241	8770	Liver	NA	NA	NA	NA	NA	759.bed
2007	sheffield_dnase	3.25379	1.61783	61	361	526	1114	1114	667	440	25315	295419	0.00465109	54604	sheffield_dnase	NA	NA	NA	NA	NA	2001.bed
2853	sheffield_dnase	3.22521	2.96535	15	362	209	1713	1713	761	59	25361	295800	0.00495377	471	Liver;Brain	NA	NA	NA	NA	NA	822.bed
1610	sheffield_dnase	3.16307	1.60956	60	363	529	1116	1116	669	435	25316	295424	0.0057	1910	Muscle;Brain	NA	NA	NA	NA	NA	1518.bed
2199	sheffield_dnase	3.15853	2.51826	19	364	277	1593	1593	745	88	25357	295771	0.00574415	194	Skin;Endothelial;Primitive	NA	NA	NA	NA	NA	2256.bed
2804	sheffield_dnase	3.13694	2.22198	24	365	328	1485	1485	726	126	25352	295733	0.00602033	628	Liver;Brain;Hematopoietic	NA	NA	NA	NA	NA	760.bed
1832	sheffield_dnase	3.09794	2.86785	15	366	219	1713	1713	766	61	25361	295798	0.00656799	150	Skin;Brain;Epithelial	NA	NA	NA	NA	NA	1765.bed
1218	sheffield_dnase	3.09149	1.78492	41	367	457	1270	1270	698	268	25335	295591	0.00664813	811	Stem	NA	NA	NA	NA	NA	108.bed
2984	sheffield_dnase	3.0627	1.5186	73	368	572	1062	1062	667	561	25303	295298	0.00708447	777	Fibroblast	NA	NA	NA	NA	NA	984.bed
1416	sheffield_dnase	3.03078	2.70456	16	369	243	1678	1678	763	69	25360	295790	0.00760419	86	Fibroblast;Muscle;Brain;Primitive;Skin;Epithelial;Endothelial;Stem;Prostate;Bone	NA	NA	NA	NA	NA	1316.bed
1626	sheffield_dnase	3.01634	2.00182	29	370	384	1405	1405	720	169	25347	295690	0.0078399	240	Fibroblast;Muscle;Epithelial;Brain	NA	NA	NA	NA	NA	1532.bed
2965	sheffield_dnase	2.99448	4.19863	9	371	101	1955	1955	809	25	25367	295834	0.00822248	374	Liver	NA	NA	NA	NA	NA	964.bed
1249	sheffield_dnase	2.97401	2.66593	16	372	250	1678	1678	767	70	25360	295789	0.00859602	265	Liver	NA	NA	NA	NA	NA	1115.bed
391	codex	2.94243	1.77736	39	373	460	1287	1287	707	256	25337	295603	0.00921965	1137	Proerythroblasts were derived from CD34+ adult bone marrow cells isolated from h	Erythroblast	NA	TAL1	NA	GSE36985	GSM908055_TAL1.bed
2763	sheffield_dnase	2.91776	1.62665	52	374	522	1168	1168	688	373	25324	295486	0.00973253	601	Weak	NA	NA	NA	NA	NA	709.bed
2475	sheffield_dnase	2.89667	4.03729	9	375	108	1955	1955	813	26	25367	295833	0.0101625	226	Hematopoietic;Stem	NA	NA	NA	NA	NA	351.bed
2744	sheffield_dnase	2.89667	4.03729	9	375	108	1955	1955	813	26	25367	295833	0.0101625	162	Hematopoietic;Endothelial;Primitive	NA	NA	NA	NA	NA	685.bed
2237	sheffield_dnase	2.87035	1.9796	28	377	391	1421	1421	730	165	25348	295694	0.0107688	1230	Liver;Brain	NA	NA	NA	NA	NA	2303.bed
180	cistrome_epigenome	2.85961	1.23628	239	378	717	701	717	599	2258	25137	293601	0.010983	2947	cistrome_epigenome MCF-7 H3K4me1	MCF-7	breast	H3K4me1	No treatment	NA	Human_MCF-7_H3K4me1_No-treatment_Brown.bed
2025	sheffield_dnase	2.85949	2.6915	15	379	244	1713	1713	779	65	25361	295794	0.010983	270	Stem	NA	NA	NA	NA	NA	203.bed
1874	sheffield_dnase	2.8549	2.10492	24	380	361	1485	1485	742	133	25352	295726	0.0110707	252	Fibroblast;Muscle;Epithelial	NA	NA	NA	NA	NA	1818.bed
116	cistrome_cistrome	2.83093	1.17636	396	381	757	516	757	551	3934	24980	291925	0.0116682	17642	cistrome_cistrome T47D ESR1	T47D	breast	ESR1	full media	NA	Human_T47D_ESR1_full-media_Hurtado.bed
1702	sheffield_dnase	2.82209	2.02195	26	382	379	1457	1457	739	150	25350	295709	0.0118768	198	Fibroblast;Muscle;Brain;Epithelial;Skin	NA	NA	NA	NA	NA	1618.bed
1209	sheffield_dnase	2.81812	2.33263	19	383	306	1593	1593	761	95	25357	295764	0.0119281	134	Epithelial;Fibroblast;Brain;Hematopoietic;Primitive;Stem;Endothelial;Muscle;Colo	NA	NA	NA	NA	NA	1071.bed
1382	sheffield_dnase	2.81795	2.12925	23	384	350	1506	1506	747	126	25353	295733	0.0119281	161	Epithelial;Fibroblast;Brain;Hematopoietic;Primitive;Stem;Muscle;Colon;Liver;Endo	NA	NA	NA	NA	NA	1268.bed
1393	sheffield_dnase	2.8166	2.08921	24	385	365	1485	1485	745	134	25352	295725	0.0119342	160	Fibroblast;Muscle;Skin;Brain;Epithelial;Endothelial;Bone	NA	NA	NA	NA	NA	1290.bed
2454	sheffield_dnase	2.80369	2.76743	14	386	231	1752	1752	790	59	25362	295800	0.0122625	235	Hematopoietic	NA	NA	NA	NA	NA	331.bed
436	encode_segmentation	2.7932	1.18239	366	387	755	545	755	562	3617	25010	292242	0.0125298	30648	Promoter Flank Segments	Hepg2	NA	NA	NA	ENCODE segmentation	Hepg2_PF.bed
2821	sheffield_dnase	2.78145	2.03931	25	388	377	1471	1471	745	143	25351	295716	0.0128403	306	Fibroblast;Muscle;Endothelial;Primitive	NA	NA	NA	NA	NA	783.bed
2861	sheffield_dnase	2.77885	2.11248	23	389	357	1506	1506	751	127	25353	295732	0.0128842	419	Endothelial	NA	NA	NA	NA	NA	836.bed
2713	sheffield_dnase	2.75746	2.24308	20	390	324	1571	1571	762	104	25356	295755	0.0134999	152	Fibroblast;Muscle;Skin;Brain;Endothelial;Primitive;Bone	NA	NA	NA	NA	NA	643.bed
2734	sheffield_dnase	2.74744	1.91135	29	391	419	1405	1405	738	177	25347	295682	0.0137796	386	Hematopoietic	NA	NA	NA	NA	NA	671.bed
195	cistrome_epigenome	2.72798	1.11453	840	392	809	216	809	472	8817	24536	287042	0.0143453	43206	cistrome_epigenome NB4 cells H3K27me3	NB4 cells	hematopoietic stem cell	H3K27me3	ATRA(24hr)	NA	Human_NB4-cells_H3K27me3_ATRA-24hr_Stunnenberg.bed
1360	sheffield_dnase	2.72775	2.28463	19	393	317	1593	1593	768	97	25357	295762	0.0143453	127	Fibroblast;Muscle;Skin;Brain;Epithelial;Endothelial	NA	NA	NA	NA	NA	1248.bed
1154	sheffield_dnase	2.69357	2.57275	15	394	268	1713	1713	792	68	25361	295791	0.0154808	152	Brain;Stem;Epithelial	NA	NA	NA	NA	NA	101.bed
1329	sheffield_dnase	2.68364	2.26134	19	395	321	1593	1593	770	98	25357	295761	0.0157985	131	Fibroblast;Muscle;Hematopoietic;Primitive;Brain;Stem;Epithelial;Endothelial;Live	NA	NA	NA	NA	NA	1214.bed
2958	sheffield_dnase	2.67638	2.38891	17	396	296	1652	1652	781	83	25359	295776	0.0160244	853	Brain	NA	NA	NA	NA	NA	951.bed
414	encode_segmentation	2.6719	1.07807	1738	397	832	78	832	436	18890	23638	276969	0.0161496	51760	Enhancers Segments	GM12878	NA	NA	NA	ENCODE segmentation	Gm12878_E.bed
1280	sheffield_dnase	2.6549	2.30701	18	398	314	1627	1627	780	91	25358	295768	0.0167523	409	Brain;Stem	NA	NA	NA	NA	NA	1155.bed
2813	sheffield_dnase	2.64327	1.75994	35	399	465	1329	1329	731	232	25341	295627	0.0171637	2815	Hematopoietic;Endothelial	NA	NA	NA	NA	NA	770.bed
2767	sheffield_dnase	2.64115	4.05665	8	400	106	2016	2016	841	23	25368	295836	0.017198	237	Hematopoietic;Endothelial;Primitive	NA	NA	NA	NA	NA	713.bed
1512	sheffield_dnase	2.64023	2.2385	19	401	325	1593	1593	773	99	25357	295760	0.017198	119	Epithelial;Fibroblast;Muscle;Brain;Hematopoietic;Primitive;Skin;Stem;Endothelial	NA	NA	NA	NA	NA	1413.bed
2727	sheffield_dnase	2.63105	2.18016	20	402	339	1571	1571	771	107	25356	295752	0.0175218	7075	sheffield_dnase	NA	NA	NA	NA	NA	660.bed
1548	sheffield_dnase	2.61002	2.28197	18	403	318	1627	1627	783	92	25358	295767	0.0183454	264	Fibroblast;Skin	NA	NA	NA	NA	NA	1449.bed
1529	sheffield_dnase	2.59416	1.81722	31	404	444	1378	1378	742	199	25345	295660	0.0189807	326	Fibroblast;Muscle	NA	NA	NA	NA	NA	1430.bed
2373	sheffield_dnase	2.58882	4.53508	7	405	82	2071	2071	853	18	25369	295841	0.019168	269	Ewing sarcoma and Prostate Cancer	NA	NA	NA	NA	NA	2476.bed
2608	sheffield_dnase	2.58747	2.06946	22	406	370	1534	1534	770	124	25354	295735	0.0191805	5677	Weak lymphoblast specific	NA	NA	NA	NA	NA	509.bed
1149	sheffield_dnase	2.56842	1.41349	82	407	612	1028	1028	682	677	25294	295182	0.0199913	33665	Brain	NA	NA	NA	NA	NA	1003.bed
2541	sheffield_dnase	2.55602	1.35472	104	408	653	974	974	678	896	25272	294963	0.0204357	19370	Hematopoietic	NA	NA	NA	NA	NA	430.bed
2814	sheffield_dnase	2.55545	2.19416	19	409	336	1593	1593	779	101	25357	295758	0.0204357	514	Hematopoietic	NA	NA	NA	NA	NA	772.bed
1903	sheffield_dnase	2.55464	2.01715	23	410	381	1506	1506	766	133	25353	295726	0.0204357	284	Fibroblast;Skin	NA	NA	NA	NA	NA	1859.bed
1304	sheffield_dnase	2.55462	1.23257	211	411	719	761	761	630	1999	25165	293860	0.0204357	16108	Brain	NA	NA	NA	NA	NA	1184.bed
332	codex	2.54125	1.74728	34	412	474	1341	1341	742	227	25342	295632	0.0210235	1035	Proerythroblasts were derived from mobilised CD34+ cells isolated from the healt	Erythroblast	NA	SMAD1	NA	GSE29194	GSM722397_SMAD1.bed
2395	sheffield_dnase	2.51582	2.79889	12	413	224	1822	1822	820	50	25364	295809	0.0222373	574	Stem	NA	NA	NA	NA	NA	253.bed
2495	sheffield_dnase	2.51457	2.65989	13	414	251	1772	1772	812	57	25363	295802	0.0222479	224	Hematopoietic;Liver	NA	NA	NA	NA	NA	380.bed
2212	sheffield_dnase	2.51041	2.36222	16	415	300	1678	1678	798	79	25360	295780	0.022313	305	Fibroblast;Skin;Ewing sarcoma	NA	NA	NA	NA	NA	2271.bed
2977	sheffield_dnase	2.51041	2.36222	16	415	300	1678	1678	798	79	25360	295780	0.022313	238	Complex tissue specific	NA	NA	NA	NA	NA	975.bed
1624	sheffield_dnase	2.51016	2.07579	21	417	368	1554	1554	780	118	25355	295741	0.022313	167	Fibroblast;Muscle;Epithelial;Skin;Brain	NA	NA	NA	NA	NA	1530.bed
1323	sheffield_dnase	2.50691	1.70719	36	418	496	1323	1323	746	246	25340	295613	0.0224268	825	Hematopoeitic	NA	NA	NA	NA	NA	1207.bed
1217	sheffield_dnase	2.50339	1.93127	25	419	413	1471	1471	768	151	25351	295708	0.0225553	6152	sheffield_dnase	NA	NA	NA	NA	NA	1079.bed
1235	sheffield_dnase	2.49501	1.54376	52	420	558	1168	1168	715	393	25324	295466	0.0229402	2519	Stem;Colon;Liver	NA	NA	NA	NA	NA	110.bed
2796	sheffield_dnase	2.49125	3.15191	10	421	189	1906	1906	839	37	25366	295822	0.0230845	258	Muscle;Brain	NA	NA	NA	NA	NA	752.bed
2694	sheffield_dnase	2.47984	2.20983	18	422	332	1627	1627	794	95	25358	295764	0.0236432	137	Fibroblast;Muscle;Skin;Stem;Brain;Endothelial;Epithelial;Primitive	NA	NA	NA	NA	NA	62.bed
2926	sheffield_dnase	2.47016	2.51183	14	423	278	1752	1752	818	65	25362	295794	0.0241187	165	Fibroblast;Muscle;Brain;Hematopoietic;Skin;Epithelial;Cervix;Endothelial;Liver	NA	NA	NA	NA	NA	917.bed
2064	sheffield_dnase	2.46456	3.38569	9	424	155	1955	1955	845	31	25367	295828	0.0243742	140	Stem;Endothelial;Primitive	NA	NA	NA	NA	NA	2081.bed
1244	sheffield_dnase	2.46339	1.53061	53	425	566	1161	1161	717	404	25323	295455	0.0243824	16567	Weak stem specific	NA	NA	NA	NA	NA	111.bed
2923	sheffield_dnase	2.44487	1.75253	32	426	468	1360	1360	751	213	25344	295646	0.0253846	305	Fibroblast;Brain;Primitive;Hematopoietic;Stem;Epithelial;Muscle;Colon;Liver;Endo	NA	NA	NA	NA	NA	914.bed
443	encode_segmentation	2.41605	1.25218	170	427	705	831	831	654	1585	25206	294274	0.0270632	11639	Promoter Flank Segments	Huvec	NA	NA	NA	ENCODE segmentation	Huvec_PF.bed
1655	sheffield_dnase	2.41458	1.95825	23	428	398	1506	1506	777	137	25353	295722	0.0270911	169	Fibroblast;Muscle;Brain;Epithelial;Endothelial;Skin;Bone	NA	NA	NA	NA	NA	1565.bed
2455	sheffield_dnase	2.40578	1.89367	25	429	428	1471	1471	776	154	25351	295705	0.0275816	212	Brain;Hematopoietic;Primitive;Fibroblast;Stem;Epithelial;Endothelial;Muscle;Bone	NA	NA	NA	NA	NA	332.bed
1283	sheffield_dnase	2.39754	2.6913	12	430	245	1822	1822	832	52	25364	295807	0.0279791	221	Brain;Prostate	NA	NA	NA	NA	NA	1158.bed
2640	sheffield_dnase	2.39754	2.6913	12	430	245	1822	1822	832	52	25364	295807	0.0279791	185	Hematopoietic;Stem;Brain	NA	NA	NA	NA	NA	553.bed
2877	sheffield_dnase	2.3939	1.30778	120	432	675	923	923	677	1071	25256	294788	0.0281494	113875	Weak Huh specific	NA	NA	NA	NA	NA	860.bed
20	cistrome_cistrome	2.38626	1.06355	2249	433	849	59	849	447	24786	23127	271073	0.0285831	119109	cistrome_cistrome HepG2 liver cells CEBPa	HepG2 liver cells	liver	CEBPa	No treatment	NA	Human_HepG2-liver-cells_CEBPa_No-treatment_Odom.bed
2152	sheffield_dnase	2.38515	1.63658	39	434	518	1287	1287	746	278	25337	295581	0.02859	373	Fibroblast;Endothelial	NA	NA	NA	NA	NA	2201.bed
1491	sheffield_dnase	2.36163	2.20301	17	435	335	1652	1652	807	90	25359	295769	0.0301121	135	Fibroblast;Muscle;Brain;Epithelial;Endothelial;Skin;Bone	NA	NA	NA	NA	NA	1394.bed
2320	sheffield_dnase	2.3599	1.90444	24	436	422	1485	1485	781	147	25352	295712	0.0301626	193	Fibroblast;Muscle;Epithelial;Brain	NA	NA	NA	NA	NA	2408.bed
1380	sheffield_dnase	2.35483	2.09063	19	437	364	1593	1593	798	106	25357	295753	0.030447	260	Brain;Stem	NA	NA	NA	NA	NA	1266.bed
1855	sheffield_dnase	2.34598	1.82048	27	438	442	1432	1432	771	173	25349	295686	0.0310027	456	Fibroblast;Muscle;Epithelial	NA	NA	NA	NA	NA	1792.bed
1908	sheffield_dnase	2.34003	2.78869	11	439	226	1865	1865	843	46	25365	295813	0.0313586	64	Fibroblast;Muscle;Hematopoietic;Primitive;Brain;Cervix;Epithelial;Endothelial;Sk	NA	NA	NA	NA	NA	1865.bed
2705	sheffield_dnase	2.31935	2.40115	14	440	292	1752	1752	828	68	25362	295791	0.0328136	135	Complex tissue specific	NA	NA	NA	NA	NA	632.bed
2672	sheffield_dnase	2.31655	2.07109	19	441	369	1593	1593	801	107	25357	295752	0.0329506	133	Fibroblast;Muscle;Skin;Brain;Epithelial;Endothelial;Cervix;Primitive;Bone	NA	NA	NA	NA	NA	594.bed
1350	sheffield_dnase	2.31418	1.9163	23	442	417	1506	1506	788	140	25353	295719	0.033056	175	Fibroblast;Muscle;Skin;Brain;Epithelial;Endothelial	NA	NA	NA	NA	NA	1239.bed
480	encode_tfbs	2.30237	1.4364	65	443	600	1096	1096	713	528	25311	295331	0.0338911	1685	ChIP K562 EZH2_(39875)	K562	NA	EZH2_(39875)	None	NA	wgEncodeAwgTfbsBroadK562Ezh239875UniPk.narrowPeak
29	cistrome_cistrome	2.28994	1.35108	91	444	655	1004	1004	701	786	25285	295073	0.0347965	6120	cistrome_cistrome Ishikawa ESR1	Ishikawa	uterus	ESR1	EtOH(45min)	NA	Human_Ishikawa_ESR1_EtOH-45min_Liu.bed
2079	sheffield_dnase	2.28752	1.79966	27	445	452	1432	1432	776	175	25349	295684	0.0349118	220	Fibroblast;Muscle;Epithelial;Skin;Brain;Bone	NA	NA	NA	NA	NA	2101.bed
2905	sheffield_dnase	2.27677	2.0994	18	446	363	1627	1627	812	100	25358	295759	0.0357064	122	Fibroblast;Muscle;Skin;Brain;Endothelial;Epithelial;Primitive;Bone	NA	NA	NA	NA	NA	893.bed
2032	sheffield_dnase	2.26104	1.39868	73	447	617	1062	1062	709	609	25303	295250	0.0369412	23100	sheffield_dnase	NA	NA	NA	NA	NA	2037.bed
1361	sheffield_dnase	2.24839	1.99379	20	448	387	1571	1571	802	117	25356	295742	0.0379475	144	Fibroblast;Muscle;Skin;Brain;Epithelial;Endothelial;Cervix;Primitive;Bone	NA	NA	NA	NA	NA	1249.bed
1854	sheffield_dnase	2.20622	1.29805	113	449	680	943	943	691	1016	25263	294843	0.0417246	5841	Epithelial	NA	NA	NA	NA	NA	1791.bed
1346	sheffield_dnase	2.19577	1.47199	54	450	588	1150	1150	729	428	25322	295431	0.0426452	1319	Brain;Fibroblast	NA	NA	NA	NA	NA	1235.bed
2914	sheffield_dnase	2.17489	2.99872	9	451	207	1955	1955	871	35	25367	295824	0.0446466	878	Brain	NA	NA	NA	NA	NA	903.bed
1213	sheffield_dnase	2.16006	2.1449	16	452	346	1678	1678	825	87	25360	295772	0.0460955	524	Liver;Endothelial	NA	NA	NA	NA	NA	1075.bed
1756	sheffield_dnase	2.14689	1.74964	27	453	469	1432	1432	785	180	25349	295679	0.0474093	224	Epithelial;Fibroblast;Muscle;Primitive;Brain;Colon;Cervix;Mammary;Skin;Bone	NA	NA	NA	NA	NA	1679.bed
1664	sheffield_dnase	2.1442	1.94396	20	454	401	1571	1571	809	120	25356	295739	0.0475994	154	Fibroblast;Muscle;Epithelial;Endothelial;Brain	NA	NA	NA	NA	NA	1578.bed
2253	sheffield_dnase	2.14058	1.54561	42	455	556	1261	1261	757	317	25334	295542	0.047892	4315	Brain;Muscle	NA	NA	NA	NA	NA	2322.bed
1294	sheffield_dnase	2.12333	2.18676	15	456	337	1713	1713	835	80	25361	295779	0.049615	268	Epithelial;Fibroblast;Brain;Hematopoietic;Primitive;Stem;Endothelial;Muscle;Colo	NA	NA	NA	NA	NA	1169.bed
1827	sheffield_dnase	2.12333	2.18676	15	456	337	1713	1713	835	80	25361	295779	0.049615	299	Skin;Endothelial;Primitive	NA	NA	NA	NA	NA	1760.bed
2885	sheffield_dnase	2.1075	1.85935	22	458	433	1534	1534	808	138	25354	295721	0.051344	334	Primitive;Hematopoietic;Stem;Liver;Prostate;Brain	NA	NA	NA	NA	NA	869.bed
1646	sheffield_dnase	2.10319	2.71202	10	459	242	1906	1906	869	43	25366	295816	0.0517435	283	Hematopoietic	NA	NA	NA	NA	NA	1555.bed
1358	sheffield_dnase	2.09895	1.96112	19	460	397	1593	1593	817	113	25357	295746	0.0521376	137	Fibroblast;Muscle;Skin;Brain;Endothelial;Epithelial;Bone	NA	NA	NA	NA	NA	1246.bed
2249	sheffield_dnase	2.08871	2.23664	14	461	326	1752	1752	846	73	25362	295786	0.0532655	161	Ewing sarcoma	NA	NA	NA	NA	NA	2319.bed
3010	ucsc_features	2.08348	1.06862	1556	462	844	88	844	465	17044	23820	278815	0.0537937	962714	UCSC Simple repeats	NA	NA	NA	NA	NA	simpleRepeat.bed
1343	sheffield_dnase	2.07654	1.84599	22	463	438	1534	1534	812	139	25354	295720	0.0545427	16657	sheffield_dnase	NA	NA	NA	NA	NA	1230.bed
1322	sheffield_dnase	2.04545	2.20635	14	464	333	1752	1752	850	74	25362	295785	0.0584644	156	Brain;Stem;Liver	NA	NA	NA	NA	NA	1206.bed
2721	sheffield_dnase	2.03212	3.40118	7	465	153	2071	2071	896	24	25369	295835	0.0600271	151	Stem;Brain	NA	NA	NA	NA	NA	652.bed
2920	sheffield_dnase	2.03212	3.40118	7	465	153	2071	2071	896	24	25369	295835	0.0600271	420	Liver;Prostate	NA	NA	NA	NA	NA	910.bed
1248	sheffield_dnase	2.02866	2.37196	12	467	299	1822	1822	863	59	25364	295800	0.0603776	139	Skin;Colon;Liver;Epithelial;Fibroblast	NA	NA	NA	NA	NA	1114.bed
2916	sheffield_dnase	2.02248	1.6106	33	468	528	1351	1351	782	239	25343	295620	0.0611125	4884	Medullo and SK-N-SH_RA	NA	NA	NA	NA	NA	905.bed
2571	sheffield_dnase	2.02071	1.74609	25	469	475	1471	1471	805	167	25351	295692	0.0612312	255	Fibroblast;Muscle;Hematopoietic	NA	NA	NA	NA	NA	463.bed
1389	sheffield_dnase	2.01645	1.72309	26	470	489	1457	1457	805	176	25350	295683	0.0617036	229	Fibroblast;Muscle;Brain;Endothelial;Epithelial;Skin	NA	NA	NA	NA	NA	1286.bed
311	codex	2.0114	1.3905	64	471	624	1099	1099	731	537	25312	295322	0.062292	1498	CD34+ Umbilical Cord Blood (UCB) were differentiated into megakaryocytes for 10	Megakaryocyte	NA	TAL1	NA	GSE24674	GSM607953_TAL1.bed
2896	sheffield_dnase	2.0089	1.5499	38	472	555	1301	1301	776	286	25338	295573	0.0625186	10662	Weak PA-TU-8988T specific	NA	NA	NA	NA	NA	881.bed
1385	sheffield_dnase	2.00607	1.78842	23	473	456	1506	1506	812	150	25353	295709	0.0627667	199	Fibroblast;Hematopoietic;Primitive;Brain;Liver;Epithelial;Endothelial;Muscle;Pro	NA	NA	NA	NA	NA	1272.bed
210	cistrome_epigenome	2.00535	1.18368	227	474	751	729	751	651	2239	25149	293620	0.0627667	14547	cistrome_epigenome VCaP H3K27me3	VCaP	prostate	H3K27me3	regular medium	NA	Human_VCaP_H3K27me3_regular-medium_Chinnaiyan.bed
2693	sheffield_dnase	2.00117	1.42337	56	475	608	1131	1131	738	459	25320	295400	0.0632399	908	K562 specific	NA	NA	NA	NA	NA	617.bed
2121	sheffield_dnase	1.99443	1.48712	45	476	586	1234	1234	765	353	25331	295506	0.0640945	11942	sheffield_dnase	NA	NA	NA	NA	NA	2159.bed
1814	sheffield_dnase	1.98608	1.80702	22	477	450	1534	1534	820	142	25354	295717	0.0652008	256	Fibroblast;Muscle;Epithelial;Endothelial;Brain	NA	NA	NA	NA	NA	1743.bed
2962	sheffield_dnase	1.96384	1.65005	29	478	514	1405	1405	799	205	25347	295654	0.0684842	9541	sheffield_dnase	NA	NA	NA	NA	NA	958.bed
1811	sheffield_dnase	1.96159	2.14834	14	479	345	1752	1752	859	76	25362	295783	0.0686952	514	Epithelial;Fibroblast	NA	NA	NA	NA	NA	1740.bed
2932	sheffield_dnase	1.95497	2.4204	11	480	288	1865	1865	878	53	25365	295806	0.0696063	452	Brain;Liver	NA	NA	NA	NA	NA	924.bed
2746	sheffield_dnase	1.94355	1.73868	24	481	480	1485	1485	815	161	25352	295698	0.071312	844	Endothelial;Primitive	NA	NA	NA	NA	NA	689.bed
2069	sheffield_dnase	1.93349	1.58406	33	482	539	1351	1351	791	243	25343	295616	0.0728305	5683	sheffield_dnase	NA	NA	NA	NA	NA	2088.bed
1464	sheffield_dnase	1.93233	1.87785	19	483	429	1593	1593	835	118	25357	295741	0.0728753	146	Fibroblast;Muscle;Brain;Stem;Endothelial;Epithelial;Bone	NA	NA	NA	NA	NA	1364.bed
1305	sheffield_dnase	1.92656	1.51004	40	484	576	1276	1276	779	309	25336	295550	0.0736971	436	Brain;Fibroblast	NA	NA	NA	NA	NA	1185.bed
2768	sheffield_dnase	1.92304	2.0581	15	485	372	1713	1713	857	85	25361	295774	0.0741435	262	Muscle;Hematopoietic;Epithelial;Fibroblast;Liver	NA	NA	NA	NA	NA	714.bed
1038	encode_tfbs	1.90621	1.32628	79	486	661	1040	1040	729	695	25297	295164	0.0766742	2157	ChIP PBDEFetal GATA-1	PBDEFetal	NA	GATA-1	None	NA	wgEncodeAwgTfbsSydhPbdefetalGata1UcdUniPk.narrowPeak
2261	sheffield_dnase	1.90579	2.37557	11	487	297	1865	1865	883	54	25365	295805	0.0766742	232	Fibroblast;Prostate	NA	NA	NA	NA	NA	2330.bed
2399	sheffield_dnase	1.90579	2.37557	11	487	297	1865	1865	883	54	25365	295805	0.0766742	121	Skin;Stem;Fibroblast;Endothelial;Primitive	NA	NA	NA	NA	NA	261.bed
1438	sheffield_dnase	1.87095	1.75749	22	489	467	1534	1534	830	146	25354	295713	0.0829076	178	Fibroblast;Muscle;Brain;Epithelial;Endothelial;Skin;Bone	NA	NA	NA	NA	NA	1339.bed
1870	sheffield_dnase	1.86993	1.92498	17	490	414	1652	1652	852	103	25359	295756	0.0829335	128	Fibroblast;Muscle;Skin;Brain;Epithelial;Endothelial	NA	NA	NA	NA	NA	1814.bed
2659	sheffield_dnase	1.85763	1.80823	20	491	449	1571	1571	837	129	25356	295730	0.0851416	164	Fibroblast;Muscle;Hematopoietic;Skin;Epithelial;Endothelial;Bone;Brain	NA	NA	NA	NA	NA	573.bed
1830	sheffield_dnase	1.83923	1.7196	23	492	491	1506	1506	830	156	25353	295703	0.0886466	1795	Skin	NA	NA	NA	NA	NA	1763.bed
1255	sheffield_dnase	1.83125	2.42951	10	493	287	1906	1906	895	48	25366	295811	0.0899409	209	Brain	NA	NA	NA	NA	NA	1123.bed
1929	sheffield_dnase	1.83117	1.16551	239	494	777	701	777	657	2394	25137	293465	0.0899409	22664	HAEpiC	NA	NA	NA	NA	NA	1891.bed
1431	sheffield_dnase	1.82042	1.28004	95	495	690	993	993	726	866	25281	294993	0.0920091	2011	Fibroblast	NA	NA	NA	NA	NA	1331.bed
1609	sheffield_dnase	1.81183	1.98793	15	496	389	1713	1713	866	88	25361	295771	0.0936567	118	Fibroblast;Muscle;Epithelial;Endothelial;Skin;Brain;Bone	NA	NA	NA	NA	NA	1517.bed
2619	sheffield_dnase	1.80651	1.58334	30	497	540	1394	1394	810	221	25346	295638	0.0946209	18868	Weak lymphoblast specific	NA	NA	NA	NA	NA	528.bed
1386	sheffield_dnase	1.80024	2.10566	13	498	360	1772	1772	877	72	25363	295787	0.0958038	287	Hematopoietic;Primitive;Liver;Stem;Prostate;Brain	NA	NA	NA	NA	NA	1273.bed
2711	sheffield_dnase	1.77793	1.39774	52	499	618	1168	1168	762	434	25324	295425	0.100653	801	Hematopoietic	NA	NA	NA	NA	NA	64.bed
2897	sheffield_dnase	1.77013	1.76711	20	500	461	1571	1571	844	132	25356	295727	0.102272	249	Fibroblast;Muscle;Endothelial;Primitive	NA	NA	NA	NA	NA	882.bed
2251	sheffield_dnase	1.76177	1.71059	22	501	494	1534	1534	843	150	25354	295709	0.104052	198	Fibroblast;Muscle;Skin;Brain;Endothelial;Epithelial	NA	NA	NA	NA	NA	2320.bed
1703	sheffield_dnase	1.7551	1.90416	16	502	423	1678	1678	868	98	25360	295761	0.105451	338	Muscle;Skin	NA	NA	NA	NA	NA	1619.bed
208	cistrome_epigenome	1.7409	1.22687	127	503	724	907	907	711	1208	25249	294651	0.108739	5702	cistrome_epigenome VCaP H3K27me3	VCaP	prostate	H3K27me3	EtOH(16hr)	NA	Human_VCaP_H3K27me3_EtOH-16hr_Chinnaiyan.bed
1524	sheffield_dnase	1.72766	1.80972	18	504	446	1627	1627	859	116	25358	295743	0.111662	149	Fibroblast;Muscle;Skin;Epithelial;Endothelial;Cervix;Liver;Brain	NA	NA	NA	NA	NA	1425.bed
2892	sheffield_dnase	1.72766	1.80972	18	504	446	1627	1627	859	116	25358	295743	0.111662	211	Fibroblast;Muscle;Endothelial;Primitive;Skin	NA	NA	NA	NA	NA	877.bed
1772	sheffield_dnase	1.72516	1.14744	269	506	781	666	781	651	2737	25107	293122	0.111972	3956	Weak Fibroblast; Muscle	NA	NA	NA	NA	NA	1696.bed
1527	sheffield_dnase	1.72474	1.50091	35	507	578	1329	1329	805	272	25341	295587	0.111972	342	Fibroblast;Muscle;Epithelial	NA	NA	NA	NA	NA	1429.bed
2292	sheffield_dnase	1.70607	2.44076	9	508	284	1955	1955	916	43	25367	295816	0.116659	495	Stem;Ewing sarcoma	NA	NA	NA	NA	NA	2372.bed
1422	sheffield_dnase	1.69395	1.96714	14	509	395	1752	1752	885	83	25362	295776	0.119725	104	Fibroblast;Brain;Hematopoietic;Endothelial;Muscle;Bone;Epithelial	NA	NA	NA	NA	NA	1321.bed
1247	sheffield_dnase	1.69162	1.55873	29	510	548	1405	1405	821	217	25347	295642	0.120135	361	Complex tissue specific	NA	NA	NA	NA	NA	1113.bed
2682	sheffield_dnase	1.68015	2.81461	7	511	222	2071	2071	935	29	25369	295830	0.123107	83	Endothelial;Epithelial;Primitive;Brain	NA	NA	NA	NA	NA	603.bed
1778	sheffield_dnase	1.6772	1.81892	17	512	443	1652	1652	869	109	25359	295750	0.123704	4982	Weak Th1	NA	NA	NA	NA	NA	1704.bed
1853	sheffield_dnase	1.66306	1.62742	24	513	520	1485	1485	839	172	25352	295687	0.12755	335	Muscle;Epithelial;Fibroblast	NA	NA	NA	NA	NA	1790.bed
2371	sheffield_dnase	1.65786	1.68911	21	514	503	1554	1554	857	145	25355	295714	0.128835	15496	Weak Ewing sarcoma	NA	NA	NA	NA	NA	2473.bed
2450	sheffield_dnase	1.64693	1.80238	17	515	451	1652	1652	873	110	25359	295749	0.131862	911	Hematopoietic	NA	NA	NA	NA	NA	327.bed
1301	sheffield_dnase	1.64291	1.44416	39	516	595	1287	1287	799	315	25337	295544	0.132829	2132	Weak endothelial	NA	NA	NA	NA	NA	1179.bed
1793	sheffield_dnase	1.6357	1.63567	23	517	519	1506	1506	847	164	25353	295695	0.134792	267	Fibroblast;Skin;Brain	NA	NA	NA	NA	NA	1720.bed
1944	sheffield_dnase	1.63072	1.19841	145	518	740	871	871	710	1412	25231	294447	0.136006	8301	Colo829	NA	NA	NA	NA	NA	1911.bed
456	encode_tfbs	1.63013	1.20751	134	519	735	894	894	716	1295	25242	294564	0.136006	1732	ChIP Dnd41 EZH2_(39875)	Dnd41	NA	EZH2_(39875)	None	NA	wgEncodeAwgTfbsBroadDnd41Ezh239875UniPk.narrowPeak
2758	sheffield_dnase	1.61886	2.72085	7	520	237	2071	2071	943	30	25369	295829	0.139314	149	Epithelial;Fibroblast;Brain	NA	NA	NA	NA	NA	701.bed
1158	sheffield_dnase	1.60761	1.86091	15	521	431	1713	1713	888	94	25361	295765	0.142695	295	Stem;Liver;Brain	NA	NA	NA	NA	NA	1014.bed
1297	sheffield_dnase	1.60609	1.69024	20	522	499	1571	1571	864	138	25356	295721	0.14292	266	Primitive	NA	NA	NA	NA	NA	1173.bed
2044	sheffield_dnase	1.59578	2.10292	11	523	362	1865	1865	917	61	25365	295798	0.146075	119	Skin;Stem;Brain;Muscle	NA	NA	NA	NA	NA	206.bed
390	codex	1.58052	1.70453	19	524	497	1593	1593	871	130	25357	295729	0.150723	584	Proerythroblasts derived from CD34+ foetal liver cells (2-trimester stage).	Erythroblast	NA	TAL1	NA	GSE36985	GSM908054_TAL1.bed
2780	sheffield_dnase	1.58052	1.70453	19	524	497	1593	1593	871	130	25357	295729	0.150723	12888	sheffield_dnase	NA	NA	NA	NA	NA	729.bed
2616	sheffield_dnase	1.56853	1.4941	31	526	582	1378	1378	829	242	25345	295617	0.154646	432	Muscle;Hematopoietic;Fibroblast;Epithelial	NA	NA	NA	NA	NA	522.bed
2800	sheffield_dnase	1.56239	1.4298	38	527	606	1301	1301	811	310	25338	295549	0.156551	1387	Primitive;Hematopoietic;Stem;Prostate;Brain	NA	NA	NA	NA	NA	757.bed
1947	sheffield_dnase	1.56017	2.28152	9	528	319	1955	1955	934	46	25367	295813	0.156719	253	Skin;Epithelial	NA	NA	NA	NA	NA	1915.bed
2299	sheffield_dnase	1.56016	2.6331	7	529	254	2071	2071	951	31	25369	295828	0.156719	82	Skin;Liver;Fibroblast;Prostate;Mammary	NA	NA	NA	NA	NA	2383.bed
2894	sheffield_dnase	1.55946	1.37405	47	530	633	1209	1209	791	399	25329	295460	0.156719	2537	Endothelial	NA	NA	NA	NA	NA	879.bed
2654	sheffield_dnase	1.55537	1.72068	18	531	490	1627	1627	883	122	25358	295737	0.157902	9676	Weak tissue specific	NA	NA	NA	NA	NA	569.bed
1675	sheffield_dnase	1.54085	1.91911	13	532	415	1772	1772	906	79	25363	295780	0.162966	128	Fibroblast;Brain;Stem;Endothelial;Epithelial;Muscle	NA	NA	NA	NA	NA	159.bed
1520	sheffield_dnase	1.52777	1.27709	74	533	693	1057	1057	761	676	25302	295183	0.167631	1043	Muscle;Fibroblast	NA	NA	NA	NA	NA	1421.bed
1794	sheffield_dnase	1.5192	1.1664	177	534	763	820	820	706	1771	25199	294088	0.170655	23600	Muscle	NA	NA	NA	NA	NA	1721.bed
2289	sheffield_dnase	1.51456	2.233	9	535	327	1955	1955	939	47	25367	295812	0.172164	198	Skin;Endothelial;Primitive;Ewing sarcoma	NA	NA	NA	NA	NA	2369.bed
1566	sheffield_dnase	1.5069	1.89513	13	536	426	1772	1772	911	80	25363	295779	0.174575	204	Stem;Muscle	NA	NA	NA	NA	NA	1471.bed
2106	sheffield_dnase	1.5069	1.89513	13	536	426	1772	1772	911	80	25363	295779	0.174575	704	Mammary	NA	NA	NA	NA	NA	2139.bed
1296	sheffield_dnase	1.50435	1.64261	20	538	515	1571	1571	875	142	25356	295717	0.174798	170	Epithelial;Fibroblast;Muscle;Brain;Hematopoietic;Primitive;Stem;Endothelial;Colo	NA	NA	NA	NA	NA	1171.bed
2655	sheffield_dnase	1.50393	2.55078	7	539	271	2071	2071	960	32	25369	295827	0.174798	180	Stem;Liver	NA	NA	NA	NA	NA	57.bed
2760	sheffield_dnase	1.50393	2.55078	7	539	271	2071	2071	960	32	25369	295827	0.174798	117	Fibroblast;Brain;Skin;Muscle	NA	NA	NA	NA	NA	703.bed
1838	sheffield_dnase	1.49295	1.83443	14	541	439	1752	1752	911	89	25362	295770	0.178662	264	Epithelial	NA	NA	NA	NA	NA	1770.bed
2137	sheffield_dnase	1.49282	2.79847	6	542	225	2140	2140	969	25	25370	295834	0.178662	359	Liver;Prostate	NA	NA	NA	NA	NA	2181.bed
1275	sheffield_dnase	1.47828	1.52381	26	543	569	1457	1457	856	199	25350	295660	0.184107	230	Fibroblast;Muscle;Brain;Primitive;Hematopoietic;Skin;Stem;Epithelial;Endothelial	NA	NA	NA	NA	NA	1150.bed
1829	sheffield_dnase	1.47819	1.74386	16	544	476	1678	1678	899	107	25360	295752	0.184107	263	Skin;Brain	NA	NA	NA	NA	NA	1762.bed
2930	sheffield_dnase	1.47367	1.87155	13	545	430	1772	1772	916	81	25363	295778	0.18569	128	Muscle;Hematopoietic;Epithelial;Fibroblast;Cervix;Liver;Mammary;Brain	NA	NA	NA	NA	NA	920.bed
1845	sheffield_dnase	1.47151	2.08239	10	546	367	1906	1906	940	56	25366	295803	0.186276	97	Muscle;Hematopoietic;Epithelial;Endothelial;Fibroblast	NA	NA	NA	NA	NA	178.bed
1418	sheffield_dnase	1.44532	1.38445	40	547	628	1276	1276	817	337	25336	295522	0.19749	511	Brain;Stem;Colon;Fibroblast;Epithelial;Muscle;Mammary;Liver	NA	NA	NA	NA	NA	1318.bed
1942	sheffield_dnase	1.44226	1.97351	11	548	394	1865	1865	936	65	25365	295794	0.198524	80	Fibroblast;Muscle;Brain;Hematopoietic;Primitive;Skin;Stem;Epithelial;Endothelial	NA	NA	NA	NA	NA	191.bed
1239	sheffield_dnase	1.44115	1.84875	13	549	437	1772	1772	919	82	25363	295777	0.198672	439	Brain	NA	NA	NA	NA	NA	1104.bed
2835	sheffield_dnase	1.43415	3.06855	5	550	198	2219	2219	989	19	25371	295840	0.201529	428	Stem;Brain	NA	NA	NA	NA	NA	804.bed
1229	sheffield_dnase	1.42519	1.74929	15	551	470	1713	1713	911	100	25361	295759	0.20536	122	Fibroblast;Muscle;Skin;Brain;Epithelial;Endothelial;Bone	NA	NA	NA	NA	NA	1093.bed
2917	sheffield_dnase	1.3987	1.63999	18	552	516	1627	1627	898	128	25358	295731	0.217707	15404	sheffield_dnase	NA	NA	NA	NA	NA	908.bed
1835	sheffield_dnase	1.39826	2.40076	7	553	293	2071	2071	972	34	25369	295825	0.217707	133	Stem;Brain;Epithelial	NA	NA	NA	NA	NA	1768.bed
2731	sheffield_dnase	1.39672	1.73196	15	554	486	1713	1713	918	101	25361	295758	0.218084	236	Primitive;Hematopoietic;Liver	NA	NA	NA	NA	NA	668.bed
1409	sheffield_dnase	1.39488	3.58776	4	555	140	2312	2312	1000	13	25372	295846	0.218615	340	Hematopoietic	NA	NA	NA	NA	NA	1308.bed
1315	sheffield_dnase	1.38768	1.53279	23	556	565	1506	1506	876	175	25353	295684	0.221869	206	Fibroblast;Muscle;Brain;Epithelial;Endothelial;Skin;Bone	NA	NA	NA	NA	NA	1199.bed
2080	sheffield_dnase	1.38516	1.5867	20	557	538	1571	1571	889	147	25356	295712	0.222763	226	Fibroblast;Muscle;Cervix	NA	NA	NA	NA	NA	2102.bed
2747	sheffield_dnase	1.35622	1.97651	10	558	393	1906	1906	952	59	25366	295800	0.237611	412	Endothelial;Primitive	NA	NA	NA	NA	NA	690.bed
422	encode_segmentation	1.35558	1.10798	323	559	816	597	816	657	3403	25053	292456	0.237611	33023	Promoter Flank Segments	H1hesc	NA	NA	NA	ENCODE segmentation	H1hesc_PF.bed
2497	sheffield_dnase	1.34858	2.332	7	560	307	2071	2071	979	35	25369	295824	0.241037	125	Brain;Hematopoietic;Stem	NA	NA	NA	NA	NA	382.bed
2564	sheffield_dnase	1.34188	2.16941	8	561	341	2016	2016	973	43	25368	295816	0.244352	117	Brain;Hematopoietic;Stem;Liver	NA	NA	NA	NA	NA	451.bed
2628	sheffield_dnase	1.31985	1.94358	10	562	403	1906	1906	957	60	25366	295799	0.25615	1334	Stem	NA	NA	NA	NA	NA	54.bed
2888	sheffield_dnase	1.31985	1.94358	10	562	403	1906	1906	957	60	25366	295799	0.25615	226	Primitive;Hematopoietic;Stem;Liver;Endothelial;Prostate;Brain	NA	NA	NA	NA	NA	871.bed
2517	sheffield_dnase	1.30666	2.01827	9	564	380	1955	1955	966	52	25367	295807	0.26358	200	Brain;Stem	NA	NA	NA	NA	NA	401.bed
1728	sheffield_dnase	1.29922	2.12017	8	565	351	2016	2016	977	44	25368	295815	0.267664	275	Fibroblast;Skin	NA	NA	NA	NA	NA	1648.bed
2986	sheffield_dnase	1.2885	1.74252	13	566	478	1772	1772	939	87	25363	295772	0.273866	117	Fibroblast;Muscle;Skin;Brain;Epithelial;Endothelial;Cervix;Primitive;Bone	NA	NA	NA	NA	NA	986.bed
2402	sheffield_dnase	1.286	1.49019	23	567	584	1506	1506	886	180	25353	295679	0.274964	2424	Hematopoietic	NA	NA	NA	NA	NA	265.bed
2422	sheffield_dnase	1.27902	1.5783	18	568	544	1627	1627	913	133	25358	295726	0.278923	230	Epithelial;Brain;Hematopoietic;Primitive;Skin;Stem;Fibroblast;Muscle;Colon;Cervi	NA	NA	NA	NA	NA	292.bed
1276	sheffield_dnase	1.26877	1.9802	9	569	390	1955	1955	971	53	25367	295806	0.285087	113	Brain;Skin;Muscle;Fibroblast;Epithelial	NA	NA	NA	NA	NA	1151.bed
2700	sheffield_dnase	1.2629	1.31985	43	570	668	1251	1251	830	380	25333	295479	0.288456	779	Muscle;Hematopoietic	NA	NA	NA	NA	NA	625.bed
2439	sheffield_dnase	1.25501	2.20602	7	571	334	2071	2071	992	37	25369	295822	0.293232	120	Stem;Endothelial;Primitive	NA	NA	NA	NA	NA	312.bed
1222	sheffield_dnase	1.24052	1.22618	74	572	725	1057	1057	785	704	25302	295155	0.30265	862	Muscle;Fibroblast;Brain;Endothelial;Epithelial	NA	NA	NA	NA	NA	1087.bed
2941	sheffield_dnase	1.22913	1.19618	93	573	742	1001	1001	772	907	25283	294952	0.310147	4575	Endothelial	NA	NA	NA	NA	NA	935.bed
2018	sheffield_dnase	1.22303	1.34575	36	574	656	1323	1323	851	312	25340	295547	0.313985	470	Weak Ubiquitous	NA	NA	NA	NA	NA	2022.bed
1214	sheffield_dnase	1.22155	1.52811	19	575	568	1593	1593	912	145	25357	295714	0.314133	1260	Liver	NA	NA	NA	NA	NA	1076.bed
2678	sheffield_dnase	1.22132	1.35803	34	576	647	1341	1341	855	292	25342	295567	0.314133	475	Stem	NA	NA	NA	NA	NA	60.bed
2766	sheffield_dnase	1.20038	1.51764	19	577	573	1593	1593	914	146	25357	295713	0.329076	194	Fibroblast;Muscle;Epithelial;Hematopoietic	NA	NA	NA	NA	NA	712.bed
1867	sheffield_dnase	1.1963	1.90823	9	578	420	1955	1955	984	55	25367	295804	0.331612	190	Skin;Hematopoietic	NA	NA	NA	NA	NA	1810.bed
2535	sheffield_dnase	1.17746	1.6659	13	579	505	1772	1772	952	91	25363	295768	0.34571	129	Muscle;Hematopoietic;Fibroblast;Epithelial;Brain	NA	NA	NA	NA	NA	423.bed
319	codex	1.13032	1.15519	121	580	779	921	921	760	1222	25255	294637	0.38469	4799	Proerythroblasts were derived from mobilised CD34+ cells isolated from the healt	Erythroblast	NA	TAL1	NA	GSE25000	GSM614004_TAL1.bed
1673	sheffield_dnase	1.12573	1.54201	16	581	560	1678	1678	940	121	25360	295738	0.388105	149	Fibroblast;Muscle;Skin;Brain;Epithelial;Endothelial;Bone	NA	NA	NA	NA	NA	1587.bed
1390	sheffield_dnase	1.11457	1.395	25	582	620	1471	1471	891	209	25351	295650	0.397526	416	Brain;Fibroblast	NA	NA	NA	NA	NA	1288.bed
2807	sheffield_dnase	1.1063	1.90387	8	583	424	2016	2016	1010	49	25368	295810	0.403911	232	Stem;Colon;Hematopoietic	NA	NA	NA	NA	NA	763.bed
2009	sheffield_dnase	1.10616	1.48871	18	584	585	1627	1627	932	141	25358	295718	0.403911	1060	Fibroblast	NA	NA	NA	NA	NA	2007.bed
2701	sheffield_dnase	1.10241	1.24382	53	585	711	1161	1161	819	497	25323	295362	0.406712	41471	Weak CD14 specific	NA	NA	NA	NA	NA	626.bed
1551	sheffield_dnase	1.09534	1.80944	9	586	448	1955	1955	996	58	25367	295801	0.412679	203	Brain;Endothelial	NA	NA	NA	NA	NA	1452.bed
1467	sheffield_dnase	1.09102	1.74043	10	587	479	1906	1906	991	67	25366	295792	0.416098	260	Brain;Muscle	NA	NA	NA	NA	NA	1369.bed
1750	sheffield_dnase	1.08957	1.43215	21	588	603	1554	1554	915	171	25355	295688	0.416784	288	Brain;Muscle;Fibroblast	NA	NA	NA	NA	NA	1669.bed
1700	sheffield_dnase	1.08605	1.47823	18	589	587	1627	1627	934	142	25358	295717	0.419461	300	Epithelial;Muscle	NA	NA	NA	NA	NA	1616.bed
2759	sheffield_dnase	1.07679	2.12008	6	590	352	2140	2140	1030	33	25370	295826	0.427769	168	Brain;Hematopoietic	NA	NA	NA	NA	NA	702.bed
1727	sheffield_dnase	1.06369	1.66585	11	591	506	1865	1865	987	77	25365	295782	0.440122	192	Fibroblast;Skin	NA	NA	NA	NA	NA	1647.bed
1264	sheffield_dnase	1.06079	1.50469	16	592	577	1678	1678	949	124	25360	295735	0.44233	148	Fibroblast;Muscle;Brain;Epithelial;Endothelial;Skin;Bone	NA	NA	NA	NA	NA	1137.bed
1454	sheffield_dnase	1.05145	1.19995	68	593	737	1083	1083	804	661	25308	295198	0.449205	16486	Liver	NA	NA	NA	NA	NA	1355.bed
1448	sheffield_dnase	1.05113	1.5791	13	594	542	1772	1772	969	96	25363	295763	0.449205	111	Fibroblast;Muscle;Skin;Brain;Epithelial;Endothelial;Bone	NA	NA	NA	NA	NA	1348.bed
2605	sheffield_dnase	1.05113	1.5791	13	594	542	1772	1772	969	96	25363	295763	0.449205	257	Hematopoietic;Stem;Liver;Brain	NA	NA	NA	NA	NA	504.bed
2579	sheffield_dnase	1.0505	1.94347	7	596	405	2071	2071	1020	42	25369	295817	0.449205	471	Hematopoietic	NA	NA	NA	NA	NA	472.bed
1809	sheffield_dnase	1.05044	1.38976	23	597	625	1506	1506	909	193	25353	295666	0.449205	267	Fibroblast;Muscle;Epithelial;Endothelial;Brain	NA	NA	NA	NA	NA	1739.bed
1237	sheffield_dnase	1.03765	1.8291	8	598	440	2016	2016	1020	51	25368	295808	0.461849	287	Brain;Skin	NA	NA	NA	NA	NA	1101.bed
1240	sheffield_dnase	1.0331	1.68997	10	599	500	1906	1906	1000	69	25366	295790	0.463159	85	Fibroblast;Muscle;Brain;Skin;Epithelial;Endothelial;Bone	NA	NA	NA	NA	NA	1105.bed
1370	sheffield_dnase	1.0331	1.68997	10	599	500	1906	1906	1000	69	25366	295790	0.463159	948	Hematopoietic	NA	NA	NA	NA	NA	1257.bed
2526	sheffield_dnase	1.0331	1.68997	10	599	500	1906	1906	1000	69	25366	295790	0.463159	803	Stem;Liver	NA	NA	NA	NA	NA	412.bed
1171	sheffield_dnase	1.03281	1.74911	9	602	471	1955	1955	1010	60	25367	295799	0.463159	403	Primitive;Hematopoietic;Liver;Muscle;Bone	NA	NA	NA	NA	NA	1026.bed
2589	sheffield_dnase	1.03281	1.74911	9	602	471	1955	1955	1010	60	25367	295799	0.463159	74	Fibroblast;Muscle;Brain;Hematopoietic;Primitive;Skin;Epithelial;Endothelial;Cerv	NA	NA	NA	NA	NA	487.bed
1374	sheffield_dnase	1.02823	1.32026	30	604	665	1394	1394	888	265	25346	295594	0.467289	400	Primitive;Liver;Epithelial;Endothelial;Muscle;Stem;Prostate;Bone;Fibroblast;Brai	NA	NA	NA	NA	NA	1260.bed
2643	sheffield_dnase	1.02569	1.3263	29	605	660	1405	1405	890	255	25347	295604	0.469256	563	Stem	NA	NA	NA	NA	NA	556.bed
2185	sheffield_dnase	1.01826	1.59013	12	606	536	1822	1822	988	88	25364	295771	0.476561	3646	Mammary	NA	NA	NA	NA	NA	2239.bed
1318	sheffield_dnase	1.01403	1.89831	7	607	425	2071	2071	1030	43	25369	295816	0.480439	177	Brain;Hematopoietic	NA	NA	NA	NA	NA	1201.bed
2183	sheffield_dnase	1.00616	1.49502	15	608	579	1713	1713	967	117	25361	295742	0.488418	188	Fibroblast;Epithelial;Prostate;Mammary	NA	NA	NA	NA	NA	2235.bed
2651	sheffield_dnase	1.00497	1.79394	8	609	454	2016	2016	1030	52	25368	295807	0.488953	283	K562 and HAEpiC specific	NA	NA	NA	NA	NA	565.bed
2886	sheffield_dnase	1.00153	1.36847	23	610	639	1506	1506	918	196	25353	295663	0.491344	250	Stem plus others, distal	NA	NA	NA	NA	NA	87.bed
1713	sheffield_dnase	1.00143	1.37934	22	611	631	1534	1534	925	186	25354	295673	0.491344	225	Fibroblast;Muscle;Brain;Endothelial;Epithelial	NA	NA	NA	NA	NA	1632.bed
119	cistrome_cistrome	0.987212	1.07718	338	612	834	578	834	675	3662	25038	292197	0.506864	5404	cistrome_cistrome T47D PGR	T47D	breast	PGR	E2(45min)	NA	Human_T47D_PGR_E2-45min_Brown.bed
2150	sheffield_dnase	0.985126	1.60336	11	613	532	1865	1865	1000	80	25365	295779	0.508473	777	Hematopoietic	NA	NA	NA	NA	NA	22.bed
2288	sheffield_dnase	0.982291	2.1594	5	614	342	2219	2219	1060	27	25371	295832	0.51097	224	Stem;Ewing sarcoma	NA	NA	NA	NA	NA	2368.bed
1625	sheffield_dnase	0.979333	1.45765	16	615	591	1678	1678	961	128	25360	295731	0.513625	172	Fibroblast;Muscle;Brain;Epithelial;Endothelial	NA	NA	NA	NA	NA	1531.bed
1482	sheffield_dnase	0.974941	1.43653	17	616	599	1652	1652	956	138	25359	295721	0.518004	165	Fibroblast;Muscle;Brain	NA	NA	NA	NA	NA	1384.bed
2560	sheffield_dnase	0.959125	1.51592	13	617	574	1772	1772	988	100	25363	295759	0.536346	121	Repressed in Hematopoietic	NA	NA	NA	NA	NA	448.bed
1765	sheffield_dnase	0.95172	1.61954	10	618	524	1906	1906	1020	72	25366	295787	0.544686	332	Fibroblast	NA	NA	NA	NA	NA	1688.bed
2294	sheffield_dnase	0.946981	1.53769	12	619	561	1822	1822	1000	91	25364	295768	0.549773	171	Ewing sarcoma;Hematopoietic;Epithelial;Fibroblast;Brain	NA	NA	NA	NA	NA	2374.bed
2933	sheffield_dnase	0.944985	1.81384	7	620	445	2071	2071	1050	45	25369	295814	0.551415	209	Primitive;Liver;Mammary	NA	NA	NA	NA	NA	925.bed
2774	sheffield_dnase	0.942679	1.72748	8	621	488	2016	2016	1040	54	25368	295805	0.553458	362	Hematopoietic	NA	NA	NA	NA	NA	720.bed
2487	sheffield_dnase	0.940699	1.43522	16	622	601	1678	1678	967	130	25360	295729	0.555093	253	Hematopoietic	NA	NA	NA	NA	NA	370.bed
1774	sheffield_dnase	0.935808	1.56424	11	623	547	1865	1865	1010	82	25365	295777	0.560479	132	Brain;Fibroblast;Skin;Epithelial;Muscle	NA	NA	NA	NA	NA	1698.bed
1167	sheffield_dnase	0.933303	2.33184	4	624	308	2312	2312	1080	20	25372	295839	0.562817	436	Liver	NA	NA	NA	NA	NA	1022.bed
2226	sheffield_dnase	0.92598	1.59734	10	625	533	1906	1906	1020	73	25366	295786	0.570559	89	Epithelial;Fibroblast;Muscle;Brain;Hematopoietic;Primitive;Skin;Stem;Endothelial	NA	NA	NA	NA	NA	229.bed
2890	sheffield_dnase	0.92598	1.59734	10	625	533	1906	1906	1020	73	25366	295786	0.570559	389	Liver;Prostate	NA	NA	NA	NA	NA	873.bed
1461	sheffield_dnase	0.924258	1.52097	12	627	570	1822	1822	1010	92	25364	295767	0.571912	435	Primitive;Hematopoietic;Stem;Liver;Prostate;Brain	NA	NA	NA	NA	NA	1361.bed
2224	sheffield_dnase	0.91919	1.3639	20	628	643	1571	1571	947	171	25356	295688	0.576659	16192	sheffield_dnase	NA	NA	NA	NA	NA	2287.bed
2673	sheffield_dnase	0.918621	1.37618	19	629	632	1593	1593	951	161	25357	295698	0.576659	187	Fibroblast;Muscle;Skin;Brain;Epithelial;Endothelial;Cervix;Primitive;Bone	NA	NA	NA	NA	NA	595.bed
182	cistrome_epigenome	0.918596	1.04983	676	630	863	283	863	592	7517	24700	288342	0.576659	36821	cistrome_epigenome MCF-7 H3K4me2	MCF-7	breast	H3K4me2	EtOH(6hr)	NA	Human_MCF-7_H3K4me2_EtOH-6hr_Barton.bed
18	cistrome_cistrome	0.9165	1.13051	110	631	794	953	953	793	1135	25266	294724	0.57853	5080	cistrome_cistrome ECC-1 ESR1	ECC-1	uterus	ESR1	E2(45min)	NA	Human_ECC-1_ESR1_E2-45min_Liu.bed
1515	sheffield_dnase	0.912021	1.54538	11	632	557	1865	1865	1020	83	25365	295776	0.583603	213	Hematopoietic;Muscle;Brain	NA	NA	NA	NA	NA	1417.bed
53	cistrome_cistrome	0.905025	1.23086	40	633	721	1276	1276	877	379	25336	295480	0.592143	1750	cistrome_cistrome MCF-7 ESR1	MCF-7	breast	ESR1	E2(6hr)	NA	Human_MCF-7_ESR1_E2-6hr_Jin.bed
2883	sheffield_dnase	0.903104	1.35597	20	634	648	1571	1571	951	172	25356	295687	0.593829	2506	Hematopoietic	NA	NA	NA	NA	NA	867.bed
2306	sheffield_dnase	0.902032	1.39605	17	635	619	1652	1652	969	142	25359	295717	0.59436	176	Epithelial;Fibroblast;Muscle;Skin;Brain;Cervix;Liver;Prostate;Mammary	NA	NA	NA	NA	NA	2392.bed
2004	sheffield_dnase	0.894454	2.6907	3	636	247	2431	2431	1100	13	25373	295846	0.602231	313	Hematopoietic	NA	NA	NA	NA	NA	20.bed
2122	sheffield_dnase	0.894454	2.6907	3	636	247	2431	2431	1100	13	25373	295846	0.602231	234	Hematopoietic;Brain	NA	NA	NA	NA	NA	2163.bed
2000	sheffield_dnase	0.894272	1.26076	32	638	702	1360	1360	900	296	25344	295563	0.602231	7043	Epithelial	NA	NA	NA	NA	NA	1990.bed
1365	sheffield_dnase	0.88424	1.66577	8	639	507	2016	2016	1050	56	25368	295803	0.613672	244	Brain;Skin	NA	NA	NA	NA	NA	1252.bed
2451	sheffield_dnase	0.88424	1.66577	8	639	507	2016	2016	1050	56	25368	295803	0.613672	337	Hematopoietic	NA	NA	NA	NA	NA	329.bed
1034	encode_tfbs	0.884061	2.22103	4	641	329	2312	2312	1090	21	25372	295838	0.613672	745	ChIP NT2-D1 ZNF274	NT2-D1	NA	ZNF274	None	NA	wgEncodeAwgTfbsSydhNt2d1Znf274UcdUniPk.narrowPeak
1157	sheffield_dnase	0.880778	1.73664	7	642	482	2071	2071	1060	47	25369	295812	0.616405	799	Liver	NA	NA	NA	NA	NA	1013.bed
2087	sheffield_dnase	0.880778	1.73664	7	642	482	2071	2071	1060	47	25369	295812	0.616405	279	Skin;Hematopoietic	NA	NA	NA	NA	NA	2112.bed
1930	sheffield_dnase	0.876464	1.55473	10	644	550	1906	1906	1030	75	25366	295784	0.621592	203	Muscle;Epithelial;Fibroblast	NA	NA	NA	NA	NA	1893.bed
2656	sheffield_dnase	0.86941	1.27994	27	645	691	1432	1432	923	246	25349	295613	0.630791	7128	Hematopoietic	NA	NA	NA	NA	NA	570.bed
1302	sheffield_dnase	0.867388	1.39236	16	646	622	1678	1678	982	134	25360	295725	0.632753	9569	sheffield_dnase	NA	NA	NA	NA	NA	1180.bed
1168	sheffield_dnase	0.857411	1.9434	5	647	406	2219	2219	1090	30	25371	295829	0.645459	288	Primitive;Hematopoietic;Stem;Liver;Endothelial;Prostate;Skin;Muscle;Bone;Fibrobl	NA	NA	NA	NA	NA	1023.bed
1204	sheffield_dnase	0.857411	1.9434	5	647	406	2219	2219	1090	30	25371	295829	0.645459	437	Liver	NA	NA	NA	NA	NA	1066.bed
1552	sheffield_dnase	0.852651	1.53427	10	649	563	1906	1906	1040	76	25366	295783	0.651567	436	BE2_C and Stem	NA	NA	NA	NA	NA	1453.bed
1378	sheffield_dnase	0.849854	1.38204	16	650	630	1678	1678	986	135	25360	295724	0.654768	161	Stem and SK-N-SH_RA	NA	NA	NA	NA	NA	1264.bed
2123	sheffield_dnase	0.837882	2.11999	4	651	353	2312	2312	1110	22	25372	295837	0.671004	471	Hematopoietic	NA	NA	NA	NA	NA	2164.bed
2808	sheffield_dnase	0.837882	2.11999	4	651	353	2312	2312	1110	22	25372	295837	0.671004	150	Stem;Hematopoietic	NA	NA	NA	NA	NA	764.bed
2641	sheffield_dnase	0.835046	2.49853	3	653	281	2431	2431	1120	14	25373	295845	0.674366	133	Hematopoietic;Brain	NA	NA	NA	NA	NA	554.bed
2610	sheffield_dnase	0.830089	1.21413	38	654	731	1301	1301	895	365	25338	295494	0.681065	3960	Weak lymphoblast specific	NA	NA	NA	NA	NA	511.bed
1403	sheffield_dnase	0.826169	1.31765	20	655	672	1571	1571	966	177	25356	295682	0.686191	308	BE2_C	NA	NA	NA	NA	NA	1301.bed
2584	sheffield_dnase	0.821008	1.66574	7	656	509	2071	2071	1080	49	25369	295810	0.693336	929	Hematopoietic	NA	NA	NA	NA	NA	477.bed
2257	sheffield_dnase	0.817917	1.44255	12	657	597	1822	1822	1030	97	25364	295762	0.696249	4681	sheffield_dnase	NA	NA	NA	NA	NA	2327.bed
1979	sheffield_dnase	0.817864	1.1807	49	658	756	1190	1190	868	484	25327	295375	0.696249	3468	Epithelial	NA	NA	NA	NA	NA	1967.bed
2103	sheffield_dnase	0.816725	1.74902	6	659	473	2140	2140	1090	40	25370	295819	0.696975	116	Primitive;Hematopoietic;Stem;Colon;Epithelial;Cervix;Liver;Prostate;Mammary;Skin	NA	NA	NA	NA	NA	2132.bed
2293	sheffield_dnase	0.815718	1.54328	9	660	559	1955	1955	1060	68	25367	295791	0.696975	230	Brain;Ewing sarcoma	NA	NA	NA	NA	NA	2373.bed
1598	sheffield_dnase	0.815436	1.41672	13	661	611	1772	1772	1010	107	25363	295752	0.696975	895	Brain;Skin	NA	NA	NA	NA	NA	1501.bed
2745	sheffield_dnase	0.811718	1.13133	84	662	793	1022	1022	826	866	25292	294993	0.701906	19554	Weak endothelial	NA	NA	NA	NA	NA	687.bed
1161	sheffield_dnase	0.806834	1.49492	10	663	580	1906	1906	1050	78	25366	295781	0.707705	96	Epithelial;Fibroblast;Muscle;Hematopoietic;Primitive;Skin;Brain;Endothelial;Cerv	NA	NA	NA	NA	NA	1017.bed
1572	sheffield_dnase	0.806834	1.49492	10	663	580	1906	1906	1050	78	25366	295781	0.707705	101	Fibroblast;Muscle;Epithelial;Brain;Skin	NA	NA	NA	NA	NA	1478.bed
2543	sheffield_dnase	0.80322	1.58105	8	665	541	2016	2016	1070	59	25368	295800	0.71248	239	Stem;Hematopoietic	NA	NA	NA	NA	NA	432.bed
2859	sheffield_dnase	0.802608	1.27215	24	666	695	1485	1485	949	220	25352	295639	0.71248	333	Muscle;Endothelial;Primitive;Fibroblast	NA	NA	NA	NA	NA	831.bed
1526	sheffield_dnase	0.797346	1.3665	15	667	640	1713	1713	1010	128	25361	295731	0.720084	474	Epithelial	NA	NA	NA	NA	NA	1428.bed
1848	sheffield_dnase	0.796437	1.38347	14	668	629	1752	1752	1020	118	25362	295741	0.720512	138	Fibroblast;Muscle;Epithelial;Cervix;Skin;Brain	NA	NA	NA	NA	NA	1783.bed
2505	sheffield_dnase	0.794511	2.02782	4	669	378	2312	2312	1120	23	25372	295836	0.722633	99	Primitive;Stem;Colon;Epithelial;Liver;Prostate;Mammary;Skin	NA	NA	NA	NA	NA	390.bed
2615	sheffield_dnase	0.775492	1.15782	55	670	778	1142	1142	863	554	25321	295305	0.753856	3229	Hematopoietic	NA	NA	NA	NA	NA	521.bed
1273	sheffield_dnase	0.76379	1.29566	19	671	681	1593	1593	982	171	25357	295688	0.773291	195	Fibroblast;Muscle;Brain;Epithelial;Endothelial;Skin;Bone	NA	NA	NA	NA	NA	1148.bed
2208	sheffield_dnase	0.755296	1.66572	6	672	510	2140	2140	1110	42	25370	295817	0.786373	172	Hematopoietic;Endothelial;Primitive	NA	NA	NA	NA	NA	2268.bed
1175	sheffield_dnase	0.753721	1.94336	4	673	408	2312	2312	1130	24	25372	295835	0.786373	86	Hematopoietic;Stem	NA	NA	NA	NA	NA	103.bed
2690	sheffield_dnase	0.753721	1.94336	4	673	408	2312	2312	1130	24	25372	295835	0.786373	296	Hematopoietic	NA	NA	NA	NA	NA	613.bed
2789	sheffield_dnase	0.753721	1.94336	4	673	408	2312	2312	1130	24	25372	295835	0.786373	174	Hematopoietic;Endothelial;Primitive	NA	NA	NA	NA	NA	743.bed
2848	sheffield_dnase	0.75328	1.5292	8	676	567	2016	2016	1090	61	25368	295798	0.786373	74	Fibroblast;Muscle;Brain;Hematopoietic;Primitive;Epithelial;Endothelial;Liver;Ste	NA	NA	NA	NA	NA	818.bed
1369	sheffield_dnase	0.749853	1.76666	5	677	462	2219	2219	1120	33	25371	295826	0.791431	284	Brain;Prostate	NA	NA	NA	NA	NA	1256.bed
928	encode_tfbs	0.746806	1.26882	21	678	699	1554	1554	977	193	25355	295666	0.795829	1087	ChIP K562 BRF2	K562	NA	BRF2	None	NA	wgEncodeAwgTfbsSydhK562Brf2UniPk.narrowPeak
1822	sheffield_dnase	0.744606	1.29565	18	679	682	1627	1627	996	162	25358	295697	0.798691	13056	sheffield_dnase	NA	NA	NA	NA	NA	1755.bed
1821	sheffield_dnase	0.742256	1.36565	13	680	641	1772	1772	1030	111	25363	295748	0.801845	18635	sheffield_dnase	NA	NA	NA	NA	NA	1754.bed
2444	sheffield_dnase	0.735442	1.31389	16	681	674	1678	1678	1010	142	25360	295717	0.813329	1312	Hematopoietic	NA	NA	NA	NA	NA	320.bed
1840	sheffield_dnase	0.731398	1.32508	15	682	662	1713	1713	1020	132	25361	295727	0.818533	165	Fibroblast;Muscle;Epithelial;Cervix;Brain	NA	NA	NA	NA	NA	1774.bed
2574	sheffield_dnase	0.731398	1.32508	15	682	662	1713	1713	1020	132	25361	295727	0.818533	8903	sheffield_dnase	NA	NA	NA	NA	NA	466.bed
2580	sheffield_dnase	0.726389	1.62697	6	684	521	2140	2140	1120	43	25370	295816	0.826817	223	Hematopoietic	NA	NA	NA	NA	NA	473.bed
1935	sheffield_dnase	0.722751	1.37181	12	685	636	1822	1822	1050	102	25364	295757	0.832143	135	Fibroblast;Hematopoietic;Epithelial;Endothelial;Muscle;Brain	NA	NA	NA	NA	NA	19.bed
1834	sheffield_dnase	0.721991	1.42198	10	686	609	1906	1906	1070	82	25366	295777	0.832143	231	Epithelial;Fibroblast	NA	NA	NA	NA	NA	1767.bed
2849	sheffield_dnase	0.72166	1.39417	11	687	621	1865	1865	1060	92	25365	295767	0.832143	139	Hematopoietic;Fibroblast;Brain;Muscle;Bone	NA	NA	NA	NA	NA	819.bed
2902	sheffield_dnase	0.721068	1.24169	23	688	713	1506	1506	969	216	25353	295643	0.832143	1550	Endothelial;Primitive	NA	NA	NA	NA	NA	890.bed
1669	sheffield_dnase	0.72023	1.30469	16	689	678	1678	1678	1020	143	25360	295716	0.832541	167	Fibroblast;Muscle;Epithelial;Endothelial;Brain	NA	NA	NA	NA	NA	1583.bed
1860	sheffield_dnase	0.715749	1.23289	24	690	718	1485	1485	964	227	25352	295632	0.838896	301	Fibroblast;Skin;Muscle	NA	NA	NA	NA	NA	1798.bed
1611	sheffield_dnase	0.715669	1.31511	15	691	673	1713	1713	1030	133	25361	295726	0.838896	169	Muscle;Brain;Epithelial;Endothelial;Fibroblast	NA	NA	NA	NA	NA	1519.bed
307	codex	0.713527	1.122	71	692	802	1070	1070	855	738	25305	295121	0.841826	1867	CD34+ Umbilical Cord Blood (UCB) were differentiated into megakaryocytes for 10	Megakaryocyte	NA	GATA1	NA	GSE24674	GSM607949_GATA1.bed
2095	sheffield_dnase	0.712639	1.10404	94	693	819	997	997	836	993	25282	294866	0.842332	3174	Hematopoietic	NA	NA	NA	NA	NA	2122.bed
2631	sheffield_dnase	0.710615	1.28722	17	694	687	1652	1652	1010	154	25359	295705	0.845047	181	Fibroblast;Muscle;Skin;Brain;Epithelial;Endothelial;Cervix;Primitive;Bone	NA	NA	NA	NA	NA	543.bed
1160	sheffield_dnase	0.704954	1.35849	12	695	645	1822	1822	1050	103	25364	295756	0.854901	135	Epithelial;Fibroblast;Muscle;Brain;Endothelial;Liver	NA	NA	NA	NA	NA	1016.bed
2410	sheffield_dnase	0.698613	1.58999	6	696	537	2140	2140	1120	44	25370	295815	0.866229	284	Hematopoietic	NA	NA	NA	NA	NA	276.bed
1415	sheffield_dnase	0.68755	1.34543	12	697	657	1822	1822	1060	104	25364	295755	0.887304	124	Complex tissue specific	NA	NA	NA	NA	NA	1315.bed
2429	sheffield_dnase	0.686288	1.66569	5	698	511	2219	2219	1140	35	25371	295824	0.888611	1198	Stem	NA	NA	NA	NA	NA	3.bed
2834	sheffield_dnase	0.684581	2.0576	3	699	373	2431	2431	1170	17	25373	295842	0.890835	181	Stem and Medullo specific	NA	NA	NA	NA	NA	801.bed
1446	sheffield_dnase	0.674942	1.31814	13	700	670	1772	1772	1050	115	25363	295744	0.908229	153	Fibroblast;Muscle;Skin;Brain;Endothelial	NA	NA	NA	NA	NA	1346.bed
2074	sheffield_dnase	0.674942	1.31814	13	700	670	1772	1772	1050	115	25363	295744	0.908229	212	Primitive;Stem;Epithelial;Liver;Prostate;Mammary;Skin	NA	NA	NA	NA	NA	2093.bed
2764	sheffield_dnase	0.671916	1.55464	6	702	551	2140	2140	1130	45	25370	295814	0.913276	284	Hematopoietic	NA	NA	NA	NA	NA	71.bed
1806	sheffield_dnase	0.670217	1.28609	15	703	688	1713	1713	1030	136	25361	295723	0.915552	218	Fibroblast;Muscle;Epithelial;Endothelial;Brain	NA	NA	NA	NA	NA	1736.bed
2609	sheffield_dnase	0.668572	1.26261	17	704	701	1652	1652	1020	157	25359	295702	0.917719	12575	sheffield_dnase	NA	NA	NA	NA	NA	510.bed
1494	sheffield_dnase	0.662154	1.39921	9	705	614	1955	1955	1090	75	25367	295784	0.930061	98	Fibroblast;Muscle;Epithelial;Endothelial;Skin;Brain	NA	NA	NA	NA	NA	1397.bed
1767	sheffield_dnase	0.658977	1.30677	13	706	677	1772	1772	1050	116	25363	295743	0.935564	192	Muscle;Epithelial;Fibroblast;Brain	NA	NA	NA	NA	NA	1690.bed
1203	sheffield_dnase	0.656672	1.61941	5	707	525	2219	2219	1150	36	25371	295823	0.939212	194	Brain;Liver	NA	NA	NA	NA	NA	1065.bed
2685	sheffield_dnase	0.653883	1.32004	12	708	666	1822	1822	1070	106	25364	295753	0.943928	2873	Liver;Brain	NA	NA	NA	NA	NA	606.bed
2449	sheffield_dnase	0.647667	1.183	28	709	752	1421	1421	961	276	25348	295583	0.956184	1484	Hematopoietic	NA	NA	NA	NA	NA	326.bed
2330	sheffield_dnase	0.645438	1.35583	10	710	649	1906	1906	1090	86	25366	295773	0.959751	191	Stem;Muscle	NA	NA	NA	NA	NA	2419.bed
1639	sheffield_dnase	0.643344	1.29559	13	711	683	1772	1772	1060	117	25363	295742	0.961681	138	Epithelial;Fibroblast;Muscle;Brain;Cervix;Skin	NA	NA	NA	NA	NA	1547.bed
2566	sheffield_dnase	0.643344	1.29559	13	711	683	1772	1772	1060	117	25363	295742	0.961681	327	Primitive;Hematopoietic;Stem;Liver;Prostate;Brain	NA	NA	NA	NA	NA	453.bed
2924	sheffield_dnase	0.642003	1.94332	3	713	411	2431	2431	1180	18	25373	295841	0.963302	138	Hematopoietic;Stem;Liver	NA	NA	NA	NA	NA	915.bed
1377	sheffield_dnase	0.637605	1.3077	12	714	676	1822	1822	1070	107	25364	295752	0.971745	175	Epithelial;Brain;Primitive;Hematopoietic;Stem;Colon;Cervix;Liver;Endothelial;Mus	NA	NA	NA	NA	NA	1263.bed
1980	sheffield_dnase	0.628395	1.57564	5	715	545	2219	2219	1160	37	25371	295822	0.991183	306	Stem;Epithelial	NA	NA	NA	NA	NA	1968.bed
1332	sheffield_dnase	0.621686	1.29558	12	716	685	1822	1822	1070	108	25364	295751	1	123	Epithelial;Fibroblast;Muscle;Brain;Hematopoietic;Primitive;Skin;Stem;Endothelial	NA	NA	NA	NA	NA	1217.bed
2220	sheffield_dnase	0.620728	1.39223	8	717	623	2016	2016	1120	67	25368	295792	1	191	Endothelial;Primitive;Prostate	NA	NA	NA	NA	NA	2281.bed
2333	sheffield_dnase	0.620114	1.26546	14	718	700	1752	1752	1060	129	25362	295730	1	235	Muscle;Brain	NA	NA	NA	NA	NA	2423.bed
1666	sheffield_dnase	0.619715	1.43191	7	719	604	2071	2071	1130	57	25369	295802	1	202	Stem;Brain	NA	NA	NA	NA	NA	158.bed
2669	sheffield_dnase	0.619715	1.43191	7	719	604	2071	2071	1130	57	25369	295802	1	101	Epithelial;Hematopoietic;Fibroblast;Muscle;Liver;Endothelial;Primitive;Prostate;	NA	NA	NA	NA	NA	590.bed
1281	sheffield_dnase	0.615998	1.11251	56	721	810	1131	1131	887	587	25320	295272	1	1285	Hematopoietic;Stem;Brain	NA	NA	NA	NA	NA	1156.bed
2938	sheffield_dnase	0.6158	1.23123	17	722	720	1652	1652	1030	161	25359	295698	1	10650	sheffield_dnase	NA	NA	NA	NA	NA	931.bed
1472	sheffield_dnase	0.615611	1.20835	20	723	734	1571	1571	1010	193	25356	295666	1	229	Complex tissue specific	NA	NA	NA	NA	NA	1373.bed
2453	sheffield_dnase	0.613049	1.27381	13	724	694	1772	1772	1060	119	25363	295740	1	163	Hematopoietic;Fibroblast;Endothelial;Muscle	NA	NA	NA	NA	NA	330.bed
1940	sheffield_dnase	0.608594	1.16608	28	725	764	1421	1421	970	280	25348	295579	1	324	Fibroblast;Muscle;Epithelial;Brain	NA	NA	NA	NA	NA	1908.bed
1176	sheffield_dnase	0.604547	1.12081	47	726	805	1209	1209	913	489	25329	295370	1	14407	Weak HA-sp specific	NA	NA	NA	NA	NA	1033.bed
263	codex	0.603264	1.12681	43	727	798	1251	1251	925	445	25333	295414	1	2311	codex Embryonic Stem Cell SOX2	Embryonic Stem Cell	NA	SOX2	NA	GSE46130	GSM1124068_SOX2.bed
2537	sheffield_dnase	0.601385	1.53417	5	728	564	2219	2219	1170	38	25371	295821	1	340	Hematopoietic	NA	NA	NA	NA	NA	426.bed
266	codex	0.600782	1.04181	320	729	869	603	869	734	3583	25056	292276	1	18537	codex Embryonic Stem Cell NANOG	Embryonic Stem Cell	NA	NANOG	NA	GSE46130	GSM1124071_NANOG.bed
1182	sheffield_dnase	0.599967	1.24046	15	730	714	1713	1713	1050	141	25361	295718	1	1004	Stem	NA	NA	NA	NA	NA	104.bed
2217	sheffield_dnase	0.598234	1.40722	7	731	613	2071	2071	1140	58	25369	295801	1	272	Endothelial;Prostate	NA	NA	NA	NA	NA	2278.bed
1936	sheffield_dnase	0.597829	1.45747	6	732	592	2140	2140	1150	48	25370	295811	1	96	Epithelial;Brain;Hematopoietic;Primitive;Stem;Colon;Cervix;Liver;Fibroblast;Endo	NA	NA	NA	NA	NA	190.bed
2375	sheffield_dnase	0.590899	1.27202	12	733	696	1822	1822	1080	110	25364	295749	1	1135	Prostate	NA	NA	NA	NA	NA	2483.bed
2866	sheffield_dnase	0.590899	1.27202	12	733	696	1822	1822	1080	110	25364	295749	1	155	Fibroblast;Muscle;Skin;Epithelial;Endothelial;Primitive;Brain;Bone	NA	NA	NA	NA	NA	844.bed
2942	sheffield_dnase	0.590899	1.27202	12	733	696	1822	1822	1080	110	25364	295749	1	152	Fibroblast;Muscle;Skin;Brain;Endothelial;Epithelial;Primitive	NA	NA	NA	NA	NA	936.bed
1371	sheffield_dnase	0.583336	1.16606	25	736	765	1471	1471	991	250	25351	295609	1	352	Complex tissue specific	NA	NA	NA	NA	NA	1258.bed
1648	sheffield_dnase	0.582124	1.60822	4	737	530	2312	2312	1190	29	25372	295830	1	251	Hematopoietic	NA	NA	NA	NA	NA	1558.bed
1531	sheffield_dnase	0.581586	1.18984	20	738	747	1571	1571	1020	196	25356	295663	1	260	Fibroblast;Muscle;Brain	NA	NA	NA	NA	NA	1432.bed
2377	sheffield_dnase	0.574993	1.42772	6	739	607	2140	2140	1160	49	25370	295810	1	147	Brain;Liver;Prostate;Mammary	NA	NA	NA	NA	NA	2485.bed
1357	sheffield_dnase	0.569811	1.21146	16	740	733	1678	1678	1050	154	25360	295705	1	179	Fibroblast;Muscle;Skin;Brain;Epithelial;Cervix;Bone	NA	NA	NA	NA	NA	1245.bed
1432	sheffield_dnase	0.567186	1.17137	22	741	761	1534	1534	1010	219	25354	295640	1	258	Fibroblast;Muscle;Brain;Epithelial;Endothelial	NA	NA	NA	NA	NA	1333.bed
2603	sheffield_dnase	0.557405	1.36031	7	742	644	2071	2071	1150	60	25369	295799	1	127	Epithelial;Brain;Primitive;Hematopoietic;Stem;Colon;Cervix;Liver;Endothelial;Pro	NA	NA	NA	NA	NA	502.bed
2875	sheffield_dnase	0.553248	1.5546	4	743	552	2312	2312	1200	30	25372	295829	1	217	Brain;Muscle	NA	NA	NA	NA	NA	858.bed
1826	sheffield_dnase	0.553019	1.39916	6	744	615	2140	2140	1170	50	25370	295809	1	154	Hematopoietic	NA	NA	NA	NA	NA	176.bed
2312	sheffield_dnase	0.553019	1.39916	6	744	615	2140	2140	1170	50	25370	295809	1	201	Hematopoietic	NA	NA	NA	NA	NA	24.bed
2827	sheffield_dnase	0.550903	1.45745	5	746	593	2219	2219	1190	40	25371	295819	1	142	Hematopoietic;Endothelial;Primitive	NA	NA	NA	NA	NA	791.bed
2227	sheffield_dnase	0.544765	1.1407	27	747	784	1432	1432	988	276	25349	295583	1	2519	Mammary	NA	NA	NA	NA	NA	2290.bed
2633	sheffield_dnase	0.542689	1.22243	13	748	726	1772	1772	1080	124	25363	295735	1	148	Fibroblast;Muscle;Brain;Primitive;Skin;Epithelial;Endothelial;Cervix;Liver;Stem;	NA	NA	NA	NA	NA	546.bed
465	encode_tfbs	0.53648	1.15102	23	749	780	1506	1506	1010	233	25353	295626	1	1818	ChIP HeLa-S3 EZH2_(39875)	HeLa-S3	NA	EZH2_(39875)	None	NA	wgEncodeAwgTfbsBroadHelas3Ezh239875UniPk.narrowPeak
2699	sheffield_dnase	0.536113	1.19796	15	750	741	1713	1713	1070	146	25361	295713	1	1252	Hematopoietic	NA	NA	NA	NA	NA	624.bed
1871	sheffield_dnase	0.533758	1.1883	16	751	749	1678	1678	1060	157	25360	295702	1	227	HRPEpiC and Colo829	NA	NA	NA	NA	NA	1815.bed
2440	sheffield_dnase	0.531912	1.66564	3	752	512	2431	2431	1230	21	25373	295838	1	188	Hematopoietic;Stem	NA	NA	NA	NA	NA	314.bed
264	codex	0.531651	1.06533	94	753	846	997	997	865	1029	25282	294830	1	5206	codex Embryonic Stem Cell SOX2	Embryonic Stem Cell	NA	SOX2	NA	GSE46130	GSM1124069_SOX2.bed
1694	sheffield_dnase	0.530384	1.17254	18	754	760	1627	1627	1050	179	25358	295680	1	228	Fibroblast;Endothelial;Epithelial;Muscle;Bone	NA	NA	NA	NA	NA	1610.bed
1268	sheffield_dnase	0.529544	1.12053	32	755	806	1360	1360	974	333	25344	295526	1	383	Epithelial;Fibroblast;Muscle;Brain;Primitive;Hematopoietic;Skin;Stem;Endothelial	NA	NA	NA	NA	NA	1143.bed
1668	sheffield_dnase	0.529493	1.21264	13	756	732	1772	1772	1090	125	25363	295734	1	179	Fibroblast;Muscle;Brain;Epithelial;Endothelial	NA	NA	NA	NA	NA	1582.bed
2773	sheffield_dnase	0.52731	1.4219	5	757	610	2219	2219	1200	41	25371	295818	1	326	Hematopoietic	NA	NA	NA	NA	NA	72.bed
2639	sheffield_dnase	0.519725	1.21669	12	758	729	1822	1822	1100	115	25364	295744	1	216	Brain;Primitive;Hematopoietic;Stem;Colon;Liver;Epithelial;Endothelial;Prostate	NA	NA	NA	NA	NA	552.bed
22	cistrome_cistrome	0.518073	1.01912	880	759	884	205	884	616	10074	24496	285785	1	9115	cistrome_cistrome HepG2 liver cells FoxA2	HepG2 liver cells	liver	FoxA2	No treatment	NA	Human_HepG2-liver-cells_FoxA2_No-treatment_Wadelius.bed
2981	sheffield_dnase	0.517271	1.04468	171	760	867	828	867	818	1909	25205	293950	1	6934	Weak complex tissue specific	NA	NA	NA	NA	NA	979.bed
2692	sheffield_dnase	0.516285	1.05748	107	761	858	963	963	861	1180	25269	294679	1	36694	K562 specific	NA	NA	NA	NA	NA	615.bed
1210	sheffield_dnase	0.509744	1.16601	17	762	766	1652	1652	1060	170	25359	295689	1	287	Epithelial;Brain;Primitive;Hematopoietic;Fibroblast;Stem;Colon;Cervix;Liver;Endo	NA	NA	NA	NA	NA	1072.bed
1202	sheffield_dnase	0.504744	1.38804	5	763	626	2219	2219	1200	42	25371	295817	1	145	Epithelial;Liver	NA	NA	NA	NA	NA	1064.bed
2730	sheffield_dnase	0.504744	1.38804	5	763	626	2219	2219	1200	42	25371	295817	1	329	Hematopoietic	NA	NA	NA	NA	NA	664.bed
2180	sheffield_dnase	0.504098	1.24927	9	765	708	1955	1955	1140	84	25367	295775	1	106	Epithelial;Fibroblast;Brain;Primitive;Colon;Cervix;Liver;Hematopoietic;Endotheli	NA	NA	NA	NA	NA	2232.bed
1766	sheffield_dnase	0.500654	1.17383	15	766	758	1713	1713	1080	149	25361	295710	1	213	Fibroblast;Muscle;Epithelial;Brain	NA	NA	NA	NA	NA	1689.bed
1972	sheffield_dnase	0.500654	1.17383	15	766	758	1713	1713	1080	149	25361	295710	1	238	Skin;Epithelial;Brain;Endothelial;Fibroblast	NA	NA	NA	NA	NA	1957.bed
2211	sheffield_dnase	0.499652	1.166	16	768	767	1678	1678	1070	160	25360	295699	1	340	Ewing sarcoma;Skin;Endothelial;Primitive	NA	NA	NA	NA	NA	2270.bed
1144	sheffield_dnase	0.493458	1.04295	154	769	868	853	868	830	1722	25222	294137	1	63200	Stem cell specific (weak)	NA	NA	NA	NA	NA	10.bed
1221	sheffield_dnase	0.492662	1.03612	211	770	876	761	876	802	2375	25165	293484	1	8217	HA-sp specific	NA	NA	NA	NA	NA	1086.bed
2823	sheffield_dnase	0.491931	1.31996	6	771	667	2140	2140	1190	53	25370	295806	1	147	Hematopoietic;Liver;Endothelial;Primitive;Stem;Bone;Brain	NA	NA	NA	NA	NA	788.bed
144	cistrome_cistrome	0.483783	1.05677	86	772	859	1017	1017	883	949	25290	294910	1	7723	cistrome_cistrome metastatic prostate cancer tissue AR	metastatic prostate cancer tissue	prostate	AR	No treatment	NA	Human_metastatic-prostate-cancer-tissue_AR_No-treatment_Chinnaiyan.bed
2254	sheffield_dnase	0.483152	1.35576	5	773	650	2219	2219	1210	43	25371	295816	1	205	Hematopoietic;Muscle	NA	NA	NA	NA	NA	2323.bed
2266	sheffield_dnase	0.483152	1.35576	5	773	650	2219	2219	1210	43	25371	295816	1	311	Prostate;Mammary	NA	NA	NA	NA	NA	2336.bed
1155	sheffield_dnase	0.482589	1.19867	11	775	738	1865	1865	1130	107	25365	295752	1	5929	DNase Liver	NA	NA	NA	NA	NA	1010.bed
130	cistrome_cistrome	0.481679	1.0378	177	776	871	820	871	822	1989	25199	293870	1	10810	cistrome_cistrome VCaP AR	VCaP	prostate	AR	R1881(16hr)	NA	Human_VCaP_AR_R1881-16hr_Chinnaiyan.bed
2918	sheffield_dnase	0.478232	1.14065	18	777	785	1627	1627	1060	184	25358	295675	1	352	Liver	NA	NA	NA	NA	NA	909.bed
2638	sheffield_dnase	0.477944	1.2437	8	778	712	2016	2016	1170	75	25368	295784	1	123	Epithelial;Brain;Stem;Fibroblast;Colon;Liver;Muscle;Prostate;Mammary	NA	NA	NA	NA	NA	551.bed
234	codex	0.477204	1.10853	27	779	814	1432	1432	1010	284	25349	295575	1	528	Mobilised CD34+ cells isolated from the healthly peripheral blood.	Hematopoietic Stem and Progenitor Cells	NA	TAL1	NA	GSE45144	GSM1097881_SCL.bed
2726	sheffield_dnase	0.477204	1.10853	27	779	814	1432	1432	1010	284	25349	295575	1	6286	Hematopoietic	NA	NA	NA	NA	NA	66.bed
2196	sheffield_dnase	0.472639	1.11742	23	781	808	1506	1506	1030	240	25353	295619	1	298	Fibroblast;Muscle;Skin;Brain;Endothelial;Epithelial	NA	NA	NA	NA	NA	2251.bed
28	cistrome_cistrome	0.470652	1.06154	67	782	850	1089	1089	907	736	25309	295123	1	3814	cistrome_cistrome Ishikawa ESR1	Ishikawa	uterus	ESR1	E2(45min)	NA	Human_Ishikawa_ESR1_E2-45min_Liu.bed
1308	sheffield_dnase	0.470614	1.52078	3	783	571	2431	2431	1260	23	25373	295836	1	456	Hematopoietic	NA	NA	NA	NA	NA	119.bed
1191	sheffield_dnase	0.468331	1.13448	18	784	790	1627	1627	1070	185	25358	295674	1	220	Epithelial;Fibroblast;Muscle;Skin;Brain;Stem;Endothelial;Colon;Cervix;Mammary;Bo	NA	NA	NA	NA	NA	105.bed
1631	sheffield_dnase	0.467787	1.13919	17	785	787	1652	1652	1070	174	25359	295685	1	236	Muscle;Fibroblast;Epithelial;Endothelial;Skin;Brain	NA	NA	NA	NA	NA	1538.bed
2667	sheffield_dnase	0.45649	1.14312	15	786	782	1713	1713	1090	153	25361	295706	1	189	Epithelial;Fibroblast;Muscle;Brain;Primitive;Hematopoietic;Stem;Endothelial;Colo	NA	NA	NA	NA	NA	587.bed
1582	sheffield_dnase	0.456172	1.16598	12	787	768	1822	1822	1130	120	25364	295739	1	139	Fibroblast;Muscle;Skin;Brain;Epithelial;Endothelial;Bone	NA	NA	NA	NA	NA	1487.bed
1356	sheffield_dnase	0.450254	1.23662	7	788	716	2071	2071	1190	66	25369	295793	1	75	Epithelial;Fibroblast;Muscle;Primitive;Skin;Brain;Endothelial;Colon;Cervix;Mamma	NA	NA	NA	NA	NA	1244.bed
1671	sheffield_dnase	0.444285	1.16597	11	789	769	1865	1865	1140	110	25365	295749	1	123	Fibroblast;Muscle;Primitive;Brain;Epithelial;Endothelial;Bone	NA	NA	NA	NA	NA	1585.bed
2336	sheffield_dnase	0.442977	1.45742	3	790	594	2431	2431	1270	24	25373	295835	1	233	Liver;Prostate;Mammary	NA	NA	NA	NA	NA	2432.bed
2568	sheffield_dnase	0.442707	1.2955	5	791	686	2219	2219	1230	45	25371	295814	1	175	Stem;Epithelial;Skin	NA	NA	NA	NA	NA	456.bed
2502	sheffield_dnase	0.438252	1.11986	17	792	807	1652	1652	1080	177	25359	295682	1	217	Complex tissue specific	NA	NA	NA	NA	NA	388.bed
2263	sheffield_dnase	0.437425	1.24924	6	793	709	2140	2140	1210	56	25370	295803	1	132	Brain;Endothelial;Primitive;Prostate;Mammary	NA	NA	NA	NA	NA	2332.bed
265	codex	0.437415	1.02554	237	794	880	709	880	794	2695	25139	293164	1	13465	codex Embryonic Stem Cell NANOG	Embryonic Stem Cell	NA	NANOG	NA	GSE46130	GSM1124070_NANOG.bed
2332	sheffield_dnase	0.434408	1.21816	7	795	727	2071	2071	1200	67	25369	295792	1	226	Cervix;Mammary;Muscle	NA	NA	NA	NA	NA	2421.bed
2781	sheffield_dnase	0.434408	1.21816	7	795	727	2071	2071	1200	67	25369	295792	1	181	Hematopoietic	NA	NA	NA	NA	NA	73.bed
2484	sheffield_dnase	0.432761	1.19586	8	797	743	2016	2016	1190	78	25368	295781	1	10125	sheffield_dnase	NA	NA	NA	NA	NA	368.bed
2613	sheffield_dnase	0.43185	1.16596	10	798	770	1906	1906	1160	100	25366	295759	1	3402	Weak lymphoblast specific	NA	NA	NA	NA	NA	518.bed
2160	sheffield_dnase	0.431405	1.06455	43	799	848	1251	1251	966	471	25333	295388	1	6852	Hematopoietic	NA	NA	NA	NA	NA	2211.bed
1338	sheffield_dnase	0.430038	1.3325	4	800	658	2312	2312	1260	35	25372	295824	1	151	Primitive;Epithelial;Skin	NA	NA	NA	NA	NA	1223.bed
2296	sheffield_dnase	0.420959	1.06513	38	801	847	1301	1301	983	416	25338	295443	1	10182	Liver;Prostate	NA	NA	NA	NA	NA	2380.bed
2315	sheffield_dnase	0.417547	1.11044	16	802	811	1678	1678	1100	168	25360	295691	1	196	Fibroblast;Muscle;Brain;Epithelial;Endothelial;Bone	NA	NA	NA	NA	NA	2402.bed
2960	sheffield_dnase	0.410314	1.12835	12	803	795	1822	1822	1140	124	25364	295735	1	12605	sheffield_dnase	NA	NA	NA	NA	NA	955.bed
2029	sheffield_dnase	0.409311	2.33169	1	804	309	2679	2679	1260	5	25375	295854	1	97	Muscle;Hematopoietic;Fibroblast;Stem;Cervix;Liver;Epithelial;Skin	NA	NA	NA	NA	NA	2033.bed
1698	sheffield_dnase	0.408681	1.13501	11	805	789	1865	1865	1150	113	25365	295746	1	130	Fibroblast;Muscle;Skin;Brain;Epithelial;Endothelial	NA	NA	NA	NA	NA	1614.bed
2534	sheffield_dnase	0.407182	1.1431	10	806	783	1906	1906	1160	102	25366	295757	1	186	Brain;Hematopoietic;Primitive;Stem;Fibroblast;Colon;Liver;Epithelial;Endothelial	NA	NA	NA	NA	NA	422.bed
2842	sheffield_dnase	0.40563	1.24037	5	807	715	2219	2219	1250	47	25371	295812	1	197	Epithelial;Liver;Fibroblast	NA	NA	NA	NA	NA	811.bed
131	cistrome_cistrome	0.405474	1.05349	44	808	860	1240	1240	969	487	25332	295372	1	5586	cistrome_cistrome VCaP AR	VCaP	prostate	AR	siERG	NA	Human_VCaP_AR_siERG_Chinnaiyan.bed
2234	sheffield_dnase	0.405394	1.55456	2	809	553	2564	2564	1310	15	25374	295844	1	242	Hematopoietic	NA	NA	NA	NA	NA	23.bed
1295	sheffield_dnase	0.404999	1.08231	22	810	829	1534	1534	1060	237	25354	295622	1	330	Fibroblast;Brain;Hematopoietic;Primitive;Stem;Epithelial;Muscle;Colon;Cervix;Liv	NA	NA	NA	NA	NA	1170.bed
1968	sheffield_dnase	0.404399	1.06002	36	811	851	1323	1323	995	396	25340	295463	1	1832	Fibroblast	NA	NA	NA	NA	NA	1951.bed
1775	sheffield_dnase	0.404269	1.18285	7	812	753	2071	2071	1210	69	25369	295790	1	171	Brain;Primitive;Hematopoietic;Stem;Liver;Prostate	NA	NA	NA	NA	NA	170.bed
2165	sheffield_dnase	0.404269	1.18285	7	812	753	2071	2071	1210	69	25369	295790	1	221	Hematopoietic	NA	NA	NA	NA	NA	2218.bed
1763	sheffield_dnase	0.397383	1.12504	11	814	799	1865	1865	1160	114	25365	295745	1	132	Fibroblast;Muscle;Brain;Epithelial;Endothelial;Skin;Bone	NA	NA	NA	NA	NA	1686.bed
1817	sheffield_dnase	0.397383	1.12504	11	814	799	1865	1865	1160	114	25365	295745	1	141	Fibroblast;Muscle;Epithelial;Skin	NA	NA	NA	NA	NA	1746.bed
1411	sheffield_dnase	0.393355	1.1406	9	816	786	1955	1955	1190	92	25367	295767	1	215	Epithelial;Brain;Colon;Liver;Bone	NA	NA	NA	NA	NA	1310.bed
2366	sheffield_dnase	0.391467	1.10637	13	817	817	1772	1772	1140	137	25363	295722	1	158	Fibroblast;Muscle;Skin;Brain;Epithelial;Endothelial	NA	NA	NA	NA	NA	2465.bed
346	codex	0.390627	1.00707	1413	818	891	101	891	603	16365	23963	279494	1	35161	Macrophages were derived from peripheral blood monocytes by incubation with huma	Macrophage	NA	CEBPB	NA	GSE31621	GSM785502_CEBPbeta.bed
1245	sheffield_dnase	0.389943	1.16595	7	819	771	2071	2071	1220	70	25369	295789	1	366	Endothelial and Liver	NA	NA	NA	NA	NA	1110.bed
1	cistrome_cistrome	0.389381	1.08062	19	820	830	1593	1593	1080	205	25357	295654	1	3802	cistrome_cistrome 22RV1 AR	22RV1	prostate	AR	No treatment	NA	Human_22RV1_AR_No-treatment_Chinnaiyan.bed
2194	sheffield_dnase	0.389107	1.26047	4	821	704	2312	2312	1280	37	25372	295822	1	182	Hematopoietic	NA	NA	NA	NA	NA	225.bed
357	codex	0.388843	1.04554	46	822	866	1222	1222	970	513	25330	295346	1	2085	K562 erythrocytic leukaemia cells (ATCC CCL-243) were grown according to standar	Erythrocytic leukaemia cells	NA	WHSC1	NA	GSE32509	GSM831005_WHSC1.bed
1452	sheffield_dnase	0.388259	1.21452	5	823	730	2219	2219	1260	48	25371	295811	1	250	Brain;Mammary	NA	NA	NA	NA	NA	1353.bed
1174	sheffield_dnase	0.387613	1.04838	41	824	865	1270	1270	986	456	25335	295403	1	737	Weak	NA	NA	NA	NA	NA	1029.bed
1800	sheffield_dnase	0.383773	1.1211	10	825	803	1906	1906	1180	104	25366	295755	1	553	Hematopoietic	NA	NA	NA	NA	NA	173.bed
1789	sheffield_dnase	0.381515	1.09834	13	826	824	1772	1772	1140	138	25363	295721	1	213	Brain;Epithelial;Fibroblast	NA	NA	NA	NA	NA	1717.bed
1622	sheffield_dnase	0.378348	1.0763	18	827	835	1627	1627	1100	195	25358	295664	1	358	Brain;Endothelial;Epithelial	NA	NA	NA	NA	NA	1529.bed
2946	sheffield_dnase	0.378348	1.0763	18	827	835	1627	1627	1100	195	25358	295664	1	233	Fibroblast;Muscle;Skin;Brain;Endothelial;Epithelial;Primitive	NA	NA	NA	NA	NA	940.bed
2740	sheffield_dnase	0.373708	1.16594	6	829	772	2140	2140	1250	60	25370	295799	1	1292	Hematopoietic	NA	NA	NA	NA	NA	68.bed
2913	sheffield_dnase	0.371618	1.18973	5	830	748	2219	2219	1270	49	25371	295810	1	464	Brain	NA	NA	NA	NA	NA	902.bed
2379	sheffield_dnase	0.370161	1.2273	4	831	722	2312	2312	1290	38	25372	295821	1	259	Colon;Epithelial;Prostate;Mammary;Skin	NA	NA	NA	NA	NA	2487.bed
2662	sheffield_dnase	0.370161	1.2273	4	831	722	2312	2312	1290	38	25372	295821	1	510	Hematopoietic	NA	NA	NA	NA	NA	579.bed
1364	sheffield_dnase	0.366071	1.12379	8	833	801	2016	2016	1220	83	25368	295776	1	2496	Brain	NA	NA	NA	NA	NA	1251.bed
1837	sheffield_dnase	0.362694	1.13355	7	834	791	2071	2071	1230	72	25369	295787	1	222	Hematopoietic	NA	NA	NA	NA	NA	177.bed
1481	sheffield_dnase	0.361564	1.09992	10	835	822	1906	1906	1190	106	25366	295753	1	343	Fibroblast	NA	NA	NA	NA	NA	1383.bed
1554	sheffield_dnase	0.361564	1.09992	10	835	822	1906	1906	1190	106	25366	295753	1	959	Hematopoietic	NA	NA	NA	NA	NA	1459.bed
2298	sheffield_dnase	0.355675	1.16593	5	837	773	2219	2219	1280	50	25371	295809	1	227	Epithelial;Prostate	NA	NA	NA	NA	NA	2382.bed
2318	sheffield_dnase	0.353915	1.1104	8	838	812	2016	2016	1220	84	25368	295775	1	163	Endothelial;Epithelial	NA	NA	NA	NA	NA	2405.bed
2248	sheffield_dnase	0.352152	1.19582	4	839	744	2312	2312	1300	39	25372	295820	1	88	Hematopoietic;Skin;Muscle	NA	NA	NA	NA	NA	2318.bed
2408	sheffield_dnase	0.352152	1.19582	4	839	744	2312	2312	1300	39	25372	295820	1	199	Hematopoietic	NA	NA	NA	NA	NA	274.bed
2771	sheffield_dnase	0.352152	1.19582	4	839	744	2312	2312	1300	39	25372	295820	1	164	Hematopoietic	NA	NA	NA	NA	NA	718.bed
1946	sheffield_dnase	0.350891	1.08963	10	842	826	1906	1906	1190	107	25366	295752	1	128	Fibroblast;Muscle;Skin;Brain;Endothelial;Epithelial	NA	NA	NA	NA	NA	1914.bed
2778	sheffield_dnase	0.350891	1.08963	10	842	826	1906	1906	1190	107	25366	295752	1	200	Hematopoietic;Skin;Endothelial;Primitive	NA	NA	NA	NA	NA	725.bed
1457	sheffield_dnase	0.349031	1.07629	12	844	837	1822	1822	1170	130	25364	295729	1	2178	Hematopoietic	NA	NA	NA	NA	NA	1358.bed
2623	sheffield_dnase	0.349031	1.07629	12	844	837	1822	1822	1170	130	25364	295729	1	197	Epithelial;Fibroblast;Brain;Primitive;Endothelial;Muscle;Colon;Cervix;Liver;Mamm	NA	NA	NA	NA	NA	534.bed
2124	sheffield_dnase	0.347408	1.37167	2	846	637	2564	2564	1350	17	25374	295842	1	428	Hematopoietic	NA	NA	NA	NA	NA	2165.bed
2582	sheffield_dnase	0.345263	1.12832	6	847	796	2140	2140	1260	62	25370	295797	1	117	Hematopoietic;Skin	NA	NA	NA	NA	NA	475.bed
1699	sheffield_dnase	0.343847	1.06744	13	848	845	1772	1772	1160	142	25363	295717	1	174	Fibroblast;Muscle;Brain;Epithelial;Endothelial	NA	NA	NA	NA	NA	1615.bed
1898	sheffield_dnase	0.339056	1.04936	18	849	864	1627	1627	1110	200	25358	295659	1	256	Fibroblast;Muscle;Epithelial;Skin	NA	NA	NA	NA	NA	1849.bed
2175	sheffield_dnase	0.337218	1.10289	7	850	821	2071	2071	1250	74	25369	295785	1	320	Endothelial;Primitive;Prostate	NA	NA	NA	NA	NA	2228.bed
2151	sheffield_dnase	0.335155	1.0688	11	851	843	1865	1865	1190	120	25365	295739	1	1057	Hematopoietic	NA	NA	NA	NA	NA	220.bed
2304	sheffield_dnase	0.335028	1.16593	4	852	774	2312	2312	1310	40	25372	295819	1	261	Hematopoietic;Mammary	NA	NA	NA	NA	NA	2390.bed
1941	sheffield_dnase	0.330388	1.01996	51	853	883	1180	1180	972	583	25325	295276	1	29989	sheffield_dnase	NA	NA	NA	NA	NA	1909.bed
2974	sheffield_dnase	0.328979	1.20613	3	854	736	2431	2431	1340	29	25373	295830	1	199	Hematopoietic;Liver	NA	NA	NA	NA	NA	972.bed
2775	sheffield_dnase	0.32624	1.05259	13	855	861	1772	1772	1160	144	25363	295715	1	210	Hematopoietic;Brain;Endothelial;Bone;Fibroblast	NA	NA	NA	NA	NA	721.bed
2300	sheffield_dnase	0.325759	1.12107	5	856	804	2219	2219	1290	52	25371	295807	1	232	Fibroblast;Prostate	NA	NA	NA	NA	NA	2384.bed
2361	sheffield_dnase	0.325658	1.05996	11	857	852	1865	1865	1190	121	25365	295738	1	337	Epithelial	NA	NA	NA	NA	NA	2460.bed
1488	sheffield_dnase	0.325226	1.07078	9	858	842	1955	1955	1220	98	25367	295761	1	108	Fibroblast;Muscle;Primitive;Brain;Epithelial;Endothelial;Skin;Bone	NA	NA	NA	NA	NA	1390.bed
1451	sheffield_dnase	0.325109	1.08817	7	859	828	2071	2071	1250	75	25369	295784	1	375	Brain;Skin	NA	NA	NA	NA	NA	1352.bed
1975	sheffield_dnase	0.319611	1.07215	8	860	841	2016	2016	1240	87	25368	295772	1	118	Fibroblast;Muscle;Skin;Epithelial;Endothelial;Brain	NA	NA	NA	NA	NA	1961.bed
30	cistrome_cistrome	0.318978	1.04102	15	861	870	1713	1713	1150	168	25361	295691	1	7635	cistrome_cistrome LnCaP AR	LnCaP	prostate	AR	10nmR1881(16hr)	NA	Human_LnCaP_AR_10nmR1881-16hr_Chinnaiyan.bed
2786	sheffield_dnase	0.318871	1.09303	6	862	825	2140	2140	1280	64	25370	295795	1	153	Hematopoietic;Endothelial;Primitive	NA	NA	NA	NA	NA	738.bed
1316	sheffield_dnase	0.318741	1.13748	4	863	788	2312	2312	1320	41	25372	295818	1	295	Hematopoietic	NA	NA	NA	NA	NA	120.bed
1407	sheffield_dnase	0.314959	1.05995	9	864	853	1955	1955	1220	99	25367	295760	1	297	Hematopoietic	NA	NA	NA	NA	NA	1306.bed
2048	sheffield_dnase	0.313401	1.07391	7	865	840	2071	2071	1260	76	25369	295783	1	921	Hematopoietic	NA	NA	NA	NA	NA	2063.bed
2215	sheffield_dnase	0.310927	1.0504	10	866	862	1906	1906	1210	111	25366	295748	1	457	Ewing sarcoma	NA	NA	NA	NA	NA	2274.bed
2770	sheffield_dnase	0.310207	1.16592	3	867	775	2431	2431	1360	30	25373	295829	1	173	Hematopoietic	NA	NA	NA	NA	NA	717.bed
2052	sheffield_dnase	0.308864	1.05995	8	868	854	2016	2016	1250	88	25368	295771	1	685	Hematopoietic	NA	NA	NA	NA	NA	2068.bed
139	cistrome_cistrome	0.308439	1.00361	196	869	894	786	894	850	2277	25180	293582	1	5312	cistrome_cistrome abl AR	abl	prostate	AR	DHT(4hr)	NA	Human_abl_AR_DHT-4hr_Brown.bed
2798	sheffield_dnase	0.306398	1.07627	6	870	839	2140	2140	1280	65	25370	295794	1	442	Stem;Brain	NA	NA	NA	NA	NA	754.bed
1812	sheffield_dnase	0.304174	1.03638	12	871	872	1822	1822	1190	135	25364	295724	1	339	Muscle;Epithelial;Fibroblast	NA	NA	NA	NA	NA	1741.bed
2262	sheffield_dnase	0.304174	1.03638	12	871	872	1822	1822	1190	135	25364	295724	1	228	Brain;Prostate	NA	NA	NA	NA	NA	2331.bed
1417	sheffield_dnase	0.298283	1.07952	5	873	831	2219	2219	1310	54	25371	295805	1	67	Epithelial;Fibroblast;Muscle;Brain;Primitive;Skin;Colon;Cervix;Liver;Endothelial	NA	NA	NA	NA	NA	1317.bed
1561	sheffield_dnase	0.295827	1.02876	12	874	878	1822	1822	1190	136	25364	295723	1	152	Fibroblast;Muscle;Brain;Epithelial;Endothelial;Bone	NA	NA	NA	NA	NA	1466.bed
1850	sheffield_dnase	0.294335	1.01617	19	875	887	1593	1593	1120	218	25357	295641	1	295	Fibroblast	NA	NA	NA	NA	NA	1785.bed
2691	sheffield_dnase	0.292558	1.1283	3	876	797	2431	2431	1370	31	25373	295828	1	400	Stem;Hematopoietic	NA	NA	NA	NA	NA	614.bed
2145	sheffield_dnase	0.292492	1.03179	10	877	877	1906	1906	1220	113	25366	295746	1	212	Epithelial;Brain;Primitive;Hematopoietic;Stem;Colon;Cervix;Liver;Endothelial;Mam	NA	NA	NA	NA	NA	2194.bed
2898	sheffield_dnase	0.291008	1.01018	24	878	890	1485	1485	1080	277	25352	295582	1	1914	Endothelial and Htr8	NA	NA	NA	NA	NA	884.bed
2518	sheffield_dnase	0.288343	1.03638	8	879	874	2016	2016	1260	90	25368	295769	1	282	Brain;Hematopoietic;Stem;Colon;Liver;Endothelial;Prostate	NA	NA	NA	NA	NA	402.bed
1292	sheffield_dnase	0.28364	1.02273	10	880	881	1906	1906	1220	114	25366	295745	1	154	Epithelial;Fibroblast;Brain;Hematopoietic;Primitive;Stem;Muscle;Colon;Cervix;Liv	NA	NA	NA	NA	NA	1167.bed
1225	sheffield_dnase	0.281604	1.01786	11	881	886	1865	1865	1210	126	25365	295733	1	919	Skin;Stem	NA	NA	NA	NA	NA	109.bed
2040	sheffield_dnase	0.281585	1.00692	19	882	892	1593	1593	1120	220	25357	295639	1	253	Fibroblast;Brain;Endothelial;Epithelial;Muscle;Bone	NA	NA	NA	NA	NA	2054.bed
1337	sheffield_dnase	0.276717	1.01876	9	883	885	1955	1955	1240	103	25367	295756	1	178	Primitive;Hematopoietic;Stem;Colon;Epithelial;Liver;Endothelial;Prostate;Mammary	NA	NA	NA	NA	NA	1222.bed
2873	sheffield_dnase	0.274471	1.05994	4	884	855	2312	2312	1350	44	25372	295815	1	623	Epithelial;Brain	NA	NA	NA	NA	NA	855.bed
129	cistrome_cistrome	0.274273	0.999334	24	885	896	1485	1485	1090	280	25352	295579	1	2976	cistrome_cistrome VCaP AR	VCaP	prostate	AR	No treatment	NA	Human_VCaP_AR_No-treatment_Chinnaiyan.bed
397	codex	0.269481	0.994741	168	886	901	834	901	874	1969	25208	293890	1	5219	Adult acute B cell precursor lymphoblastic leukaemia cell line carrying t(4;11)	Leukaemia cell	NA	AFF1	NA	GSE34941	GSM941544_AF4.bed
2634	sheffield_dnase	0.263306	0.997151	13	887	898	1772	1772	1190	152	25363	295707	1	170	Complex tissue specific	NA	NA	NA	NA	NA	547.bed
1462	sheffield_dnase	0.2612	1.02273	5	888	882	2219	2219	1330	57	25371	295802	1	87	Epithelial;Primitive;Brain;Stem;Colon;Cervix;Liver;Fibroblast;Endothelial;Hemato	NA	NA	NA	NA	NA	1362.bed
2476	sheffield_dnase	0.261113	1.03637	4	889	875	2312	2312	1360	45	25372	295814	1	120	Hematopoietic;Stem	NA	NA	NA	NA	NA	352.bed
2051	sheffield_dnase	0.260927	1.01383	6	890	888	2140	2140	1310	69	25370	295790	1	462	Hematopoietic	NA	NA	NA	NA	NA	2066.bed
2729	sheffield_dnase	0.260927	1.01383	6	890	888	2140	2140	1310	69	25370	295790	1	420	Hematopoietic	NA	NA	NA	NA	NA	663.bed
1685	sheffield_dnase	0.260328	1.05994	3	892	856	2431	2431	1390	33	25373	295826	1	292	Stem;Liver	NA	NA	NA	NA	NA	160.bed
1408	sheffield_dnase	0.25848	0.996495	10	893	899	1906	1906	1230	117	25366	295742	1	181	Brain;Hematopoietic;Primitive;Stem;Liver;Endothelial;Prostate	NA	NA	NA	NA	NA	1307.bed
2811	sheffield_dnase	0.257974	1.11038	2	894	813	2564	2564	1420	21	25374	295838	1	241	Brain;Hematopoietic	NA	NA	NA	NA	NA	769.bed
2225	sheffield_dnase	0.250587	0.999334	6	895	895	2140	2140	1310	70	25370	295789	1	182	Stem;Liver;Mammary	NA	NA	NA	NA	NA	2288.bed
831	encode_tfbs	0.249849	1.00509	5	896	893	2219	2219	1340	58	25371	295801	1	303	ChIP HeLa-S3 BRF2	HeLa-S3	NA	BRF2	None	NA	wgEncodeAwgTfbsSydhHelas3Brf2UniPk.narrowPeak
2353	sheffield_dnase	0.249771	0.985261	12	897	906	1822	1822	1210	142	25364	295717	1	158	Fibroblast;Muscle;Brain;Endothelial;Epithelial;Bone	NA	NA	NA	NA	NA	2451.bed
1584	sheffield_dnase	0.249307	0.984194	13	898	907	1772	1772	1190	154	25363	295705	1	177	Fibroblast;Muscle;Hematopoietic;Primitive;Skin;Brain;Epithelial;Endothelial;Live	NA	NA	NA	NA	NA	1489.bed
2360	sheffield_dnase	0.245611	1.02875	3	899	879	2431	2431	1400	34	25373	295825	1	182	Liver;Epithelial	NA	NA	NA	NA	NA	2459.bed
3000	ucsc_features	0.245551	0.997278	20685	900	897	1	900	599	241288	4691	54571	1	957	UCSC coriellDelDup table	NA	NA	NA	NA	NA	coriellDelDup.bed
440	encode_segmentation	0.241256	0.988589	212	901	904	758	904	854	2500	25164	293359	1	11040	Weak Enhancer Segments	Hepg2	NA	NA	NA	ENCODE segmentation	Hepg2_WE.bed
881	encode_tfbs	0.23986	0.994788	1356	902	900	108	902	637	15888	24020	279971	1	56629	ChIP HepG2 CEBPB	HepG2	NA	CEBPB	None	NA	wgEncodeAwgTfbsSydhHepg2CebpbIggrabUniPk.narrowPeak
2494	sheffield_dnase	0.236287	0.992255	4	903	902	2312	2312	1370	47	25372	295812	1	213	Hematopoietic	NA	NA	NA	NA	NA	379.bed
2177	sheffield_dnase	0.235656	0.971571	11	904	914	1865	1865	1230	132	25365	295727	1	158	Epithelial;Brain;Hematopoietic;Stem;Endothelial;Muscle;Fibroblast;Colon;Cervix;L	NA	NA	NA	NA	NA	223.bed
1208	sheffield_dnase	0.234746	0.971574	9	905	913	1955	1955	1260	108	25367	295751	1	121	Complex tissue specific	NA	NA	NA	NA	NA	1070.bed
736	encode_tfbs	0.225089	1.16591	1	906	776	2679	2679	1450	10	25375	295849	1	667	ChIP GM08714 ZNF274	GM08714	NA	ZNF274	None	NA	wgEncodeAwgTfbsSydhGm08714Znf274UcdUniPk.narrowPeak
2521	sheffield_dnase	0.223211	0.959264	13	907	918	1772	1772	1200	158	25363	295701	1	11952	sheffield_dnase	NA	NA	NA	NA	NA	406.bed
1878	sheffield_dnase	0.221885	0.969694	44	908	915	1240	1240	1020	529	25332	295330	1	785	Endothelial;Epithelial;Fibroblast	NA	NA	NA	NA	NA	1821.bed
2287	sheffield_dnase	0.221801	0.958264	6	909	919	2140	2140	1320	73	25370	295786	1	111	Muscle;Brain;Skin;Fibroblast;Epithelial;Cervix;Endothelial;Primitive;Prostate	NA	NA	NA	NA	NA	2367.bed
1169	sheffield_dnase	0.217065	0.953227	13	910	928	1772	1772	1200	159	25363	295700	1	217	Epithelial;Fibroblast;Muscle;Brain;Liver;Skin;Bone	NA	NA	NA	NA	NA	1024.bed
73	cistrome_cistrome	0.215928	0.976134	105	911	910	972	972	931	1254	25271	294605	1	1490	cistrome_cistrome MCF-7 PolII	MCF-7	breast	PolII	E2(6hr)	NA	Human_MCF-7_PolII_E2-6hr_Jin.bed
1894	sheffield_dnase	0.214723	0.956366	21	912	923	1554	1554	1130	256	25355	295603	1	281	Fibroblast;Muscle;Brain;Endothelial;Epithelial	NA	NA	NA	NA	NA	1842.bed
308	codex	0.214548	0.955621	20	913	925	1571	1571	1140	244	25356	295615	1	409	CD34+ Umbilical Cord Blood (UCB) were differentiated into megakaryocytes for 10	Megakaryocyte	NA	GATA2	NA	GSE24674	GSM607950_GATA2.bed
2725	sheffield_dnase	0.213643	0.952867	17	914	929	1652	1652	1160	208	25359	295651	1	439	Complex tissue specific	NA	NA	NA	NA	NA	657.bed
2166	sheffield_dnase	0.212608	0.950432	15	915	930	1713	1713	1190	184	25361	295675	1	273	Fibroblast;Muscle;Hematopoietic;Endothelial;Epithelial;Skin;Brain	NA	NA	NA	NA	NA	2219.bed
1948	sheffield_dnase	0.212366	0.945304	9	916	935	1955	1955	1270	111	25367	295748	1	517	Skin;Epithelial	NA	NA	NA	NA	NA	1916.bed
747	encode_tfbs	0.211496	0.991014	1080	917	903	150	917	657	12701	24296	283158	1	33410	ChIP GM12878 EBF1_(SC-137065)	GM12878	NA	EBF1_(SC-137065)	None	NA	wgEncodeAwgTfbsSydhGm12878Ebf1sc137065UniPk.narrowPeak
1428	sheffield_dnase	0.210734	0.956772	27	918	922	1432	1432	1090	329	25349	295530	1	426	Brain;Endothelial;Epithelial;Muscle;Fibroblast	NA	NA	NA	NA	NA	1329.bed
2787	sheffield_dnase	0.210413	0.954254	23	919	927	1506	1506	1120	281	25353	295578	1	1514	Endothelial;Primitive	NA	NA	NA	NA	NA	739.bed
1493	sheffield_dnase	0.207744	0.971582	2	920	912	2564	2564	1470	24	25374	295835	1	36	Epithelial;Fibroblast;Brain;Cervix;Muscle;Primitive;Liver;Endothelial;Prostate;M	NA	NA	NA	NA	NA	1396.bed
1375	sheffield_dnase	0.206359	0.945317	3	921	932	2431	2431	1430	37	25373	295822	1	605	Liver	NA	NA	NA	NA	NA	1261.bed
2448	sheffield_dnase	0.206359	0.945317	3	921	932	2431	2431	1430	37	25373	295822	1	350	Hematopoietic	NA	NA	NA	NA	NA	325.bed
2489	sheffield_dnase	0.206359	0.945317	3	921	932	2431	2431	1430	37	25373	295822	1	258	Hematopoietic	NA	NA	NA	NA	NA	372.bed
2396	sheffield_dnase	0.205338	0.936861	9	924	944	1955	1955	1270	112	25367	295747	1	1944	Stem	NA	NA	NA	NA	NA	254.bed
393	codex	0.202601	0.942104	16	925	943	1678	1678	1180	198	25360	295661	1	235	Proerythroblasts were derived from CD34+ adult bone marrow cells isolated from h	Erythroblast	NA	POLR2A	NA	GSE36985	GSM908069_PolII.bed
1791	sheffield_dnase	0.202454	0.958205	42	926	920	1261	1261	1040	511	25334	295348	1	1249	HRPEpiC	NA	NA	NA	NA	NA	1719.bed
2762	sheffield_dnase	0.202392	1.05994	1	927	857	2679	2679	1490	11	25375	295848	1	227	Hematopoietic;Brain	NA	NA	NA	NA	NA	706.bed
2485	sheffield_dnase	0.200342	0.944004	20	928	939	1571	1571	1150	247	25356	295612	1	3517	Hematopoietic	NA	NA	NA	NA	NA	369.bed
2884	sheffield_dnase	0.199766	0.925301	5	929	950	2219	2219	1370	63	25371	295796	1	159	Hematopoietic	NA	NA	NA	NA	NA	868.bed
1193	sheffield_dnase	0.195826	0.923459	8	930	952	2016	2016	1300	101	25368	295758	1	201	Brain;Epithelial	NA	NA	NA	NA	NA	1051.bed
1516	sheffield_dnase	0.195826	0.923459	8	930	952	2016	2016	1300	101	25368	295758	1	142	Epithelial;Muscle;Skin;Brain	NA	NA	NA	NA	NA	1418.bed
1205	sheffield_dnase	0.194739	0.920436	3	932	956	2431	2431	1440	38	25373	295821	1	53	Epithelial;Fibroblast;Brain;Hematopoietic;Primitive;Stem;Endothelial;Muscle;Colo	NA	NA	NA	NA	NA	1067.bed
1327	sheffield_dnase	0.193452	0.932714	2	933	947	2564	2564	1480	25	25374	295834	1	118	Epithelial;Hematopoietic;Liver	NA	NA	NA	NA	NA	1212.bed
2409	sheffield_dnase	0.193452	0.932714	2	933	947	2564	2564	1480	25	25374	295834	1	200	Hematopoietic	NA	NA	NA	NA	NA	275.bed
2256	sheffield_dnase	0.192461	0.916975	7	935	959	2071	2071	1320	89	25369	295770	1	629	Prostate	NA	NA	NA	NA	NA	2326.bed
1583	sheffield_dnase	0.191895	0.920417	9	936	957	1955	1955	1280	114	25367	295745	1	123	Fibroblast;Muscle;Skin;Brain;Epithelial;Endothelial;Primitive;Bone	NA	NA	NA	NA	NA	1488.bed
2576	sheffield_dnase	0.190405	0.922619	11	937	954	1865	1865	1250	139	25365	295720	1	162	Epithelial;Fibroblast;Muscle;Brain;Hematopoietic;Primitive;Skin;Stem;Endothelial	NA	NA	NA	NA	NA	47.bed
2572	sheffield_dnase	0.18891	0.914402	8	938	960	2016	2016	1300	102	25368	295757	1	166	Muscle;Skin;Epithelial;Endothelial;Fibroblast;Primitive;Hematopoietic	NA	NA	NA	NA	NA	464.bed
1768	sheffield_dnase	0.185471	0.91241	9	939	962	1955	1955	1290	115	25367	295744	1	314	Muscle;Epithelial;Brain;Fibroblast	NA	NA	NA	NA	NA	1691.bed
2138	sheffield_dnase	0.185471	0.91241	9	939	962	1955	1955	1290	115	25367	295744	1	196	Epithelial;Primitive;Hematopoietic;Brain;Stem;Colon;Cervix;Liver;Muscle;Prostate	NA	NA	NA	NA	NA	2182.bed
2445	sheffield_dnase	0.185471	0.91241	9	939	962	1955	1955	1290	115	25367	295744	1	142	Epithelial;Fibroblast;Muscle;Brain;Hematopoietic;Skin;Stem;Colon;Cervix;Liver;En	NA	NA	NA	NA	NA	321.bed
1818	sheffield_dnase	0.183777	0.896831	3	942	978	2431	2431	1450	39	25373	295820	1	266	Hematopoietic	NA	NA	NA	NA	NA	175.bed
2290	sheffield_dnase	0.182212	0.905521	8	943	970	2016	2016	1310	103	25368	295756	1	113	Fibroblast;Muscle;Hematopoietic;Primitive;Skin;Brain;Stem;Epithelial;Endothelial	NA	NA	NA	NA	NA	237.bed
2354	sheffield_dnase	0.178953	0.909526	11	944	966	1865	1865	1260	141	25365	295718	1	154	Fibroblast;Muscle;Brain;Endothelial;Epithelial;Primitive;Bone	NA	NA	NA	NA	NA	2452.bed
1568	sheffield_dnase	0.177961	0.913007	13	945	961	1772	1772	1230	166	25363	295693	1	193	Fibroblast;Brain;Epithelial;Endothelial;Muscle;Bone	NA	NA	NA	NA	NA	1473.bed
2089	sheffield_dnase	0.177677	0.942745	41	946	942	1270	1270	1050	507	25335	295352	1	11474	Stem and Jurkat	NA	NA	NA	NA	NA	2114.bed
1399	sheffield_dnase	0.175872	0.908448	12	947	968	1822	1822	1250	154	25364	295705	1	167	Fibroblast;Muscle;Brain;Epithelial;Endothelial;Skin;Bone	NA	NA	NA	NA	NA	1297.bed
1470	sheffield_dnase	0.173455	0.903117	11	948	973	1865	1865	1260	142	25365	295717	1	276	Endothelial;Muscle;Brain	NA	NA	NA	NA	NA	1371.bed
1159	sheffield_dnase	0.173168	0.885462	6	949	997	2140	2140	1360	79	25370	295780	1	162	Epithelial;Liver	NA	NA	NA	NA	NA	1015.bed
2852	sheffield_dnase	0.173168	0.885462	6	949	997	2140	2140	1360	79	25370	295780	1	287	Hematopoietic	NA	NA	NA	NA	NA	821.bed
2267	sheffield_dnase	0.170037	0.906757	14	951	969	1752	1752	1220	180	25362	295679	1	197	Epithelial;Fibroblast;Muscle;Brain;Hematopoietic;Primitive;Stem;Endothelial;Colo	NA	NA	NA	NA	NA	234.bed
1252	sheffield_dnase	0.16945	0.888265	8	952	996	2016	2016	1320	105	25368	295754	1	120	Epithelial;Fibroblast;Hematopoietic;Primitive;Brain;Stem;Endothelial;Muscle;Colo	NA	NA	NA	NA	NA	1119.bed
2973	sheffield_dnase	0.167926	0.863613	2	953	1019	2564	2564	1510	27	25374	295832	1	171	Liver;Endothelial	NA	NA	NA	NA	NA	971.bed
1254	sheffield_dnase	0.167323	0.889202	9	954	993	1955	1955	1300	118	25367	295741	1	133	Epithelial;Fibroblast;Brain;Primitive;Hematopoietic;Stem;Endothelial;Muscle;Colo	NA	NA	NA	NA	NA	1122.bed
2988	sheffield_dnase	0.167323	0.889202	9	954	993	1955	1955	1300	118	25367	295741	1	158	Fibroblast;Muscle;Skin;Brain;Epithelial;Endothelial;Primitive	NA	NA	NA	NA	NA	988.bed
284	codex	0.167251	0.976166	379	956	909	536	956	800	4525	24997	291334	1	18003	Proerythroblasts derived from CD34+ bone marrow cells isolated from heathly dono	Erythroblast	NA	TAL1	NA	GSE52924	GSM1278241_TAL1.bed
1200	sheffield_dnase	0.166679	0.870043	5	957	1009	2219	2219	1400	67	25371	295792	1	163	Epithelial;Stem;Cervix;Mammary	NA	NA	NA	NA	NA	106.bed
2301	sheffield_dnase	0.166679	0.870043	5	957	1009	2219	2219	1400	67	25371	295792	1	238	Skin;Mammary	NA	NA	NA	NA	NA	2388.bed
203	cistrome_epigenome	0.166611	0.944316	58	959	937	1118	1118	1000	716	25318	295143	1	15117	cistrome_epigenome UPR9 cells H3K27me3	UPR9 cells	hematopoietic stem cell	H3K27me3	No treatment	NA	Human_UPR9-cells_H3K27me3_No-treatment_Stunnenberg.bed
2653	sheffield_dnase	0.16623	0.909125	17	960	967	1652	1652	1190	218	25359	295641	1	20902	sheffield_dnase	NA	NA	NA	NA	NA	568.bed
2706	sheffield_dnase	0.166204	0.863602	4	961	1020	2312	2312	1430	54	25372	295805	1	230	Hematopoietic;Endothelial	NA	NA	NA	NA	NA	633.bed
2446	sheffield_dnase	0.16367	0.853073	3	962	1037	2431	2431	1480	41	25373	295818	1	48	Epithelial;Fibroblast;Muscle;Hematopoietic;Primitive;Skin;Brain;Endothelial;Cerv	NA	NA	NA	NA	NA	323.bed
2776	sheffield_dnase	0.163374	0.879882	8	963	1001	2016	2016	1330	106	25368	295753	1	330	Hematopoietic;Endothelial	NA	NA	NA	NA	NA	723.bed
1776	sheffield_dnase	0.163153	0.89679	13	964	979	1772	1772	1240	169	25363	295690	1	260	Fibroblast;Muscle;Endothelial;Epithelial;Brain	NA	NA	NA	NA	NA	1701.bed
2280	sheffield_dnase	0.162899	0.890567	11	965	988	1865	1865	1270	144	25365	295715	1	169	Fibroblast;Muscle;Endothelial;Epithelial;Skin;Brain	NA	NA	NA	NA	NA	2356.bed
2696	sheffield_dnase	0.162899	0.890567	11	965	988	1865	1865	1270	144	25365	295715	1	186	Weak Ubiquitous	NA	NA	NA	NA	NA	621.bed
2037	sheffield_dnase	0.160671	0.891078	12	967	987	1822	1822	1260	157	25364	295702	1	5301	Stem	NA	NA	NA	NA	NA	205.bed
1185	sheffield_dnase	0.15925	0.857245	5	968	1031	2219	2219	1410	68	25371	295791	1	97	Fibroblast;Muscle;Epithelial;Endothelial;Primitive;Brain	NA	NA	NA	NA	NA	1042.bed
447	encode_segmentation	0.158583	0.971994	319	969	911	604	969	828	3825	25057	292034	1	12143	Weak Enhancer Segments	Huvec	NA	NA	NA	ENCODE segmentation	Huvec_WE.bed
224	codex	0.157999	0.847896	4	970	1043	2312	2312	1440	55	25372	295804	1	127	No drug (DMSO)	Erythroid Leukaemia	NA	STAT5	NA	E-MTAB-1096	BG22_STAT5_HEL_DMSO.bed
2496	sheffield_dnase	0.157999	0.847896	4	970	1043	2312	2312	1440	55	25372	295804	1	201	Hematopoietic	NA	NA	NA	NA	NA	381.bed
1841	sheffield_dnase	0.156115	0.874375	9	972	1005	1955	1955	1310	120	25367	295739	1	160	Fibroblast;Muscle;Cervix;Skin	NA	NA	NA	NA	NA	1776.bed
114	cistrome_cistrome	0.15339	0.961187	174	973	917	823	973	904	2110	25202	293749	1	5437	cistrome_cistrome T47D ESR1	T47D	breast	ESR1	E2(45min)	NA	Human_T47D_ESR1_E2-45min_Liu.bed
1331	sheffield_dnase	0.15329	0.900414	19	974	975	1593	1593	1180	246	25357	295613	1	287	Epithelial;Fibroblast;Brain;Hematopoietic;Primitive;Stem;Endothelial;Muscle;Colo	NA	NA	NA	NA	NA	1216.bed
2181	sheffield_dnase	0.152725	0.853056	6	975	1038	2140	2140	1380	82	25370	295777	1	924	Primitive;Prostate;Mammary;Epithelial	NA	NA	NA	NA	NA	2233.bed
2999	sheffield_dnase	0.152002	0.892483	16	976	985	1678	1678	1210	209	25360	295650	1	235	Fibroblast;Muscle;Skin;Brain;Epithelial;Endothelial;Bone	NA	NA	NA	NA	NA	999.bed
147	cistrome_cistrome	0.15089	0.986674	1845	977	905	73	977	652	21780	23531	274079	1	64362	cistrome_cistrome normal liver cells CEBPa	normal liver cells	liver	CEBPa	No treatment	NA	Human_normal-liver-cells_CEBPa_No-treatment_Odom.bed
1674	sheffield_dnase	0.150183	0.83275	4	978	1061	2312	2312	1450	56	25372	295803	1	73	Complex tissue specific	NA	NA	NA	NA	NA	1589.bed
1258	sheffield_dnase	0.149364	0.83277	1	979	1060	2679	2679	1570	14	25375	295845	1	314	Hematopoietic;Cervix;Endothelial;Epithelial	NA	NA	NA	NA	NA	1126.bed
2874	sheffield_dnase	0.148119	0.902794	23	980	974	1506	1506	1150	297	25353	295562	1	43589	Medullo specific	NA	NA	NA	NA	NA	856.bed
2943	sheffield_dnase	0.147893	0.89295	18	981	984	1627	1627	1200	235	25358	295624	1	372	Muscle;Fibroblast;Endothelial;Primitive	NA	NA	NA	NA	NA	938.bed
2806	sheffield_dnase	0.146641	0.850087	7	982	1040	2071	2071	1360	96	25369	295763	1	116	Weak repressed hematopoeitic	NA	NA	NA	NA	NA	762.bed
2901	sheffield_dnase	0.146419	0.842774	6	983	1050	2140	2140	1390	83	25370	295776	1	98	Epithelial;Fibroblast;Brain;Hematopoietic;Primitive;Skin;Stem;Endothelial;Muscle	NA	NA	NA	NA	NA	89.bed
1153	sheffield_dnase	0.146296	0.855654	8	984	1032	2016	2016	1340	109	25368	295750	1	699	Liver;Epithelial	NA	NA	NA	NA	NA	1009.bed
204	cistrome_epigenome	0.146259	0.948461	107	985	931	963	985	960	1315	25269	294544	1	6509	cistrome_epigenome UPR9 cells H3K27me3	UPR9 cells	hematopoietic stem cell	H3K27me3	Zinc(5hr)	NA	Human_UPR9-cells_H3K27me3_Zinc-5hr_Stunnenberg.bed
318	codex	0.146069	0.888724	17	986	995	1652	1652	1210	223	25359	295636	1	1077	T-cell acute lymphoblastic leukaemia (T-ALL) cell line.	Leukaemia cell	NA	TAL1	NA	GSE25000	GSM614003_TAL1.bed
2135	sheffield_dnase	0.145901	0.893146	19	987	983	1593	1593	1190	248	25357	295611	1	1626	Hematopoietic	NA	NA	NA	NA	NA	218.bed
1506	sheffield_dnase	0.145752	0.813386	3	988	1086	2431	2431	1500	43	25373	295816	1	306	Hematopoietic	NA	NA	NA	NA	NA	1408.bed
2966	sheffield_dnase	0.145752	0.813386	3	988	1086	2431	2431	1500	43	25373	295816	1	235	Epithelial;Liver;Mammary	NA	NA	NA	NA	NA	965.bed
2597	sheffield_dnase	0.145311	0.832744	5	990	1062	2219	2219	1420	70	25371	295789	1	78	Epithelial;Fibroblast;Muscle;Brain;Skin;Endothelial;Colon;Cervix;Primitive;Prost	NA	NA	NA	NA	NA	496.bed
1701	sheffield_dnase	0.145064	0.876041	13	991	1003	1772	1772	1260	173	25363	295686	1	226	Muscle;Brain;Fibroblast	NA	NA	NA	NA	NA	1617.bed
1156	sheffield_dnase	0.143951	0.893322	20	992	982	1571	1571	1180	261	25356	295598	1	1020	Liver	NA	NA	NA	NA	NA	1011.bed
1875	sheffield_dnase	0.14345	0.866484	11	993	1014	1865	1865	1290	148	25365	295711	1	388	Brain;Epithelial	NA	NA	NA	NA	NA	1819.bed
1650	sheffield_dnase	0.142738	0.818136	4	994	1080	2312	2312	1460	57	25372	295802	1	84	Epithelial;Brain;Hematopoietic;Skin;Stem;Fibroblast;Muscle;Colon;Cervix;Liver;En	NA	NA	NA	NA	NA	156.bed
2363	sheffield_dnase	0.142738	0.818136	4	994	1080	2312	2312	1460	57	25372	295802	1	263	Epithelial;Liver	NA	NA	NA	NA	NA	2462.bed
2587	sheffield_dnase	0.140971	0.841319	7	996	1053	2071	2071	1370	97	25369	295762	1	118	Epithelial;Fibroblast;Muscle;Brain;Hematopoietic;Skin;Endothelial;Colon;Cervix;L	NA	NA	NA	NA	NA	484.bed
2879	sheffield_dnase	0.138917	0.860665	11	997	1026	1865	1865	1300	149	25365	295710	1	262	Hematopoietic;Stem;Liver;Epithelial;Prostate;Brain	NA	NA	NA	NA	NA	863.bed
1606	sheffield_dnase	0.137853	0.863559	12	998	1021	1822	1822	1280	162	25364	295697	1	187	Epithelial;Fibroblast;Muscle;Skin;Brain;Endothelial;Colon;Cervix;Liver;Primitive	NA	NA	NA	NA	NA	1514.bed
2060	sheffield_dnase	0.137535	0.794895	3	999	1115	2431	2431	1520	44	25373	295815	1	353	Epithelial;Liver	NA	NA	NA	NA	NA	2078.bed
1998	sheffield_dnase	0.136686	0.866023	13	1000	1015	1772	1772	1260	175	25363	295684	1	263	Fibroblast;Muscle;Epithelial;Cervix;Brain	NA	NA	NA	NA	NA	1987.bed
2478	sheffield_dnase	0.136686	0.866023	13	1000	1015	1772	1772	1260	175	25363	295684	1	4735	Stem	NA	NA	NA	NA	NA	354.bed
2577	sheffield_dnase	0.136482	0.87571	16	1002	1004	1678	1678	1230	213	25360	295646	1	3515	Hematopoietic	NA	NA	NA	NA	NA	470.bed
2016	sheffield_dnase	0.135815	0.84023	8	1003	1054	2016	2016	1360	111	25368	295748	1	255	Epithelial;Brain;Hematopoietic;Stem;Colon;Endothelial;Liver	NA	NA	NA	NA	NA	202.bed
2338	sheffield_dnase	0.135646	0.804026	4	1004	1095	2312	2312	1470	58	25372	295801	1	159	Epithelial;Prostate;Mammary;Skin	NA	NA	NA	NA	NA	2434.bed
2732	sheffield_dnase	0.135646	0.804026	4	1004	1095	2312	2312	1470	58	25372	295801	1	2282	Hematopoietic	NA	NA	NA	NA	NA	669.bed
1553	sheffield_dnase	0.135504	0.777243	1	1006	1137	2679	2679	1610	15	25375	295844	1	253	Hematopoietic	NA	NA	NA	NA	NA	1457.bed
2644	sheffield_dnase	0.135501	0.832731	7	1007	1063	2071	2071	1380	98	25369	295761	1	589	Stem;Colon;Mammary	NA	NA	NA	NA	NA	557.bed
45	cistrome_cistrome	0.13543	0.943417	107	1008	940	963	1008	970	1322	25269	294537	1	2372	cistrome_cistrome MCF-7 ESR1	MCF-7	breast	ESR1	E2(45min)	NA	Human_MCF-7_ESR1_E2-45min_Carroll.bed
2837	sheffield_dnase	0.131419	0.894182	27	1009	981	1432	1432	1140	352	25349	295507	1	1771	Brain	NA	NA	NA	NA	NA	807.bed
2562	sheffield_dnase	0.130223	0.824315	7	1010	1074	2071	2071	1380	99	25369	295760	1	109	Epithelial;Fibroblast;Muscle;Brain;Hematopoietic;Primitive;Skin;Stem;Endothelial	NA	NA	NA	NA	NA	45.bed
2819	sheffield_dnase	0.130099	0.874331	18	1011	1006	1627	1627	1210	240	25358	295619	1	327	Epithelial;Hematopoietic;Skin;Brain;Endothelial;Fibroblast;Colon;Cervix;Liver;Pr	NA	NA	NA	NA	NA	78.bed
2179	sheffield_dnase	0.128891	0.790394	4	1012	1120	2312	2312	1480	59	25372	295800	1	118	Fibroblast;Muscle;Prostate	NA	NA	NA	NA	NA	2231.bed
598	encode_tfbs	0.128677	0.943367	121	1013	941	921	1013	958	1495	25255	294364	1	5473	ChIP H1-hESC NANOG_(SC-33759)	H1-hESC	NA	NANOG_(SC-33759)	None	NA	wgEncodeAwgTfbsHaibH1hescNanogsc33759V0416102UniPk.narrowPeak
1982	sheffield_dnase	0.126806	0.861414	15	1014	1024	1713	1713	1250	203	25361	295656	1	6794	sheffield_dnase	NA	NA	NA	NA	NA	1970.bed
2824	sheffield_dnase	0.125557	0.847848	12	1015	1045	1822	1822	1290	165	25364	295694	1	190	Fibroblast;Muscle;Skin;Brain;Endothelial;Epithelial;Primitive;Bone	NA	NA	NA	NA	NA	789.bed
2046	sheffield_dnase	0.12473	0.910385	46	1016	965	1222	1222	1070	589	25330	295270	1	764	Fibroblast;Muscle;Epithelial;Skin	NA	NA	NA	NA	NA	2061.bed
2200	sheffield_dnase	0.123507	0.804011	6	1017	1097	2140	2140	1420	87	25370	295772	1	359	Hematopoietic	NA	NA	NA	NA	NA	226.bed
1434	sheffield_dnase	0.122954	0.924691	71	1018	951	1070	1070	1010	895	25305	294964	1	1520	Fibroblast;Brain;Epithelial;Endothelial;Muscle	NA	NA	NA	NA	NA	1335.bed
2963	sheffield_dnase	0.122456	0.777217	4	1019	1138	2312	2312	1490	60	25372	295799	1	696	Liver;Mammary	NA	NA	NA	NA	NA	959.bed
2626	sheffield_dnase	0.122446	0.760325	3	1020	1155	2431	2431	1540	46	25373	295813	1	100	Brain;Hematopoietic;Stem;Fibroblast;Muscle;Endothelial;Primitive;Liver	NA	NA	NA	NA	NA	537.bed
2809	sheffield_dnase	0.122446	0.760325	3	1020	1155	2431	2431	1540	46	25373	295813	1	189	Hematopoietic	NA	NA	NA	NA	NA	765.bed
2895	sheffield_dnase	0.122446	0.760325	3	1020	1155	2431	2431	1540	46	25373	295813	1	150	Endothelial;Mammary	NA	NA	NA	NA	NA	880.bed
32	cistrome_cistrome	0.12228	0.957845	258	1023	921	682	1023	875	3139	25118	292720	1	7059	cistrome_cistrome LnCaP AR	LnCaP	prostate	AR	DHT(4hr)	NA	Human_LnCaP_AR_DHT-4hr_Brown.bed
2612	sheffield_dnase	0.12022	0.807985	7	1024	1091	2071	2071	1400	101	25369	295758	1	10685	sheffield_dnase	NA	NA	NA	NA	NA	517.bed
1943	sheffield_dnase	0.118409	0.728647	2	1025	1191	2564	2564	1590	32	25374	295827	1	251	Skin;Stem	NA	NA	NA	NA	NA	1910.bed
2113	sheffield_dnase	0.118409	0.728647	2	1025	1191	2564	2564	1590	32	25374	295827	1	136	Epithelial;Liver;Prostate;Mammary;Skin	NA	NA	NA	NA	NA	2147.bed
1762	sheffield_dnase	0.117309	0.890472	33	1027	990	1351	1351	1120	432	25343	295427	1	695	Complex tissue specific	NA	NA	NA	NA	NA	1685.bed
1271	sheffield_dnase	0.116843	0.81099	8	1028	1088	2016	2016	1380	115	25368	295744	1	126	Fibroblast;Muscle;Primitive;Brain;Epithelial;Endothelial;Skin;Bone	NA	NA	NA	NA	NA	1146.bed
2213	sheffield_dnase	0.116328	0.764472	4	1029	1150	2312	2312	1500	61	25372	295798	1	470	Ewing sarcoma	NA	NA	NA	NA	NA	2272.bed
2414	sheffield_dnase	0.116328	0.764472	4	1029	1150	2312	2312	1500	61	25372	295798	1	207	Hematopoietic	NA	NA	NA	NA	NA	281.bed
2710	sheffield_dnase	0.116328	0.764472	4	1029	1150	2312	2312	1500	61	25372	295798	1	160	Hematopoietic;Endothelial	NA	NA	NA	NA	NA	637.bed
2738	sheffield_dnase	0.116328	0.764472	4	1029	1150	2312	2312	1500	61	25372	295798	1	263	Hematopoietic;Skin	NA	NA	NA	NA	NA	676.bed
1289	sheffield_dnase	0.115523	0.744143	3	1033	1176	2431	2431	1550	47	25373	295812	1	120	Epithelial;Brain;Primitive;Hematopoietic;Stem;Colon;Cervix;Liver;Fibroblast;Endo	NA	NA	NA	NA	NA	1164.bed
1746	sheffield_dnase	0.115523	0.744143	3	1033	1176	2431	2431	1550	47	25373	295812	1	63	Complex tissue specific	NA	NA	NA	NA	NA	1665.bed
1654	sheffield_dnase	0.112487	0.803995	8	1035	1098	2016	2016	1380	116	25368	295743	1	127	Epithelial;Fibroblast;Muscle;Brain;Hematopoietic;Skin;Stem;Endothelial;Colon;Cer	NA	NA	NA	NA	NA	1564.bed
2595	sheffield_dnase	0.112487	0.803995	8	1035	1098	2016	2016	1380	116	25368	295743	1	126	Epithelial;Fibroblast;Muscle;Brain;Hematopoietic;Skin;Stem;Endothelial;Colon;Cer	NA	NA	NA	NA	NA	494.bed
2527	sheffield_dnase	0.110561	0.832691	13	1037	1064	1772	1772	1290	182	25363	295677	1	216	Fibroblast;Muscle;Hematopoietic;Brain;Epithelial;Endothelial	NA	NA	NA	NA	NA	415.bed
2683	sheffield_dnase	0.110395	0.855178	19	1038	1033	1593	1593	1220	259	25357	295600	1	312	Weak ubiquitous	NA	NA	NA	NA	NA	604.bed
1299	sheffield_dnase	0.106418	0.840179	16	1039	1055	1678	1678	1260	222	25360	295637	1	278	Primitive;Brain;Stem;Fibroblast;Colon;Liver;Epithelial;Endothelial;Muscle;Prosta	NA	NA	NA	NA	NA	1175.bed
1717	sheffield_dnase	0.106405	0.809566	10	1040	1089	1906	1906	1340	144	25366	295715	1	165	Fibroblast;Muscle;Brain;Epithelial;Endothelial;Bone	NA	NA	NA	NA	NA	1636.bed
2317	sheffield_dnase	0.105536	0.800917	9	1041	1103	1955	1955	1370	131	25367	295728	1	146	Fibroblast;Muscle;Brain;Endothelial;Skin;Bone;Epithelial	NA	NA	NA	NA	NA	2404.bed
2777	sheffield_dnase	0.105536	0.800917	9	1041	1103	1955	1955	1370	131	25367	295728	1	154	Hematopoietic;Endothelial;Fibroblast;Muscle	NA	NA	NA	NA	NA	724.bed
2847	sheffield_dnase	0.104934	0.740195	4	1043	1181	2312	2312	1510	63	25372	295796	1	291	Hematopoietic	NA	NA	NA	NA	NA	816.bed
2483	sheffield_dnase	0.103623	0.860834	24	1044	1025	1485	1485	1180	325	25352	295534	1	9200	Hematopoietic	NA	NA	NA	NA	NA	367.bed
1950	sheffield_dnase	0.102805	0.713762	3	1045	1213	2431	2431	1560	49	25373	295810	1	320	Epithelial;Muscle	NA	NA	NA	NA	NA	1920.bed
2583	sheffield_dnase	0.102805	0.713762	3	1045	1213	2431	2431	1560	49	25373	295810	1	241	Hematopoietic	NA	NA	NA	NA	NA	476.bed
2447	sheffield_dnase	0.102038	0.647682	1	1047	1309	2679	2679	1680	18	25375	295841	1	176	Hematopoietic	NA	NA	NA	NA	NA	324.bed
2140	sheffield_dnase	0.100427	0.892261	47	1048	986	1209	1209	1080	614	25329	295245	1	45797	sheffield_dnase	NA	NA	NA	NA	NA	2186.bed
1286	sheffield_dnase	0.100015	0.806502	11	1049	1094	1865	1865	1340	159	25365	295700	1	196	Fibroblast;Brain;Primitive;Hematopoietic;Stem;Epithelial;Muscle;Colon;Liver;Endo	NA	NA	NA	NA	NA	1161.bed
2624	sheffield_dnase	0.0996419	0.728625	4	1050	1193	2312	2312	1520	64	25372	295795	1	154	Epithelial;Hematopoietic;Skin	NA	NA	NA	NA	NA	535.bed
2247	sheffield_dnase	0.0994921	0.760297	6	1051	1158	2140	2140	1450	92	25370	295767	1	170	Hematopoietic;Brain;Endothelial	NA	NA	NA	NA	NA	2316.bed
2017	sheffield_dnase	0.0992389	0.79847	10	1052	1108	1906	1906	1360	146	25366	295713	1	11466	Weak Th2	NA	NA	NA	NA	NA	2020.bed
1872	sheffield_dnase	0.0975264	0.897851	56	1053	977	1131	1131	1050	727	25320	295132	1	6150	Epithelial	NA	NA	NA	NA	NA	1816.bed
1238	sheffield_dnase	0.0969692	0.699482	3	1054	1231	2431	2431	1570	50	25373	295809	1	159	Brain;Endothelial;Primitive	NA	NA	NA	NA	NA	1103.bed
1404	sheffield_dnase	0.0969692	0.699482	3	1054	1231	2431	2431	1570	50	25373	295809	1	211	BE2_C, SK-N-SH_RA, and Stem	NA	NA	NA	NA	NA	1302.bed
2378	sheffield_dnase	0.0969692	0.699482	3	1054	1231	2431	2431	1570	50	25373	295809	1	115	Epithelial;Primitive;Colon;Cervix;Liver;Endothelial;Hematopoietic;Prostate;Mamma	NA	NA	NA	NA	NA	2486.bed
2329	sheffield_dnase	0.096857	0.838966	19	1057	1058	1593	1593	1240	264	25357	295595	1	344	Muscle;Skin;Brain;Endothelial;Fibroblast;Epithelial;Cervix	NA	NA	NA	NA	NA	2418.bed
1325	sheffield_dnase	0.0946031	0.717412	4	1058	1208	2312	2312	1530	65	25372	295794	1	450	Hematopoietic	NA	NA	NA	NA	NA	121.bed
2023	sheffield_dnase	0.0946031	0.717412	4	1058	1208	2312	2312	1530	65	25372	295794	1	175	Epithelial;Liver;Mammary	NA	NA	NA	NA	NA	2028.bed
2504	sheffield_dnase	0.0943262	0.835797	19	1060	1059	1593	1593	1240	265	25357	295594	1	303	Epithelial;Fibroblast;Muscle;Brain;Hematopoietic;Primitive;Skin;Stem;Endothelial	NA	NA	NA	NA	NA	39.bed
356	codex	0.092559	0.845773	23	1061	1047	1506	1506	1200	317	25353	295542	1	624	K562 erythrocytic leukaemia cells (ATCC CCL-243) were grown according to standar	Erythrocytic leukaemia cells	NA	NCOR1	NA	GSE32509	GSM831004_NCOR1.bed
1199	sheffield_dnase	0.0914558	0.685763	3	1062	1251	2431	2431	1580	51	25373	295808	1	182	Liver;Endothelial	NA	NA	NA	NA	NA	1059.bed
1787	sheffield_dnase	0.0911264	0.777173	9	1063	1139	1955	1955	1390	135	25367	295724	1	154	Fibroblast;Muscle;Skin;Brain;Endothelial;Epithelial	NA	NA	NA	NA	NA	1715.bed
305	codex	0.0892871	0.92212	119	1064	955	930	1064	983	1504	25257	294355	1	4065	Human K562 erythroleukemia cells (ATCC # CCL-243) were cultured in RPMI medium 1	Myeloid Leukemia	NA	GATA1	NA	GSE18868	GSM467647_GATA1.bed
262	codex	0.0873857	0.936008	189	1065	945	802	1065	937	2353	25187	293506	1	10380	codex Embryonic Stem Cell POU5F1	Embryonic Stem Cell	NA	POU5F1	NA	GSE46130	GSM1124067_POU5F1.bed
1172	sheffield_dnase	0.0862475	0.672571	3	1066	1262	2431	2431	1590	52	25373	295807	1	181	Primitive;Stem;Colon;Liver;Epithelial;Prostate;Mammary;Skin;Brain;Hematopoietic	NA	NA	NA	NA	NA	1027.bed
1682	sheffield_dnase	0.0861015	0.797605	13	1067	1111	1772	1772	1320	190	25363	295669	1	209	Fibroblast;Muscle;Skin;Brain;Endothelial;Epithelial;Cervix	NA	NA	NA	NA	NA	1596.bed
1798	sheffield_dnase	0.085846	0.758216	8	1068	1163	2016	2016	1420	123	25368	295736	1	143	Epithelial;Fibroblast;Muscle;Endothelial;Cervix;Brain	NA	NA	NA	NA	NA	1728.bed
2741	sheffield_dnase	0.0852398	0.695989	4	1069	1238	2312	2312	1540	67	25372	295792	1	349	Hematopoietic;Epithelial	NA	NA	NA	NA	NA	682.bed
2125	sheffield_dnase	0.0828284	0.710836	5	1070	1219	2219	2219	1500	82	25371	295777	1	1217	Hematopoietic	NA	NA	NA	NA	NA	2166.bed
2127	sheffield_dnase	0.0818918	0.802096	15	1071	1102	1713	1713	1300	218	25361	295641	1	2032	Hematopoietic	NA	NA	NA	NA	NA	217.bed
2088	sheffield_dnase	0.0813272	0.659877	3	1072	1286	2431	2431	1600	53	25373	295806	1	237	Hematopoietic	NA	NA	NA	NA	NA	2113.bed
1595	sheffield_dnase	0.0793766	0.865753	41	1073	1017	1270	1270	1120	552	25335	295307	1	29117	Hematopoietic	NA	NA	NA	NA	NA	15.bed
1523	sheffield_dnase	0.0788152	0.772471	11	1074	1146	1865	1865	1360	166	25365	295693	1	364	Primitive;Hematopoietic;Liver;Epithelial;Endothelial;Prostate;Stem;Bone;Brain	NA	NA	NA	NA	NA	1424.bed
2782	sheffield_dnase	0.0782013	0.613572	2	1075	1359	2564	2564	1670	38	25374	295821	1	534	Hematopoietic;Epithelial	NA	NA	NA	NA	NA	730.bed
2803	sheffield_dnase	0.0782013	0.613572	2	1075	1359	2564	2564	1670	38	25374	295821	1	158	Hematopoietic	NA	NA	NA	NA	NA	76.bed
2090	sheffield_dnase	0.0775766	0.555202	1	1077	1464	2679	2679	1740	21	25375	295838	1	110	Hematopoietic;Endothelial;Primitive	NA	NA	NA	NA	NA	2115.bed
2652	sheffield_dnase	0.0775766	0.555202	1	1077	1464	2679	2679	1740	21	25375	295838	1	126	Hematopoietic;Skin	NA	NA	NA	NA	NA	566.bed
2340	sheffield_dnase	0.0766793	0.647654	3	1079	1310	2431	2431	1610	54	25373	295805	1	223	Epithelial;Liver;Prostate;Mammary	NA	NA	NA	NA	NA	2436.bed
2611	sheffield_dnase	0.0766793	0.647654	3	1079	1310	2431	2431	1610	54	25373	295805	1	401	Hematopoietic	NA	NA	NA	NA	NA	514.bed
2157	sheffield_dnase	0.0765021	0.847727	32	1081	1046	1360	1360	1160	440	25344	295419	1	4948	Skin;Endothelial	NA	NA	NA	NA	NA	2206.bed
1564	sheffield_dnase	0.0746506	0.756965	10	1082	1164	1906	1906	1380	154	25366	295705	1	281	Skin;Muscle	NA	NA	NA	NA	NA	1469.bed
2430	sheffield_dnase	0.0743279	0.861874	42	1083	1022	1261	1261	1120	568	25334	295291	1	664	Complex tissue specific distal sites	NA	NA	NA	NA	NA	30.bed
1330	sheffield_dnase	0.073779	0.803918	18	1084	1100	1627	1627	1270	261	25358	295598	1	415	Hematopoietic;Primitive;Stem;Fibroblast;Colon;Liver;Epithelial;Endothelial;Muscl	NA	NA	NA	NA	NA	1215.bed
2761	sheffield_dnase	0.0730053	0.706515	6	1085	1224	2140	2140	1480	99	25370	295760	1	711	Liver	NA	NA	NA	NA	NA	705.bed
2863	sheffield_dnase	0.0730053	0.706515	6	1085	1224	2140	2140	1480	99	25370	295760	1	491	Endothelial;Primitive	NA	NA	NA	NA	NA	838.bed
2307	sheffield_dnase	0.0728208	0.666151	4	1087	1276	2312	2312	1560	70	25372	295789	1	139	Epithelial;Brain;Primitive;Hematopoietic;Stem;Colon;Cervix;Liver;Endothelial;Pro	NA	NA	NA	NA	NA	2393.bed
2173	sheffield_dnase	0.0725464	0.787631	15	1088	1125	1713	1713	1310	222	25361	295637	1	11915	Weak A549	NA	NA	NA	NA	NA	2226.bed
1442	sheffield_dnase	0.0709413	0.790295	16	1089	1121	1678	1678	1300	236	25360	295623	1	269	Epithelial;Fibroblast;Muscle;Primitive;Skin;Brain;Endothelial;Cervix;Liver;Mamma	NA	NA	NA	NA	NA	1342.bed
1992	sheffield_dnase	0.0690757	0.656765	4	1090	1293	2312	2312	1560	71	25372	295788	1	148	Epithelial;Brain;Hematopoietic;Stem;Colon;Cervix;Liver	NA	NA	NA	NA	NA	1981.bed
2779	sheffield_dnase	0.0680505	0.828359	28	1091	1069	1421	1421	1190	394	25348	295465	1	3152	CD14 specific	NA	NA	NA	NA	NA	726.bed
354	codex	0.067447	0.73367	9	1092	1184	1955	1955	1410	143	25367	295716	1	2277	K562 erythrocytic leukaemia cells (ATCC CCL-243) were grown according to standar	Erythrocytic leukaemia cells	NA	CREBBP	NA	GSE32509	GSM831001_CREBBP.bed
483	encode_tfbs	0.0668585	0.859216	46	1093	1028	1222	1222	1110	624	25330	295235	1	1114	ChIP K562 HDAC6_(A301-341A)	K562	NA	HDAC6_(A301-341A)	None	NA	wgEncodeAwgTfbsBroadK562Hdac6a301341aUniPk.narrowPeak
1223	sheffield_dnase	0.0654102	0.786363	17	1094	1126	1652	1652	1290	252	25359	295607	1	313	Complex tissue specific	NA	NA	NA	NA	NA	1088.bed
2737	sheffield_dnase	0.0652578	0.866909	54	1095	1013	1150	1150	1090	726	25322	295133	1	7868	Weak CD14 specific	NA	NA	NA	NA	NA	675.bed
2630	sheffield_dnase	0.0650873	0.669967	5	1096	1269	2219	2219	1530	87	25371	295772	1	98	Epithelial;Fibroblast;Muscle;Skin;Brain;Endothelial;Cervix;Primitive;Liver;Prost	NA	NA	NA	NA	NA	542.bed
2769	sheffield_dnase	0.0648742	0.506921	1	1097	1570	2679	2679	1780	23	25375	295836	1	164	Hematopoietic	NA	NA	NA	NA	NA	715.bed
2141	sheffield_dnase	0.0646894	0.703456	7	1098	1228	2071	2071	1470	116	25369	295743	1	158	Hematopoietic;Stem;Colon;Liver;Epithelial;Endothelial;Brain	NA	NA	NA	NA	NA	219.bed
219	cistrome_epigenome	0.0641037	0.842307	37	1099	1052	1311	1311	1150	512	25339	295347	1	5404	cistrome_epigenome VCaP H3K9me3	VCaP	prostate	H3K9me3	regular medium	NA	Human_VCaP_H3K9me3_regular-medium_Chinnaiyan.bed
2163	sheffield_dnase	0.0635915	0.568727	2	1100	1435	2564	2564	1700	41	25374	295818	1	227	Hematopoietic	NA	NA	NA	NA	NA	2216.bed
2846	sheffield_dnase	0.0635915	0.568727	2	1100	1435	2564	2564	1700	41	25374	295818	1	363	Brain;Hematopoietic	NA	NA	NA	NA	NA	815.bed
2070	sheffield_dnase	0.0631867	0.850906	43	1102	1039	1251	1251	1130	589	25333	295270	1	28533	sheffield_dnase	NA	NA	NA	NA	NA	2089.bed
327	codex	0.0628269	0.944661	393	1103	936	519	1103	853	4846	24983	291013	1	17834	CD36+ erythroid progenitor cells were derived from mobilised CD34+ cells isolate	Erythroid Progenitor	NA	TAL1	NA	GSE26501	GSM651545_TAL1.bed
450	encode_segmentation	0.0627803	0.895021	97	1104	980	990	1104	1020	1263	25279	294596	1	8224	Promoter Flank Segments	K562	NA	NA	NA	ENCODE segmentation	K562_PF.bed
161	cistrome_epigenome	0.0626832	0.977451	2811	1105	908	45	1105	686	33444	22565	262415	1	69585	cistrome_epigenome LnCaP H3K4me1	LnCaP	prostate	H3K4me1	regular medium	NA	Human_LnCaP_H3K4me1_regular-medium_Chinnaiyan.bed
2647	sheffield_dnase	0.0624629	0.723544	9	1106	1198	1955	1955	1420	145	25367	295714	1	199	Fibroblast;Muscle;Skin;Brain;Stem;Epithelial	NA	NA	NA	NA	NA	56.bed
1816	sheffield_dnase	0.0621883	0.785834	18	1107	1127	1627	1627	1290	267	25358	295592	1	296	Fibroblast;Muscle	NA	NA	NA	NA	NA	1745.bed
2660	sheffield_dnase	0.0621238	0.638765	4	1108	1324	2312	2312	1580	73	25372	295786	1	221	Skin;Hematopoietic	NA	NA	NA	NA	NA	575.bed
2126	sheffield_dnase	0.0619697	0.808524	24	1109	1090	1485	1485	1230	346	25352	295513	1	4048	Hematopoietic	NA	NA	NA	NA	NA	2168.bed
1964	sheffield_dnase	0.0610111	0.748034	12	1110	1174	1822	1822	1370	187	25364	295672	1	8785	sheffield_dnase	NA	NA	NA	NA	NA	1943.bed
1892	sheffield_dnase	0.0593472	0.759041	14	1111	1160	1752	1752	1340	215	25362	295644	1	440	Fibroblast	NA	NA	NA	NA	NA	1836.bed
2501	sheffield_dnase	0.057811	0.713694	9	1112	1215	1955	1955	1430	147	25367	295712	1	177	Epithelial;Fibroblast;Muscle;Brain;Hematopoietic;Skin;Stem;Endothelial;Colon;Cer	NA	NA	NA	NA	NA	387.bed
2397	sheffield_dnase	0.057032	0.592813	3	1113	1389	2431	2431	1640	59	25373	295800	1	202	Stem;Epithelial	NA	NA	NA	NA	NA	259.bed
2128	sheffield_dnase	0.0556259	0.666124	6	1114	1277	2140	2140	1510	105	25370	295754	1	730	Hematopoietic	NA	NA	NA	NA	NA	2170.bed
1362	sheffield_dnase	0.0554015	0.542271	2	1115	1496	2564	2564	1720	43	25374	295816	1	191	Hematopoietic	NA	NA	NA	NA	NA	125.bed
2186	sheffield_dnase	0.0554015	0.542271	2	1115	1496	2564	2564	1720	43	25374	295816	1	277	Hematopoietic	NA	NA	NA	NA	NA	224.bed
2206	sheffield_dnase	0.0554015	0.542271	2	1115	1496	2564	2564	1720	43	25374	295816	1	270	Hematopoietic	NA	NA	NA	NA	NA	2266.bed
19	cistrome_cistrome	0.0552854	0.88111	84	1118	1000	1022	1118	1050	1111	25292	294748	1	8848	cistrome_cistrome ECC-1 ESR1	ECC-1	uterus	ESR1	EtOH(45min)	NA	Human_ECC-1_ESR1_EtOH-45min_Liu.bed
1755	sheffield_dnase	0.0552644	0.695941	8	1119	1239	2016	2016	1460	134	25368	295725	1	327	Skin;Cervix	NA	NA	NA	NA	NA	1677.bed
2059	sheffield_dnase	0.0537332	0.582931	3	1120	1410	2431	2431	1650	60	25373	295799	1	338	Epithelial;Prostate;Mammary	NA	NA	NA	NA	NA	2077.bed
2405	sheffield_dnase	0.0531297	0.659837	6	1121	1287	2140	2140	1520	106	25370	295753	1	163	Hematopoietic	NA	NA	NA	NA	NA	270.bed
1704	sheffield_dnase	0.0529214	0.613602	4	1122	1358	2312	2312	1600	76	25372	295783	1	222	Stem;Endothelial;Primitive	NA	NA	NA	NA	NA	162.bed
1319	sheffield_dnase	0.0521849	0.674373	7	1123	1260	2071	2071	1480	121	25369	295738	1	139	Muscle;Brain;Fibroblast;Skin;Colon;Cervix;Endothelial;Epithelial	NA	NA	NA	NA	NA	1202.bed
2168	sheffield_dnase	0.0517094	0.529945	2	1124	1519	2564	2564	1740	44	25374	295815	1	345	Hematopoietic;Muscle	NA	NA	NA	NA	NA	2221.bed
2629	sheffield_dnase	0.0517094	0.529945	2	1124	1519	2564	2564	1740	44	25374	295815	1	116	Epithelial;Liver;Endothelial;Primitive	NA	NA	NA	NA	NA	541.bed
1538	sheffield_dnase	0.0506184	0.573372	3	1126	1429	2431	2431	1660	61	25373	295798	1	66	Epithelial;Fibroblast;Muscle;Primitive;Brain;Endothelial;Colon;Cervix;Liver;Hema	NA	NA	NA	NA	NA	1439.bed
2012	sheffield_dnase	0.0506184	0.573372	3	1126	1429	2431	2431	1660	61	25373	295798	1	258	Endothelial;Primitive;Hematopoietic	NA	NA	NA	NA	NA	2011.bed
2733	sheffield_dnase	0.0506184	0.573372	3	1126	1429	2431	2431	1660	61	25373	295798	1	516	Hematopoietic	NA	NA	NA	NA	NA	670.bed
2302	sheffield_dnase	0.0498302	0.448402	1	1129	1711	2679	2679	1840	26	25375	295833	1	267	Primitive;Mammary	NA	NA	NA	NA	NA	2389.bed
2994	sheffield_dnase	0.0497083	0.716331	11	1130	1210	1865	1865	1400	179	25365	295680	1	203	Fibroblast;Muscle;Skin;Brain;Epithelial;Endothelial;Primitive;Bone	NA	NA	NA	NA	NA	993.bed
2871	sheffield_dnase	0.0496908	0.706469	10	1131	1226	1906	1906	1420	165	25366	295694	1	183	Epithelial;Fibroblast;Muscle;Primitive;Skin;Brain;Endothelial;Bone	NA	NA	NA	NA	NA	850.bed
1518	sheffield_dnase	0.0460563	0.698002	10	1132	1234	1906	1906	1420	167	25366	295692	1	191	Ubiquitous	NA	NA	NA	NA	NA	142.bed
1334	sheffield_dnase	0.0456787	0.431793	1	1133	1745	2679	2679	1850	27	25375	295832	1	194	Primitive;Hematopoietic;Stem;Liver;Endothelial;Prostate;Brain;Muscle;Bone	NA	NA	NA	NA	NA	1219.bed
2756	sheffield_dnase	0.0456787	0.431793	1	1133	1745	2679	2679	1850	27	25375	295832	1	245	Hematopoietic	NA	NA	NA	NA	NA	70.bed
1928	sheffield_dnase	0.0452317	0.822214	40	1135	1076	1276	1276	1160	567	25336	295292	1	2757	HCPEpiC	NA	NA	NA	NA	NA	1890.bed
1384	sheffield_dnase	0.0449017	0.555166	3	1136	1466	2431	2431	1680	63	25373	295796	1	70	Epithelial;Fibroblast;Muscle;Hematopoietic;Primitive;Skin;Brain;Stem;Endothelial	NA	NA	NA	NA	NA	127.bed
2066	sheffield_dnase	0.0449017	0.555166	3	1136	1466	2431	2431	1680	63	25373	295796	1	152	Epithelial;Hematopoietic;Stem;Colon;Liver;Prostate;Mammary;Skin	NA	NA	NA	NA	NA	2083.bed
2047	sheffield_dnase	0.0443206	0.758436	19	1138	1162	1593	1593	1300	292	25357	295567	1	1977	Hematopoietic	NA	NA	NA	NA	NA	2062.bed
292	codex	0.0429085	0.718162	13	1139	1206	1772	1772	1370	211	25363	295648	1	581	Kasumi-1 (AML FAB M2) with t(8;21) translocation and mismatch siRNA derived from	Acute Myeloid Leukemia	NA	EP300	NA	GSE60131	GSM1466006_EP300.bed
1796	sheffield_dnase	0.0422814	0.54649	3	1140	1486	2431	2431	1690	64	25373	295795	1	218	Epithelial;Cervix;Fibroblast	NA	NA	NA	NA	NA	1725.bed
1348	sheffield_dnase	0.0421228	0.6301	6	1141	1336	2140	2140	1540	111	25370	295748	1	139	Brain;Endothelial;Epithelial;Fibroblast	NA	NA	NA	NA	NA	1237.bed
2712	sheffield_dnase	0.0417253	0.607193	5	1142	1375	2219	2219	1580	96	25371	295763	1	256	Skin;Endothelial;Primitive	NA	NA	NA	NA	NA	641.bed
2816	sheffield_dnase	0.0410503	0.685676	10	1143	1252	1906	1906	1430	170	25366	295689	1	263	Hematopoietic;Endothelial;Primitive	NA	NA	NA	NA	NA	775.bed
285	codex	0.0409477	0.853598	69	1144	1036	1077	1144	1090	942	25307	294917	1	3000	Proerythroblasts derived from CD34+ bone marrow cells isolated from heathly dono	Erythroblast	NA	GFI1B	NA	GSE52924	GSM1278242_GFI1B.bed
1716	sheffield_dnase	0.0404942	0.672493	9	1145	1263	1955	1955	1450	156	25367	295703	1	176	Fibroblast;Muscle;Skin;Endothelial;Epithelial;Brain	NA	NA	NA	NA	NA	1635.bed
2204	sheffield_dnase	0.0404942	0.672493	9	1145	1263	1955	1955	1450	156	25367	295703	1	203	Fibroblast;Hematopoietic;Skin;Brain;Epithelial;Endothelial;Muscle	NA	NA	NA	NA	NA	2264.bed
31	cistrome_cistrome	0.0403788	0.575716	4	1147	1425	2312	2312	1630	81	25372	295778	1	4936	cistrome_cistrome LnCaP AR	LnCaP	prostate	AR	1nmR1881(16hr)	NA	Human_LnCaP_AR_1nmR1881-16hr_Chinnaiyan.bed
322	codex	0.0394936	0.681663	10	1148	1254	1906	1906	1440	171	25366	295688	1	420	CD133+ Umbilical Cord Blood (UCB) cells were expanded in vitro for 10-11 days; f	Umbilical Cord Blood Stem and Progenitor Cells	NA	MEIS1	NA	GSE26014	GSM638314_15_16_MEIS1.bed
2297	sheffield_dnase	0.0392282	0.485778	2	1149	1616	2564	2564	1780	48	25374	295811	1	276	Skin;Prostate	NA	NA	NA	NA	NA	2381.bed
128	cistrome_cistrome	0.03785	0.797313	34	1150	1112	1341	1341	1200	497	25342	295362	1	3613	cistrome_cistrome VCaP AR	VCaP	prostate	AR	EtOH(16hr)	NA	Human_VCaP_AR_EtOH-16hr_Chinnaiyan.bed
2092	sheffield_dnase	0.0377278	0.594798	5	1151	1387	2219	2219	1590	98	25371	295761	1	557	Hematopoietic	NA	NA	NA	NA	NA	2119.bed
723	encode_tfbs	0.037526	0.854327	75	1152	1035	1055	1152	1080	1023	25301	294836	1	3902	ChIP T-47D ERalpha_a	T-47D	NA	ERalpha_a	BPA_100nM	NA	wgEncodeAwgTfbsHaibT47dEraaV0416102Bpa1hUniPk.narrowPeak
2376	sheffield_dnase	0.0374748	0.529927	3	1153	1521	2431	2431	1700	66	25373	295793	1	208	Liver;Prostate;Mammary	NA	NA	NA	NA	NA	2484.bed
2465	sheffield_dnase	0.0374748	0.529927	3	1153	1521	2431	2431	1700	66	25373	295793	1	72	Epithelial;Fibroblast;Muscle;Brain;Primitive;Skin;Stem;Endothelial;Colon;Cervix;	NA	NA	NA	NA	NA	341.bed
2661	sheffield_dnase	0.0361955	0.561839	4	1155	1451	2312	2312	1640	83	25372	295776	1	3032	Hematopoietic	NA	NA	NA	NA	NA	577.bed
2749	sheffield_dnase	0.0358612	0.659797	9	1156	1288	1955	1955	1470	159	25367	295700	1	189	Fibroblast;Brain;Endothelial;Epithelial;Primitive;Muscle;Bone	NA	NA	NA	NA	NA	692.bed
2928	sheffield_dnase	0.0352666	0.38861	1	1157	1866	2679	2679	1900	30	25375	295829	1	118	Hematopoietic;Endothelial;Primitive	NA	NA	NA	NA	NA	919.bed
1586	sheffield_dnase	0.0350772	0.627661	7	1158	1340	2071	2071	1520	130	25369	295729	1	140	Epithelial;Fibroblast;Muscle;Skin;Endothelial;Cervix;Brain;Bone	NA	NA	NA	NA	NA	1490.bed
2467	sheffield_dnase	0.0348748	0.608234	6	1159	1374	2140	2140	1560	115	25370	295744	1	122	Epithelial;Fibroblast;Muscle;Brain;Hematopoietic;Primitive;Skin;Stem;Endothelial	NA	NA	NA	NA	NA	343.bed
2891	sheffield_dnase	0.034427	0.65567	9	1160	1296	1955	1955	1470	160	25367	295699	1	391	Hematopoietic	NA	NA	NA	NA	NA	874.bed
2309	sheffield_dnase	0.0341568	0.466319	2	1161	1657	2564	2564	1790	50	25374	295809	1	58	Epithelial;Fibroblast;Muscle;Brain;Skin;Stem;Endothelial;Colon;Cervix;Liver;Pros	NA	NA	NA	NA	NA	2395.bed
115	cistrome_cistrome	0.0340898	0.803747	40	1162	1101	1276	1276	1180	580	25336	295279	1	3060	cistrome_cistrome T47D ESR1	T47D	breast	ESR1	EtOH(45min)	NA	Human_T47D_ESR1_EtOH-45min_Liu.bed
2073	sheffield_dnase	0.0340895	0.582898	5	1163	1412	2219	2219	1600	100	25371	295759	1	203	Brain;Stem;Epithelial	NA	NA	NA	NA	NA	2092.bed
1575	sheffield_dnase	0.0335344	0.622867	7	1164	1347	2071	2071	1530	131	25369	295728	1	176	Fibroblast;Muscle;Brain;Epithelial;Endothelial	NA	NA	NA	NA	NA	1480.bed
591	encode_tfbs	0.0331626	0.795598	37	1165	1114	1311	1311	1200	542	25339	295317	1	2518	ChIP H1-hESC BCL11A	H1-hESC	NA	BCL11A	None	NA	wgEncodeAwgTfbsHaibH1hescBcl11aPcr1xUniPk.narrowPeak
2105	sheffield_dnase	0.0331482	0.819535	50	1166	1079	1187	1187	1140	711	25326	295148	1	5802	Cervix;Mammary	NA	NA	NA	NA	NA	2136.bed
1502	sheffield_dnase	0.0324237	0.548616	4	1167	1482	2312	2312	1650	85	25372	295774	1	417	Brain	NA	NA	NA	NA	NA	1403.bed
2529	sheffield_dnase	0.0324	0.691906	13	1168	1244	1772	1772	1390	219	25363	295640	1	2265	Hematopoietic	NA	NA	NA	NA	NA	418.bed
1291	sheffield_dnase	0.0323957	0.577124	5	1169	1424	2219	2219	1600	101	25371	295758	1	169	Epithelial;Brain;Primitive;Hematopoietic;Stem;Fibroblast;Colon;Liver;Endothelial	NA	NA	NA	NA	NA	1166.bed
2219	sheffield_dnase	0.0323739	0.376073	1	1170	1892	2679	2679	1910	31	25375	295828	1	142	Stem;Prostate;Mammary	NA	NA	NA	NA	NA	2280.bed
2844	sheffield_dnase	0.0323739	0.376073	1	1170	1892	2679	2679	1910	31	25375	295828	1	392	Liver;Hematopoietic	NA	NA	NA	NA	NA	813.bed
1478	sheffield_dnase	0.0322993	0.72053	17	1172	1203	1652	1652	1340	275	25359	295584	1	324	Fibroblast;Muscle;Epithelial;Endothelial;Brain	NA	NA	NA	NA	NA	1380.bed
235	codex	0.0321141	0.824893	55	1173	1073	1142	1173	1130	777	25321	295082	1	1972	Mobilised CD34+ cells isolated from the healthly peripheral blood.	Hematopoietic Stem and Progenitor Cells	NA	LYL1	NA	GSE45144	GSM1097882_LYL1.bed
1614	sheffield_dnase	0.0320191	0.63436	8	1174	1329	2016	2016	1510	147	25368	295712	1	221	Epithelial;Muscle;Skin	NA	NA	NA	NA	NA	1521.bed
2797	sheffield_dnase	0.0317832	0.671293	11	1175	1267	1865	1865	1440	191	25365	295668	1	309	Hematopoietic;Stem;Colon;Liver;Prostate;Mammary;Brain;Epithelial	NA	NA	NA	NA	NA	753.bed
1926	sheffield_dnase	0.0316999	0.597833	6	1176	1382	2140	2140	1570	117	25370	295742	1	4709	sheffield_dnase	NA	NA	NA	NA	NA	1889.bed
3011	ucsc_features	0.0316002	0.962719	1710	1177	916	81	1177	725	20655	23666	275204	1	131780	UCSC Switch DB TSSs	NA	NA	NA	NA	NA	switchDbTss.bed
1748	sheffield_dnase	0.0312629	0.688758	13	1178	1249	1772	1772	1400	220	25363	295639	1	258	Fibroblast;Muscle;Skin;Brain;Epithelial	NA	NA	NA	NA	NA	1667.bed
1547	sheffield_dnase	0.0312184	0.65854	10	1179	1291	1906	1906	1460	177	25366	295682	1	191	Fibroblast;Brain;Endothelial;Epithelial;Muscle;Bone	NA	NA	NA	NA	NA	1448.bed
2341	sheffield_dnase	0.031001	0.678989	12	1180	1256	1822	1822	1420	206	25364	295653	1	3205	Epithelial;Prostate;Mammary	NA	NA	NA	NA	NA	2437.bed
2992	sheffield_dnase	0.0308804	0.728464	19	1181	1194	1593	1593	1320	304	25357	295555	1	821	Endothelial plus others	NA	NA	NA	NA	NA	991.bed
2246	sheffield_dnase	0.03068	0.542235	4	1182	1499	2312	2312	1660	86	25372	295773	1	98	Fibroblast;Muscle;Hematopoietic;Skin;Brain;Epithelial;Endothelial;Bone	NA	NA	NA	NA	NA	2315.bed
1785	sheffield_dnase	0.0306676	0.630071	8	1183	1337	2016	2016	1510	148	25368	295711	1	168	Fibroblast;Muscle;Skin;Brain;Epithelial;Endothelial	NA	NA	NA	NA	NA	1713.bed
2790	sheffield_dnase	0.0306339	0.613556	7	1184	1361	2071	2071	1540	133	25369	295726	1	144	Complex tissue specific	NA	NA	NA	NA	NA	744.bed
1146	sheffield_dnase	0.0302148	0.592764	6	1185	1390	2140	2140	1570	118	25370	295741	1	126	Epithelial;Fibroblast;Muscle;Brain;Primitive;Skin;Endothelial;Colon;Cervix;Liver	NA	NA	NA	NA	NA	1000.bed
2915	sheffield_dnase	0.0302148	0.592764	6	1185	1390	2140	2140	1570	118	25370	295741	1	326	Epithelial;Brain;Hematopoietic;Stem;Colon;Liver;Mammary	NA	NA	NA	NA	NA	904.bed
2391	sheffield_dnase	0.0293877	0.49964	3	1187	1591	2431	2431	1740	70	25373	295789	1	270	Hematopoietic	NA	NA	NA	NA	NA	25.bed
109	cistrome_cistrome	0.0292717	0.608976	7	1188	1371	2071	2071	1540	134	25369	295725	1	4498	cistrome_cistrome NB4 cells RXR	NB4 cells	hematopoietic stem cell	RXR	ATRA(24hr)	NA	Human_NB4-cells_RXR_ATRA-24hr_Stunnenberg.bed
1313	sheffield_dnase	0.0292411	0.565914	5	1189	1443	2219	2219	1620	103	25371	295756	1	116	Fibroblast;Muscle;Skin;Brain;Epithelial;Endothelial;Bone	NA	NA	NA	NA	NA	1197.bed
2420	sheffield_dnase	0.0292411	0.565914	5	1189	1443	2219	2219	1620	103	25371	295756	1	116	Epithelial;Fibroblast;Muscle;Brain;Hematopoietic;Primitive;Skin;Stem;Endothelial	NA	NA	NA	NA	NA	287.bed
2118	sheffield_dnase	0.0291954	0.639668	9	1191	1322	1955	1955	1490	164	25367	295695	1	388	Hematopoietic	NA	NA	NA	NA	NA	2155.bed
2833	sheffield_dnase	0.0290253	0.536001	4	1192	1508	2312	2312	1670	87	25372	295772	1	95	Epithelial;Fibroblast;Muscle;Hematopoietic;Primitive;Skin;Brain;Stem;Endothelial	NA	NA	NA	NA	NA	800.bed
2542	sheffield_dnase	0.0287943	0.587781	6	1193	1402	2140	2140	1580	119	25370	295740	1	133	Fibroblast;Muscle;Hematopoietic;Brain;Epithelial;Endothelial;Bone	NA	NA	NA	NA	NA	431.bed
1849	sheffield_dnase	0.0283281	0.660904	11	1194	1284	1865	1865	1450	194	25365	295665	1	232	Fibroblast;Muscle;Skin;Brain;Epithelial;Endothelial;Primitive	NA	NA	NA	NA	NA	1784.bed
2229	sheffield_dnase	0.0283281	0.660904	11	1194	1284	1865	1865	1450	194	25365	295665	1	233	Fibroblast;Brain;Endothelial;Epithelial;Muscle	NA	NA	NA	NA	NA	2293.bed
1757	sheffield_dnase	0.0281197	0.621665	8	1196	1349	2016	2016	1520	150	25368	295709	1	161	Fibroblast;Muscle;Skin;Brain;Epithelial;Endothelial	NA	NA	NA	NA	NA	1680.bed
2233	sheffield_dnase	0.0279655	0.604463	7	1197	1376	2071	2071	1550	135	25369	295724	1	146	Fibroblast;Muscle;Skin;Epithelial;Endothelial;Brain	NA	NA	NA	NA	NA	2299.bed
2411	sheffield_dnase	0.0277737	0.560471	5	1198	1453	2219	2219	1620	104	25371	295755	1	120	Epithelial;Fibroblast;Muscle;Hematopoietic;Cervix;Liver;Brain	NA	NA	NA	NA	NA	279.bed
1312	sheffield_dnase	0.0276991	0.647556	10	1199	1312	1906	1906	1470	180	25366	295679	1	192	Epithelial;Fibroblast;Muscle;Skin;Brain;Stem;Endothelial;Colon;Cervix;Mammary;Li	NA	NA	NA	NA	NA	1196.bed
2473	sheffield_dnase	0.0276448	0.492601	3	1200	1602	2431	2431	1740	71	25373	295788	1	79	Epithelial;Fibroblast;Muscle;Brain;Hematopoietic;Primitive;Skin;Stem;Endothelial	NA	NA	NA	NA	NA	349.bed
2464	sheffield_dnase	0.0274358	0.582881	6	1201	1413	2140	2140	1580	120	25370	295739	1	129	Epithelial;Fibroblast;Muscle;Brain;Hematopoietic;Primitive;Skin;Stem;Endothelial	NA	NA	NA	NA	NA	340.bed
2362	sheffield_dnase	0.0273026	0.353279	1	1202	1972	2679	2679	1950	33	25375	295826	1	124	Epithelial;Hematopoietic;Liver	NA	NA	NA	NA	NA	2461.bed
2860	sheffield_dnase	0.0272792	0.718993	19	1203	1205	1593	1593	1330	308	25357	295551	1	2436	Endothelial;Primitive	NA	NA	NA	NA	NA	833.bed
209	cistrome_epigenome	0.0272743	0.828692	65	1204	1068	1096	1204	1120	914	25311	294945	1	4510	cistrome_epigenome VCaP H3K27me3	VCaP	prostate	H3K27me3	R1881(16hr)	NA	Human_VCaP_H3K27me3_R1881-16hr_Chinnaiyan.bed
2049	sheffield_dnase	0.0267099	0.666045	12	1205	1278	1822	1822	1440	210	25364	295649	1	371	Hematopoietic	NA	NA	NA	NA	NA	2064.bed
2680	sheffield_dnase	0.0265114	0.691039	15	1206	1247	1713	1713	1390	253	25361	295606	1	329	Fibroblast;Brain;Hematopoietic;Primitive;Stem;Colon;Epithelial;Liver;Endothelial	NA	NA	NA	NA	NA	601.bed
1009	encode_tfbs	0.0263866	0.773912	34	1207	1144	1341	1341	1230	512	25342	295347	1	1997	ChIP K562 ZNF274_(M01)	K562	NA	ZNF274_(M01)	None	NA	wgEncodeAwgTfbsSydhK562Znf274m01UcdUniPk.narrowPeak
2442	sheffield_dnase	0.0260014	0.485758	3	1208	1617	2431	2431	1750	72	25373	295787	1	226	Hematopoietic;Endothelial;Primitive	NA	NA	NA	NA	NA	316.bed
1426	sheffield_dnase	0.0259656	0.523953	4	1209	1529	2312	2312	1680	89	25372	295770	1	1194	Primitive	NA	NA	NA	NA	NA	1326.bed
1497	sheffield_dnase	0.0259656	0.523953	4	1209	1529	2312	2312	1680	89	25372	295770	1	121	Hematopoietic;Brain;Epithelial;Endothelial;Muscle;Fibroblast	NA	NA	NA	NA	NA	14.bed
1336	sheffield_dnase	0.0257668	0.613541	8	1211	1362	2016	2016	1530	152	25368	295707	1	171	Hematopoeitic	NA	NA	NA	NA	NA	1221.bed
2826	sheffield_dnase	0.0251421	0.728432	22	1212	1195	1534	1534	1310	352	25354	295507	1	1841	Endothelial and Htr8	NA	NA	NA	NA	NA	790.bed
2492	sheffield_dnase	0.0250431	0.549892	5	1213	1481	2219	2219	1640	106	25371	295753	1	118	Fibroblast;Muscle;Hematopoietic;Skin;Brain;Epithelial;Endothelial;Bone	NA	NA	NA	NA	NA	375.bed
2404	sheffield_dnase	0.0245527	0.518129	4	1214	1545	2312	2312	1690	90	25372	295769	1	99	Epithelial;Fibroblast;Muscle;Brain;Hematopoietic;Primitive;Skin;Stem;Endothelial	NA	NA	NA	NA	NA	27.bed
2214	sheffield_dnase	0.0241349	0.423919	2	1215	1766	2564	2564	1850	55	25374	295804	1	1048	Ewing sarcoma	NA	NA	NA	NA	NA	2273.bed
2045	sheffield_dnase	0.0240936	0.697672	17	1216	1235	1652	1652	1370	284	25359	295575	1	6219	Hematopoietic	NA	NA	NA	NA	NA	2060.bed
1466	sheffield_dnase	0.023774	0.544751	5	1217	1489	2219	2219	1640	107	25371	295752	1	155	Primitive;Hematopoietic;Fibroblast;Brain;Liver;Epithelial;Muscle;Prostate;Skin;B	NA	NA	NA	NA	NA	1368.bed
1636	sheffield_dnase	0.0235663	0.633469	10	1218	1332	1906	1906	1490	184	25366	295675	1	199	Fibroblast;Muscle;Brain;Epithelial;Endothelial	NA	NA	NA	NA	NA	1543.bed
1649	sheffield_dnase	0.023316	0.644286	11	1219	1316	1865	1865	1470	199	25365	295660	1	256	Epithelial;Muscle;Skin;Brain;Fibroblast;Colon;Cervix;Liver;Endothelial;Mammary	NA	NA	NA	NA	NA	1559.bed
2182	sheffield_dnase	0.0232128	0.512434	4	1220	1560	2312	2312	1700	91	25372	295768	1	217	Epithelial;Stem;Colon;Cervix;Liver;Prostate;Mammary	NA	NA	NA	NA	NA	2234.bed
2082	sheffield_dnase	0.02304	0.840011	85	1221	1056	1018	1221	1100	1179	25291	294680	1	1965	Muscle;Endothelial;Fibroblast;Epithelial;Primitive;Brain	NA	NA	NA	NA	NA	2105.bed
1663	sheffield_dnase	0.0229917	0.472601	3	1222	1647	2431	2431	1770	74	25373	295785	1	146	Epithelial;Muscle;Endothelial;Cervix;Fibroblast;Hematopoietic	NA	NA	NA	NA	NA	1576.bed
2176	sheffield_dnase	0.0229917	0.472601	3	1222	1647	2431	2431	1770	74	25373	295785	1	169	Endothelial;Primitive;Prostate;Mammary	NA	NA	NA	NA	NA	2229.bed
2596	sheffield_dnase	0.0229917	0.472601	3	1222	1647	2431	2431	1770	74	25373	295785	1	81	Epithelial;Fibroblast;Muscle;Hematopoietic;Primitive;Skin;Brain;Endothelial;Colo	NA	NA	NA	NA	NA	495.bed
2491	sheffield_dnase	0.022574	0.60166	8	1225	1378	2016	2016	1540	155	25368	295704	1	209	Fibroblast;Muscle;Hematopoietic;Skin;Brain;Epithelial;Endothelial;Primitive	NA	NA	NA	NA	NA	374.bed
1662	sheffield_dnase	0.0220425	0.668751	14	1226	1272	1752	1752	1420	244	25362	295615	1	276	Fibroblast;Muscle;Skin;Brain;Endothelial;Epithelial	NA	NA	NA	NA	NA	1574.bed
1873	sheffield_dnase	0.0219423	0.506863	4	1227	1571	2312	2312	1700	92	25372	295767	1	285	Cervix;Epithelial	NA	NA	NA	NA	NA	1817.bed
1453	sheffield_dnase	0.0216153	0.466298	3	1228	1658	2431	2431	1770	75	25373	295784	1	173	Brain;Cervix;Mammary	NA	NA	NA	NA	NA	1354.bed
1695	sheffield_dnase	0.0215472	0.63787	11	1229	1325	1865	1865	1470	201	25365	295658	1	218	Fibroblast;Muscle;Endothelial;Epithelial;Brain	NA	NA	NA	NA	NA	1611.bed
1560	sheffield_dnase	0.0214145	0.534753	5	1230	1510	2219	2219	1650	109	25371	295750	1	118	Fibroblast;Muscle;Primitive;Brain;Epithelial;Endothelial;Cervix;Skin;Stem;Bone;L	NA	NA	NA	NA	NA	1465.bed
779	encode_tfbs	0.0210916	0.711481	21	1231	1218	1554	1554	1330	344	25355	295515	1	713	ChIP GM12878 ZZZ3	GM12878	NA	ZZZ3	None	NA	wgEncodeAwgTfbsSydhGm12878Zzz3UniPk.narrowPeak
1573	sheffield_dnase	0.0203183	0.460161	3	1232	1678	2431	2431	1780	76	25373	295783	1	109	Fibroblast;Muscle;Skin;Brain;Epithelial;Endothelial;Cervix;Primitive	NA	NA	NA	NA	NA	1479.bed
2937	sheffield_dnase	0.0200022	0.619981	10	1233	1351	1906	1906	1500	188	25366	295671	1	206	Epithelial;Fibroblast;Muscle;Brain;Hematopoietic;Primitive;Skin;Stem;Endothelial	NA	NA	NA	NA	NA	93.bed
373	codex	0.0199859	0.955527	1566	1234	926	87	1234	749	19053	23810	276806	1	20642	K562 erythrocytic leukaemia cells (ATCC CCL-243) were grown according to standar	Embryonic Stem Cell	NA	KDM4A	NA	GSE32509	GSM831035_KDM4A.bed
1259	sheffield_dnase	0.0194695	0.315082	1	1235	2107	2679	2679	2010	37	25375	295822	1	684	Hematopoietic;Endothelial	NA	NA	NA	NA	NA	1127.bed
1215	sheffield_dnase	0.0194683	0.550741	6	1236	1478	2140	2140	1620	127	25370	295732	1	282	Brain;Stem;Colon;Endothelial;Liver	NA	NA	NA	NA	NA	1077.bed
1877	sheffield_dnase	0.0194165	0.800656	56	1237	1106	1131	1237	1160	815	25320	295044	1	23329	sheffield_dnase	NA	NA	NA	NA	NA	1820.bed
2203	sheffield_dnase	0.018405	0.566666	7	1238	1442	2071	2071	1580	144	25369	295715	1	233	Epithelial	NA	NA	NA	NA	NA	2263.bed
2277	sheffield_dnase	0.0183776	0.655309	14	1239	1298	1752	1752	1430	249	25362	295610	1	273	Fibroblast;Endothelial;Epithelial;Muscle;Bone	NA	NA	NA	NA	NA	2352.bed
358	codex	0.0183054	0.807559	63	1240	1093	1105	1240	1150	909	25313	294950	1	2174	K562 erythrocytic leukaemia cells (ATCC CCL-243) were grown according to standar	Erythrocytic leukaemia cells	NA	EP300	NA	GSE32509	GSM831006_EP300.bed
2191	sheffield_dnase	0.0182836	0.520424	5	1241	1539	2219	2219	1670	112	25371	295747	1	130	Epithelial;Fibroblast;Muscle;Skin;Endothelial;Cervix;Mammary;Brain	NA	NA	NA	NA	NA	2244.bed
2880	sheffield_dnase	0.0182836	0.520424	5	1241	1539	2219	2219	1670	112	25371	295747	1	156	Epithelial;Brain;Hematopoietic;Stem;Colon;Cervix;Liver;Endothelial;Mammary	NA	NA	NA	NA	NA	864.bed
1373	sheffield_dnase	0.0182535	0.395174	2	1243	1842	2564	2564	1880	59	25374	295800	1	193	Hematopoietic	NA	NA	NA	NA	NA	126.bed
2364	sheffield_dnase	0.0182535	0.395174	2	1243	1842	2564	2564	1880	59	25374	295800	1	154	Hematopoietic;Epithelial	NA	NA	NA	NA	NA	2463.bed
2207	sheffield_dnase	0.0178991	0.306789	1	1245	2135	2679	2679	2020	38	25375	295821	1	190	Hematopoietic	NA	NA	NA	NA	NA	2267.bed
2190	sheffield_dnase	0.0176237	0.542199	6	1246	1500	2140	2140	1630	129	25370	295730	1	315	Epithelial;Cervix;Skin	NA	NA	NA	NA	NA	2243.bed
1192	sheffield_dnase	0.0175414	0.596086	9	1247	1384	1955	1955	1530	176	25367	295683	1	189	Fibroblast;Muscle;Primitive;Skin;Brain;Epithelial;Endothelial;Bone;Liver	NA	NA	NA	NA	NA	1050.bed
2282	sheffield_dnase	0.0173393	0.515817	5	1248	1553	2219	2219	1670	113	25371	295746	1	124	Epithelial;Fibroblast;Muscle;Brain;Hematopoietic;Primitive;Skin;Stem;Endothelial	NA	NA	NA	NA	NA	236.bed
2889	sheffield_dnase	0.0169472	0.619427	11	1249	1354	1865	1865	1490	207	25365	295652	1	286	Brain;Hematopoietic;Primitive;Stem;Colon;Cervix;Liver;Epithelial;Endothelial;Mus	NA	NA	NA	NA	NA	872.bed
1165	sheffield_dnase	0.0167407	0.5589	7	1250	1459	2071	2071	1590	146	25369	295713	1	176	Epithelial;Fibroblast;Brain;Hematopoietic;Primitive;Stem;Endothelial;Muscle;Colo	NA	NA	NA	NA	NA	1020.bed
2295	sheffield_dnase	0.0165187	0.480729	4	1251	1630	2312	2312	1730	97	25372	295762	1	102	Epithelial;Fibroblast;Muscle;Brain;Hematopoietic;Primitive;Skin;Stem;Endothelial	NA	NA	NA	NA	NA	238.bed
2949	sheffield_dnase	0.016441	0.511291	5	1252	1562	2219	2219	1680	114	25371	295745	1	123	Epithelial;Fibroblast;Muscle;Skin;Brain;Endothelial;Colon;Cervix;Primitive;Liver	NA	NA	NA	NA	NA	943.bed
1062	encode_tfbs	0.0164265	0.66362	16	1253	1281	1678	1678	1400	281	25360	295578	1	1217	ChIP H1-hESC c-Myc	H1-hESC	NA	c-Myc	None	NA	wgEncodeAwgTfbsUtaH1hescCmycUniPk.narrowPeak
1862	sheffield_dnase	0.0162068	0.627185	12	1254	1341	1822	1822	1470	223	25364	295636	1	618	Hematopoietic;Epithelial	NA	NA	NA	NA	NA	18.bed
2275	sheffield_dnase	0.0158659	0.382215	2	1255	1880	2564	2564	1900	61	25374	295798	1	251	Colon;Epithelial;Prostate;Mammary;Skin	NA	NA	NA	NA	NA	2350.bed
2715	sheffield_dnase	0.0158659	0.382215	2	1255	1880	2564	2564	1900	61	25374	295798	1	72	Fibroblast;Muscle;Brain;Hematopoietic;Skin;Epithelial;Endothelial;Cervix;Primiti	NA	NA	NA	NA	NA	645.bed
1782	sheffield_dnase	0.0155866	0.506843	5	1257	1572	2219	2219	1680	115	25371	295744	1	145	Skin;Brain;Endothelial;Epithelial;Fibroblast	NA	NA	NA	NA	NA	1710.bed
2030	sheffield_dnase	0.0155866	0.506843	5	1257	1572	2219	2219	1680	115	25371	295744	1	1964	sheffield_dnase	NA	NA	NA	NA	NA	2034.bed
603	encode_tfbs	0.0155395	0.783848	52	1259	1131	1168	1259	1190	773	25324	295086	1	3997	ChIP H1-hESC POU5F1_(SC-9081)	H1-hESC	NA	POU5F1_(SC-9081)	None	NA	wgEncodeAwgTfbsHaibH1hescPou5f1sc9081V0416102UniPk.narrowPeak
2086	sheffield_dnase	0.015409	0.691357	21	1260	1246	1554	1554	1350	354	25355	295505	1	28735	Jurkat	NA	NA	NA	NA	NA	2110.bed
1820	sheffield_dnase	0.0153903	0.58609	9	1261	1405	1955	1955	1540	179	25367	295680	1	1090	Endothelial	NA	NA	NA	NA	NA	1753.bed
2201	sheffield_dnase	0.015217	0.551344	7	1262	1476	2071	2071	1600	148	25369	295711	1	175	Muscle;Epithelial;Endothelial;Fibroblast;Brain	NA	NA	NA	NA	NA	2260.bed
2245	sheffield_dnase	0.0151347	0.291448	1	1263	2187	2679	2679	2040	40	25375	295819	1	117	Epithelial;Hematopoietic	NA	NA	NA	NA	NA	2314.bed
2810	sheffield_dnase	0.0151347	0.291448	1	1263	2187	2679	2679	2040	40	25375	295819	1	215	Hematopoietic;Mammary	NA	NA	NA	NA	NA	766.bed
2216	sheffield_dnase	0.0150492	0.568625	8	1265	1437	2016	2016	1570	164	25368	295695	1	1990	Prostate and Breast Cancer	NA	NA	NA	NA	NA	2277.bed
1505	sheffield_dnase	0.0147283	0.470988	4	1266	1652	2312	2312	1740	99	25372	295760	1	170	Hematopoietic	NA	NA	NA	NA	NA	1406.bed
2348	sheffield_dnase	0.0147121	0.639875	14	1267	1321	1752	1752	1450	255	25362	295604	1	285	Complex tissue specific	NA	NA	NA	NA	NA	2445.bed
1900	sheffield_dnase	0.0146658	0.784547	54	1268	1129	1150	1268	1180	802	25322	295057	1	6619	Colon;Mammary	NA	NA	NA	NA	NA	1855.bed
1577	sheffield_dnase	0.0140942	0.57961	9	1269	1421	1955	1955	1550	181	25367	295678	1	192	Fibroblast;Muscle;Skin;Brain;Epithelial;Endothelial;Cervix	NA	NA	NA	NA	NA	1482.bed
2972	sheffield_dnase	0.0140018	0.498176	5	1270	1597	2219	2219	1700	117	25371	295742	1	174	Complex tissue specific	NA	NA	NA	NA	NA	970.bed
2658	sheffield_dnase	0.0139038	0.466277	4	1271	1659	2312	2312	1750	100	25372	295759	1	202	Hematopoietic;Epithelial	NA	NA	NA	NA	NA	572.bed
2314	sheffield_dnase	0.0138231	0.543989	7	1272	1491	2071	2071	1610	150	25369	295709	1	162	Fibroblast;Muscle;Brain;Epithelial;Endothelial;Bone	NA	NA	NA	NA	NA	2401.bed
2927	sheffield_dnase	0.0137856	0.370078	2	1273	1911	2564	2564	1920	63	25374	295796	1	94	Epithelial;Brain;Hematopoietic;Stem;Muscle;Fibroblast;Colon;Liver;Endothelial;Sk	NA	NA	NA	NA	NA	918.bed
864	encode_tfbs	0.0134429	0.729753	32	1274	1189	1360	1360	1270	511	25344	295348	1	4088	ChIP HeLa-S3 SPT20	HeLa-S3	NA	SPT20	None	NA	wgEncodeAwgTfbsSydhHelas3Spt20UniPk.narrowPeak
2319	sheffield_dnase	0.0132676	0.493953	5	1275	1601	2219	2219	1700	118	25371	295741	1	129	Fibroblast;Muscle;Brain;Epithelial;Endothelial;Cervix;Liver;Skin;Bone	NA	NA	NA	NA	NA	2406.bed
1973	sheffield_dnase	0.0131717	0.540384	7	1276	1504	2071	2071	1620	151	25369	295708	1	388	Cervix;Endothelial;Primitive	NA	NA	NA	NA	NA	1958.bed
2054	sheffield_dnase	0.0131328	0.710263	27	1277	1221	1432	1432	1310	443	25349	295416	1	10488	Hematopoietic	NA	NA	NA	NA	NA	2072.bed
1534	sheffield_dnase	0.0131234	0.461659	4	1278	1673	2312	2312	1750	101	25372	295758	1	106	Fibroblast;Muscle;Brain;Epithelial;Endothelial;Bone	NA	NA	NA	NA	NA	1435.bed
1559	sheffield_dnase	0.0131234	0.461659	4	1278	1673	2312	2312	1750	101	25372	295758	1	113	Epithelial;Fibroblast;Brain;Hematopoietic;Primitive;Stem;Endothelial;Muscle;Colo	NA	NA	NA	NA	NA	1464.bed
2627	sheffield_dnase	0.0131234	0.461659	4	1278	1673	2312	2312	1750	101	25372	295758	1	160	Cervix;Endothelial	NA	NA	NA	NA	NA	538.bed
951	encode_tfbs	0.0128667	0.829138	100	1281	1067	980	1281	1110	1405	25276	294454	1	4074	ChIP K562 GATA-1	K562	NA	GATA-1	None	NA	wgEncodeAwgTfbsSydhK562Gata1UcdUniPk.narrowPeak
1810	sheffield_dnase	0.0128035	0.277568	1	1282	2231	2679	2679	2060	42	25375	295817	1	212	Hematopoietic	NA	NA	NA	NA	NA	174.bed
294	codex	0.0127972	0.647473	16	1283	1313	1678	1678	1420	288	25360	295571	1	612	Kasumi-1 (AML FAB M2) with t(8;21) translocation and mismatch siRNA derived from	Acute Myeloid Leukemia	NA	CEBPA	NA	GSE60131	GSM1501162_CEBPA.bed
1427	sheffield_dnase	0.0127687	0.610799	12	1284	1366	1822	1822	1490	229	25364	295630	1	490	Epithelial	NA	NA	NA	NA	NA	1328.bed
2428	sheffield_dnase	0.0125698	0.4898	5	1285	1608	2219	2219	1700	119	25371	295740	1	129	Epithelial;Fibroblast;Muscle;Brain;Hematopoietic;Primitive;Skin;Stem;Endothelial	NA	NA	NA	NA	NA	299.bed
293	codex	0.0124885	0.666957	19	1286	1275	1593	1593	1380	332	25357	295527	1	839	Kasumi-1 (AML FAB M2) with t(8;21) translocation and RUNX1/ETO siRNA derived fro	Acute Myeloid Leukemia	NA	EP300	NA	GSE60131	GSM1466007_EP300.bed
2533	sheffield_dnase	0.0123378	0.570154	9	1287	1432	1955	1955	1560	184	25367	295675	1	251	Hematopoietic;Colon;Cervix;Liver;Mammary;Skin;Epithelial;Fibroblast	NA	NA	NA	NA	NA	421.bed
1753	sheffield_dnase	0.0119735	0.358689	2	1288	1949	2564	2564	1930	65	25374	295794	1	269	Epithelial;Cervix;Liver	NA	NA	NA	NA	NA	1674.bed
1687	sheffield_dnase	0.0119067	0.485717	5	1289	1618	2219	2219	1710	120	25371	295739	1	313	Hematopoietic;Endothelial	NA	NA	NA	NA	NA	1602.bed
1749	sheffield_dnase	0.0119067	0.485717	5	1289	1618	2219	2219	1710	120	25371	295739	1	128	Fibroblast;Brain;Epithelial;Endothelial;Muscle;Bone	NA	NA	NA	NA	NA	1668.bed
2695	sheffield_dnase	0.0118971	0.676058	21	1291	1258	1554	1554	1370	362	25355	295497	1	493	Muscle;Fibroblast	NA	NA	NA	NA	NA	620.bed
1246	sheffield_dnase	0.0117781	0.271112	1	1292	2255	2679	2679	2080	43	25375	295816	1	132	Epithelial;Colon;Liver	NA	NA	NA	NA	NA	1111.bed
1166	sheffield_dnase	0.0116858	0.452692	4	1293	1698	2312	2312	1770	103	25372	295756	1	118	Epithelial;Fibroblast;Muscle;Brain;Primitive;Skin;Stem;Endothelial;Colon;Cervix;	NA	NA	NA	NA	NA	1021.bed
2435	sheffield_dnase	0.0112226	0.678262	22	1294	1257	1534	1534	1360	378	25354	295481	1	6086	Stem	NA	NA	NA	NA	NA	304.bed
1228	sheffield_dnase	0.0111572	0.353253	2	1295	1973	2564	2564	1940	66	25374	295793	1	81	Epithelial;Fibroblast;Muscle;Brain;Skin;Colon;Cervix;Liver;Endothelial;Primitive	NA	NA	NA	NA	NA	1092.bed
2056	sheffield_dnase	0.0108828	0.545335	8	1296	1488	2016	2016	1600	171	25368	295688	1	193	Epithelial;Fibroblast;Muscle;Primitive;Skin;Brain;Endothelial;Colon;Cervix;Liver	NA	NA	NA	NA	NA	2074.bed
2164	sheffield_dnase	0.0108358	0.264949	1	1297	2276	2679	2679	2080	44	25375	295815	1	230	Hematopoietic	NA	NA	NA	NA	NA	2217.bed
50	cistrome_cistrome	0.010469	0.871593	211	1298	1008	761	1298	1020	2819	25165	293040	1	5280	cistrome_cistrome MCF-7 ESR1	MCF-7	breast	ESR1	E2(45min)	NA	Human_MCF-7_ESR1_E2-45min_Weisz.bed
1730	sheffield_dnase	0.0103956	0.347979	2	1299	1992	2564	2564	1950	67	25374	295792	1	128	Endothelial and Lymphoblast specific	NA	NA	NA	NA	NA	165.bed
1513	sheffield_dnase	0.0100743	0.49958	6	1300	1593	2140	2140	1680	140	25370	295719	1	174	Epithelial;Fibroblast;Brain;Colon;Cervix;Muscle	NA	NA	NA	NA	NA	1415.bed
1170	sheffield_dnase	0.010011	0.595192	12	1301	1385	1822	1822	1500	235	25364	295624	1	1289	Hematopoietic;Liver	NA	NA	NA	NA	NA	1025.bed
1339	sheffield_dnase	0.00996984	0.259061	1	1302	2293	2679	2679	2090	45	25375	295814	1	214	Primitive;Epithelial;Skin	NA	NA	NA	NA	NA	1224.bed
1198	sheffield_dnase	0.00962843	0.622114	15	1303	1348	1713	1713	1450	281	25361	295578	1	487	SK-N-SH_RA and HepG2	NA	NA	NA	NA	NA	1058.bed
103	cistrome_cistrome	0.00958923	0.760845	51	1304	1154	1180	1304	1210	781	25325	295078	1	3912	cistrome_cistrome NB4 cells PML	NB4 cells	hematopoietic stem cell	PML	No treatment	NA	Human_NB4-cells_PML_No-treatment_Stunnenberg.bed
2326	sheffield_dnase	0.00955918	0.397396	3	1305	1836	2431	2431	1860	88	25373	295771	1	102	Fibroblast;Muscle;Skin;Brain;Epithelial;Endothelial;Cervix;Primitive	NA	NA	NA	NA	NA	2414.bed
1937	sheffield_dnase	0.00928666	0.601282	13	1306	1379	1772	1772	1490	252	25363	295607	1	11199	sheffield_dnase	NA	NA	NA	NA	NA	1900.bed
1206	sheffield_dnase	0.00924827	0.435763	4	1307	1734	2312	2312	1780	107	25372	295752	1	175	Epithelial;Brain;Hematopoietic;Stem;Fibroblast;Colon;Cervix;Liver;Endothelial;Mu	NA	NA	NA	NA	NA	1068.bed
1287	sheffield_dnase	0.00917378	0.253428	1	1308	2319	2679	2679	2100	46	25375	295813	1	137	Epithelial;Liver;Endothelial;Primitive	NA	NA	NA	NA	NA	1162.bed
2499	sheffield_dnase	0.00902221	0.337891	2	1309	2029	2564	2564	1970	69	25374	295790	1	152	Epithelial;Brain;Hematopoietic;Stem;Colon;Cervix;Liver;Mammary	NA	NA	NA	NA	NA	384.bed
2531	sheffield_dnase	0.00902221	0.337891	2	1309	2029	2564	2564	1970	69	25374	295790	1	74	Fibroblast;Muscle;Hematopoietic;Primitive;Skin;Brain;Epithelial;Endothelial;Cerv	NA	NA	NA	NA	NA	42.bed
1173	sheffield_dnase	0.00896861	0.392929	3	1311	1851	2431	2431	1860	89	25373	295770	1	183	Epithelial;Endothelial;Skin	NA	NA	NA	NA	NA	1028.bed
2513	sheffield_dnase	0.00896861	0.392929	3	1311	1851	2431	2431	1860	89	25373	295770	1	95	Epithelial;Fibroblast;Muscle;Brain;Primitive;Hematopoietic;Skin;Endothelial;Colo	NA	NA	NA	NA	NA	398.bed
2244	sheffield_dnase	0.00890117	0.513182	7	1313	1558	2071	2071	1650	159	25369	295700	1	180	Fibroblast;Muscle;Skin;Brain;Epithelial	NA	NA	NA	NA	NA	2313.bed
1562	sheffield_dnase	0.00862	0.489095	6	1314	1610	2140	2140	1690	143	25370	295716	1	201	Epithelial;Muscle;Brain	NA	NA	NA	NA	NA	1467.bed
1742	sheffield_dnase	0.00859552	0.546383	9	1315	1487	1955	1955	1590	192	25367	295667	1	213	Fibroblast;Muscle;Brain;Endothelial;Epithelial;Skin	NA	NA	NA	NA	NA	1661.bed
191	cistrome_epigenome	0.00855693	0.869341	221	1316	1011	738	1316	1020	2960	25155	292899	1	4840	cistrome_epigenome MCF-7 H3R17me2	MCF-7	breast	H3R17me2	E2(45min)	NA	Human_MCF-7_H3R17me2_E2-45min_Brown.bed
1897	sheffield_dnase	0.00835431	0.662467	22	1317	1282	1534	1534	1380	387	25354	295472	1	2200	NHEK and Epithelial	NA	NA	NA	NA	NA	1848.bed
1989	sheffield_dnase	0.0082197	0.427764	4	1318	1759	2312	2312	1800	109	25372	295750	1	136	Epithelial;Fibroblast;Muscle;Skin;Cervix;Prostate;Mammary	NA	NA	NA	NA	NA	1979.bed
1333	sheffield_dnase	0.00811131	0.45891	5	1319	1680	2219	2219	1740	127	25371	295732	1	149	Epithelial;Fibroblast;Brain;Hematopoietic;Primitive;Stem;Endothelial;Muscle;Colo	NA	NA	NA	NA	NA	1218.bed
1909	sheffield_dnase	0.00811131	0.45891	5	1319	1680	2219	2219	1740	127	25371	295732	1	335	Endothelial;Epithelial;Primitive	NA	NA	NA	NA	NA	1866.bed
2565	sheffield_dnase	0.00778417	0.555043	10	1321	1469	1906	1906	1570	210	25366	295649	1	319	Brain;Primitive;Hematopoietic;Stem;Colon;Liver;Epithelial;Endothelial;Fibroblast	NA	NA	NA	NA	NA	452.bed
1924	sheffield_dnase	0.00774736	0.423874	4	1322	1767	2312	2312	1800	110	25372	295749	1	162	Fibroblast;Muscle;Skin;Brain;Endothelial;Epithelial;Primitive	NA	NA	NA	NA	NA	1885.bed
2854	sheffield_dnase	0.00774736	0.423874	4	1322	1767	2312	2312	1800	110	25372	295749	1	264	Hematopoietic;Liver;Endothelial;Prostate;Bone	NA	NA	NA	NA	NA	824.bed
1579	sheffield_dnase	0.00767365	0.455323	5	1324	1690	2219	2219	1740	128	25371	295731	1	138	Fibroblast;Muscle;Skin;Brain;Epithelial;Endothelial	NA	NA	NA	NA	NA	1484.bed
1881	sheffield_dnase	0.00767365	0.455323	5	1324	1690	2219	2219	1740	128	25371	295731	1	217	Epithelial;Primitive;Brain;Colon;Cervix;Muscle;Mammary;Skin	NA	NA	NA	NA	NA	1825.bed
2490	sheffield_dnase	0.00766506	0.503674	7	1326	1581	2071	2071	1660	162	25369	295697	1	195	Hematopoietic;Fibroblast;Brain;Muscle	NA	NA	NA	NA	NA	373.bed
429	encode_segmentation	0.00755886	0.859457	197	1327	1027	784	1327	1050	2669	25179	293190	1	22253	Promoter Flank Segments	HeLa-S3	NA	NA	NA	ENCODE segmentation	Helas3_PF.bed
2027	sheffield_dnase	0.00736529	0.479015	6	1328	1634	2140	2140	1700	146	25370	295713	1	198	Epithelial;Fibroblast;Brain;Hematopoietic;Stem;Muscle;Colon;Cervix;Liver;Endothe	NA	NA	NA	NA	NA	2031.bed
1599	sheffield_dnase	0.00725848	0.451792	5	1329	1703	2219	2219	1750	129	25371	295730	1	364	Hematopoietic	NA	NA	NA	NA	NA	1504.bed
2321	sheffield_dnase	0.00698688	0.475755	6	1330	1639	2140	2140	1700	147	25370	295712	1	161	Epithelial;Fibroblast;Brain;Hematopoietic;Primitive;Skin;Stem;Endothelial;Muscle	NA	NA	NA	NA	NA	241.bed
2650	sheffield_dnase	0.00693966	0.376024	3	1331	1894	2431	2431	1890	93	25373	295766	1	249	Colon;Cervix;Hematopoietic	NA	NA	NA	NA	NA	564.bed
1760	sheffield_dnase	0.00687942	0.416302	4	1332	1783	2312	2312	1810	112	25372	295747	1	119	Epithelial;Fibroblast;Muscle;Skin;Brain;Endothelial;Cervix;Primitive;Bone	NA	NA	NA	NA	NA	1683.bed
2033	sheffield_dnase	0.00676149	0.515189	8	1333	1555	2016	2016	1630	181	25368	295678	1	235	Brain;Endothelial;Epithelial;Fibroblast	NA	NA	NA	NA	NA	2041.bed
2013	sheffield_dnase	0.00650642	0.372023	3	1334	1903	2431	2431	1890	94	25373	295765	1	366	Hematopoietic	NA	NA	NA	NA	NA	2012.bed
2383	sheffield_dnase	0.00649132	0.444892	5	1335	1718	2219	2219	1760	131	25371	295728	1	187	Epithelial;Skin;Colon;Fibroblast;Endothelial;Primitive;Liver;Mammary	NA	NA	NA	NA	NA	2490.bed
1266	sheffield_dnase	0.00628453	0.469366	6	1336	1654	2140	2140	1710	149	25370	295710	1	163	Fibroblast;Muscle;Skin;Brain;Epithelial;Endothelial;Cervix;Primitive;Bone	NA	NA	NA	NA	NA	1140.bed
2398	sheffield_dnase	0.00626649	0.491531	7	1337	1605	2071	2071	1670	166	25369	295693	1	197	Epithelial;Fibroblast;Muscle;Brain;Skin;Stem;Colon;Cervix;Liver;Mammary	NA	NA	NA	NA	NA	260.bed
2697	sheffield_dnase	0.00609941	0.368105	3	1338	1918	2431	2431	1900	95	25373	295764	1	105	Muscle;Hematopoietic;Epithelial;Endothelial;Fibroblast;Skin;Brain	NA	NA	NA	NA	NA	622.bed
2688	sheffield_dnase	0.00606476	0.613404	17	1339	1363	1652	1652	1450	323	25359	295536	1	391	Hematopoietic;Liver;Epithelial;Endothelial;Muscle;Bone;Fibroblast;Brain	NA	NA	NA	NA	NA	610.bed
2195	sheffield_dnase	0.00605726	0.228578	1	1340	2398	2679	2679	2140	51	25375	295808	1	305	Epithelial;Prostate;Mammary	NA	NA	NA	NA	NA	2250.bed
1507	sheffield_dnase	0.00595895	0.466235	6	1341	1660	2140	2140	1710	150	25370	295709	1	188	Hematopoietic;Skin;Endothelial;Primitive;Fibroblast	NA	NA	NA	NA	NA	1409.bed
2184	sheffield_dnase	0.00588451	0.310853	2	1342	2121	2564	2564	2010	75	25374	295784	1	205	Epithelial;Prostate;Mammary	NA	NA	NA	NA	NA	2237.bed
6	cistrome_cistrome	0.00584249	0.956273	2961	1343	924	42	1343	770	35909	22415	259950	1	29480	cistrome_cistrome A594 cells PolIIser2	A594 cells	lung	PolIIser2	DEX(1hr)	NA	Human_A594--cells_PolIIser2_DEX-1hr_Myers.bed
1836	sheffield_dnase	0.00580171	0.438199	5	1344	1730	2219	2219	1760	133	25371	295726	1	186	Muscle;Skin;Brain;Endothelial;Fibroblast;Epithelial;Primitive	NA	NA	NA	NA	NA	1769.bed
2270	sheffield_dnase	0.00574995	0.405438	4	1345	1817	2312	2312	1820	115	25372	295744	1	134	Epithelial;Brain;Hematopoietic;Skin;Colon;Cervix;Liver;Endothelial;Fibroblast;Pr	NA	NA	NA	NA	NA	2342.bed
2432	sheffield_dnase	0.00566098	0.521902	9	1346	1534	1955	1955	1610	201	25367	295658	1	284	Stem plus others	NA	NA	NA	NA	NA	301.bed
2334	sheffield_dnase	0.00548366	0.434927	5	1347	1738	2219	2219	1770	134	25371	295725	1	352	Prostate;Mammary;Epithelial	NA	NA	NA	NA	NA	2429.bed
2520	sheffield_dnase	0.00547814	0.306762	2	1348	2136	2564	2564	2020	76	25374	295783	1	288	Stem;Colon;Liver;Hematopoietic	NA	NA	NA	NA	NA	404.bed
1828	sheffield_dnase	0.00537937	0.482801	7	1349	1627	2071	2071	1680	169	25369	295690	1	204	Muscle;Skin;Brain;Endothelial;Fibroblast;Epithelial;Primitive	NA	NA	NA	NA	NA	1761.bed
102	cistrome_cistrome	0.00519502	0.639305	22	1350	1323	1534	1534	1400	401	25354	295458	1	4179	cistrome_cistrome NB4 cells PML	NB4 cells	hematopoietic stem cell	PML	ATRA(24hr)	NA	Human_NB4-cells_PML_ATRA-24hr_Stunnenberg.bed
2675	sheffield_dnase	0.00515128	0.516757	9	1351	1549	1955	1955	1620	203	25367	295656	1	226	Epithelial;Fibroblast;Muscle;Primitive;Skin;Brain;Endothelial;Cervix;Liver;Mamma	NA	NA	NA	NA	NA	597.bed
1557	sheffield_dnase	0.00502087	0.356833	3	1352	1959	2431	2431	1910	98	25373	295761	1	120	Fibroblast;Muscle;Hematopoietic;Skin;Brain;Endothelial;Epithelial;Cervix;Primiti	NA	NA	NA	NA	NA	1461.bed
1326	sheffield_dnase	0.00474633	0.298894	2	1353	2164	2564	2564	2030	78	25374	295781	1	509	Stem;Colon;Liver	NA	NA	NA	NA	NA	1210.bed
1880	sheffield_dnase	0.00470431	0.353228	3	1354	1975	2431	2431	1920	99	25373	295760	1	154	Muscle;Skin;Cervix;Endothelial;Epithelial;Primitive	NA	NA	NA	NA	NA	1824.bed
146	cistrome_cistrome	0.00467495	0.865704	260	1355	1018	681	1355	1020	3496	25116	292363	1	13863	cistrome_cistrome metastatic prostate cancer tissue PolII	metastatic prostate cancer tissue	prostate	PolII	No treatment	NA	Human_metastatic-prostate-cancer-tissue_PolII_No-treatment_Chinnaiyan.bed
2403	sheffield_dnase	0.00462854	0.591976	16	1356	1393	1678	1678	1480	315	25360	295544	1	372	SK-N-SH_RA specific	NA	NA	NA	NA	NA	266.bed
1603	sheffield_dnase	0.00462624	0.425399	5	1357	1764	2219	2219	1780	137	25371	295722	1	160	Fibroblast;Muscle;Skin;Brain;Epithelial;Endothelial;Cervix;Primitive;Bone	NA	NA	NA	NA	NA	1510.bed
2524	sheffield_dnase	0.00452526	0.538689	11	1358	1506	1865	1865	1580	238	25365	295621	1	254	Epithelial;Fibroblast;Muscle;Brain;Hematopoietic;Primitive;Skin;Stem;Endothelial	NA	NA	NA	NA	NA	41.bed
1747	sheffield_dnase	0.00437005	0.422315	5	1359	1773	2219	2219	1780	138	25371	295721	1	158	Fibroblast;Muscle;Skin;Brain;Epithelial;Endothelial;Primitive	NA	NA	NA	NA	NA	1666.bed
2931	sheffield_dnase	0.00437005	0.422315	5	1359	1773	2219	2219	1780	138	25371	295721	1	184	Epithelial;Fibroblast;Muscle;Brain;Hematopoietic;Primitive;Skin;Endothelial;Colo	NA	NA	NA	NA	NA	922.bed
1645	sheffield_dnase	0.00435125	0.490772	8	1361	1606	2016	2016	1660	190	25368	295669	1	234	Brain;Hematopoietic;Fibroblast	NA	NA	NA	NA	NA	1554.bed
1414	sheffield_dnase	0.00431719	0.448294	6	1362	1712	2140	2140	1740	156	25370	295703	1	170	Epithelial;Fibroblast;Brain;Hematopoietic;Primitive;Stem;Endothelial;Muscle;Colo	NA	NA	NA	NA	NA	1314.bed
2075	sheffield_dnase	0.00413751	0.534196	11	1363	1512	1865	1865	1580	240	25365	295619	1	277	Fibroblast;Brain;Epithelial;Muscle;Skin	NA	NA	NA	NA	NA	2094.bed
1803	sheffield_dnase	0.00405915	0.504327	9	1364	1579	1955	1955	1630	208	25367	295651	1	243	Fibroblast;Brain;Epithelial;Endothelial;Muscle	NA	NA	NA	NA	NA	1733.bed
2268	sheffield_dnase	0.00400433	0.208166	1	1365	2466	2679	2679	2170	56	25375	295803	1	169	Endothelial;Primitive;Prostate;Mammary	NA	NA	NA	NA	NA	2340.bed
2076	sheffield_dnase	0.00389778	0.416279	5	1366	1784	2219	2219	1790	140	25371	295719	1	453	Epithelial;Skin	NA	NA	NA	NA	NA	2095.bed
1355	sheffield_dnase	0.00383236	0.591407	17	1367	1394	1652	1652	1470	335	25359	295524	1	380	Complex tissue specific	NA	NA	NA	NA	NA	1243.bed
2273	sheffield_dnase	0.00382513	0.287821	2	1368	2203	2564	2564	2040	81	25374	295778	1	176	Epithelial;Skin	NA	NA	NA	NA	NA	2348.bed
1236	sheffield_dnase	0.00368036	0.413325	5	1369	1794	2219	2219	1790	141	25371	295718	1	147	Epithelial;Fibroblast;Muscle;Hematopoietic;Primitive;Skin;Brain;Endothelial;Cerv	NA	NA	NA	NA	NA	1100.bed
2456	sheffield_dnase	0.00368036	0.413325	5	1369	1794	2219	2219	1790	141	25371	295718	1	158	Epithelial;Fibroblast;Brain;Hematopoietic;Primitive;Stem;Muscle;Colon;Cervix;Liv	NA	NA	NA	NA	NA	333.bed
1485	sheffield_dnase	0.00347458	0.410413	5	1371	1806	2219	2219	1800	142	25371	295717	1	150	Fibroblast;Muscle;Skin;Brain;Epithelial;Endothelial	NA	NA	NA	NA	NA	1387.bed
122	cistrome_cistrome	0.00347246	0.43708	6	1372	1732	2140	2140	1750	160	25370	295699	1	395	cistrome_cistrome UPR9 cells PML	UPR9 cells	hematopoietic stem cell	PML	No treatment	NA	Human_UPR9-cells_PML_No-treatment_Stunnenberg.bed
2462	sheffield_dnase	0.00339419	0.200986	1	1373	2481	2679	2679	2180	58	25375	295801	1	85	Epithelial;Fibroblast;Brain;Hematopoietic;Primitive;Skin;Stem;Muscle;Colon;Cervi	NA	NA	NA	NA	NA	339.bed
2845	sheffield_dnase	0.00339039	0.33624	3	1374	2036	2431	2431	1950	104	25373	295755	1	156	Epithelial;Brain;Hematopoietic;Stem;Fibroblast;Colon;Cervix;Liver;Endothelial;Mu	NA	NA	NA	NA	NA	814.bed
1677	sheffield_dnase	0.00331114	0.280884	2	1375	2222	2564	2564	2050	83	25374	295776	1	95	Fibroblast;Muscle;Hematopoietic;Skin;Brain;Epithelial;Endothelial;Bone	NA	NA	NA	NA	NA	1591.bed
1861	sheffield_dnase	0.00328733	0.434364	6	1376	1739	2140	2140	1750	161	25370	295698	1	3451	Weak HFF	NA	NA	NA	NA	NA	1799.bed
1424	sheffield_dnase	0.00328264	0.546969	13	1377	1485	1772	1772	1540	277	25363	295582	1	341	Brain;Hematopoietic;Primitive;Fibroblast;Stem;Colon;Cervix;Liver;Epithelial;Endo	NA	NA	NA	NA	NA	1323.bed
627	encode_tfbs	0.00317368	0.898082	545	1378	976	379	1378	911	7058	24831	288801	1	18125	ChIP HepG2 CEBPB_(SC-150)	HepG2	NA	CEBPB_(SC-150)	None	NA	wgEncodeAwgTfbsHaibHepg2Cebpbsc150V0416101UniPk.narrowPeak
2772	sheffield_dnase	0.00312504	0.197579	1	1379	2491	2679	2679	2180	59	25375	295800	1	1863	Hematopoietic	NA	NA	NA	NA	NA	719.bed
1691	sheffield_dnase	0.00311164	0.431682	6	1380	1748	2140	2140	1760	162	25370	295697	1	271	Hematopoietic;Epithelial	NA	NA	NA	NA	NA	1608.bed
2996	sheffield_dnase	0.00306443	0.473297	8	1381	1646	2016	2016	1680	197	25368	295662	1	209	Epithelial;Fibroblast;Muscle;Skin;Brain;Endothelial;Cervix;Primitive;Bone	NA	NA	NA	NA	NA	996.bed
2899	sheffield_dnase	0.0030363	0.490178	9	1382	1607	1955	1955	1650	214	25367	295645	1	244	Fibroblast;Brain;Endothelial;Epithelial;Primitive;Muscle	NA	NA	NA	NA	NA	887.bed
370	codex	0.00303276	0.861869	280	1383	1023	652	1383	1020	3781	25096	292078	1	4814	K562 erythrocytic leukaemia cells (ATCC CCL-243) were grown according to standar	Embryonic Stem Cell	NA	CHD1	NA	GSE32509	GSM831025_CHD1.bed
1284	sheffield_dnase	0.00297801	0.55309	14	1384	1473	1752	1752	1540	295	25362	295564	1	416	Hematopoietic;Primitive;Liver;Epithelial;Endothelial;Stem;Prostate;Bone;Fibrobla	NA	NA	NA	NA	NA	1159.bed
1233	sheffield_dnase	0.00294494	0.429032	6	1385	1755	2140	2140	1760	163	25370	295696	1	177	Epithelial;Fibroblast;Muscle;Skin;Brain;Endothelial;Cervix;Bone	NA	NA	NA	NA	NA	1097.bed
1483	sheffield_dnase	0.00294494	0.429032	6	1385	1755	2140	2140	1760	163	25370	295696	1	173	Fibroblast;Muscle;Skin;Brain;Epithelial;Endothelial;Bone	NA	NA	NA	NA	NA	1385.bed
1913	sheffield_dnase	0.00294494	0.429032	6	1385	1755	2140	2140	1760	163	25370	295696	1	204	Epithelial;Fibroblast;Muscle;Skin;Endothelial;Cervix;Primitive	NA	NA	NA	NA	NA	1874.bed
2910	sheffield_dnase	0.0029213	0.401918	5	1388	1824	2219	2219	1810	145	25371	295714	1	156	Epithelial;Fibroblast;Muscle;Skin;Brain;Endothelial;Cervix;Mammary;Bone	NA	NA	NA	NA	NA	898.bed
171	cistrome_epigenome	0.00289189	0.529759	12	1389	1523	1822	1822	1580	264	25364	295595	1	2696	cistrome_epigenome LnCaP H3K9me3	LnCaP	prostate	H3K9me3	EtOH(16hr)	NA	Human_LnCaP_H3K9me3_EtOH-16hr_Chinnaiyan.bed
2828	sheffield_dnase	0.00277048	0.367114	4	1390	1921	2312	2312	1870	127	25372	295732	1	182	Muscle;Skin;Brain;Endothelial;Fibroblast;Epithelial;Primitive	NA	NA	NA	NA	NA	794.bed
2995	sheffield_dnase	0.00277048	0.367114	4	1390	1921	2312	2312	1870	127	25372	295732	1	132	Epithelial;Fibroblast;Muscle;Skin;Brain;Endothelial;Colon;Cervix;Primitive;Bone;	NA	NA	NA	NA	NA	994.bed
2172	sheffield_dnase	0.00275644	0.399163	5	1392	1831	2219	2219	1810	146	25371	295713	1	708	Liver;Epithelial	NA	NA	NA	NA	NA	2225.bed
1743	sheffield_dnase	0.00270161	0.500216	10	1393	1589	1906	1906	1630	233	25366	295626	1	317	Skin;Brain;Endothelial	NA	NA	NA	NA	NA	1662.bed
2014	sheffield_dnase	0.00264928	0.1911	1	1394	2505	2679	2679	2190	61	25375	295798	1	166	Epithelial;Hematopoietic;Skin	NA	NA	NA	NA	NA	2015.bed
2209	sheffield_dnase	0.00264928	0.1911	1	1394	2505	2679	2679	2190	61	25375	295798	1	97	Hematopoietic;Epithelial;Skin	NA	NA	NA	NA	NA	2269.bed
1456	sheffield_dnase	0.00264225	0.537262	13	1396	1507	1772	1772	1560	282	25363	295577	1	368	Fibroblast;Brain;Hematopoietic;Primitive;Stem;Epithelial;Muscle;Colon;Liver;Endo	NA	NA	NA	NA	NA	1357.bed
2840	sheffield_dnase	0.00260463	0.364245	4	1397	1930	2312	2312	1880	128	25372	295731	1	136	Epithelial;Fibroblast;Muscle;Brain;Hematopoietic;Primitive;Skin;Stem;Endothelial	NA	NA	NA	NA	NA	81.bed
1511	sheffield_dnase	0.00260054	0.396447	5	1398	1839	2219	2219	1820	147	25371	295712	1	153	Epithelial;Fibroblast;Muscle;Brain;Primitive;Hematopoietic;Skin;Stem;Endothelial	NA	NA	NA	NA	NA	1412.bed
1311	sheffield_dnase	0.00250542	0.510767	11	1399	1563	1865	1865	1610	251	25365	295608	1	270	Complex tissue specific	NA	NA	NA	NA	NA	1195.bed
1471	sheffield_dnase	0.00250072	0.463872	8	1400	1669	2016	2016	1700	201	25368	295658	1	294	Hematopoietic;Liver;Epithelial;Endothelial;Prostate;Bone;Fibroblast;Brain	NA	NA	NA	NA	NA	1372.bed
2098	sheffield_dnase	0.00247848	0.267966	2	1401	2264	2564	2564	2080	87	25374	295772	1	357	Epithelial;Mammary	NA	NA	NA	NA	NA	2126.bed
2265	sheffield_dnase	0.00247848	0.267966	2	1401	2264	2564	2564	2080	87	25374	295772	1	301	Epithelial;Prostate;Mammary;Skin	NA	NA	NA	NA	NA	2334.bed
1545	sheffield_dnase	0.00243597	0.320811	3	1403	2087	2431	2431	1970	109	25373	295750	1	113	Epithelial;Fibroblast;Muscle;Skin;Brain;Endothelial;Cervix;Bone	NA	NA	NA	NA	NA	1446.bed
1396	sheffield_dnase	0.00231375	0.391123	5	1404	1861	2219	2219	1830	149	25371	295710	1	161	Epithelial;Fibroblast;Muscle;Hematopoietic;Primitive;Skin;Brain;Endothelial;Colo	NA	NA	NA	NA	NA	1293.bed
1863	sheffield_dnase	0.00230124	0.358638	4	1405	1950	2312	2312	1890	130	25372	295729	1	149	Epithelial;Fibroblast;Muscle;Brain;Hematopoietic;Skin;Stem;Endothelial;Colon;Cer	NA	NA	NA	NA	NA	180.bed
2523	sheffield_dnase	0.00220016	0.567656	17	1406	1440	1652	1652	1500	349	25359	295510	1	38602	sheffield_dnase	NA	NA	NA	NA	NA	409.bed
2099	sheffield_dnase	0.00218202	0.388514	5	1407	1867	2219	2219	1830	150	25371	295709	1	467	Epithelial;Cervix	NA	NA	NA	NA	NA	2128.bed
2951	sheffield_dnase	0.00216265	0.355899	4	1408	1961	2312	2312	1890	131	25372	295728	1	143	Fibroblast;Muscle;Skin;Brain;Epithelial;Endothelial;Cervix;Primitive;Bone	NA	NA	NA	NA	NA	945.bed
374	codex	0.00214308	0.713184	54	1409	1217	1150	1409	1260	882	25322	294977	1	2276	K562 erythrocytic leukaemia cells (ATCC CCL-243) were grown according to standar	Embryonic Stem Cell	NA	EP300	NA	GSE32509	GSM831036_EP300.bed
1351	sheffield_dnase	0.00206825	0.18214	1	1410	2529	2679	2679	2210	64	25375	295795	1	244	Hematopoietic	NA	NA	NA	NA	NA	124.bed
382	codex	0.00206722	0.556596	16	1411	1462	1678	1678	1520	335	25360	295524	1	1125	Blast cells from human patient B with t(8;21) AML.	Acute Myeloid Leukemia	NA	RUNX1T1	NA	GSE29225	GSM850826_RUNX1T1.bed
368	codex	0.00202636	0.695693	47	1412	1240	1209	1412	1290	787	25329	295072	1	1838	K562 erythrocytic leukaemia cells (ATCC CCL-243) were grown according to standar	Erythrocytic leukaemia cells	NA	SIRT6	NA	GSE32509	GSM831020_SIRT6.bed
2107	sheffield_dnase	0.00199277	0.259031	2	1413	2294	2564	2564	2090	90	25374	295769	1	157	Hematopoietic;Epithelial;Skin	NA	NA	NA	NA	NA	214.bed
34	cistrome_cistrome	0.00197019	0.890411	532	1414	992	391	1414	932	6948	24844	288911	1	41243	cistrome_cistrome LnCaP AR	LnCaP	prostate	AR	R1881(16hr)	NA	Human_LnCaP_AR_R1881-16hr_Chinnaiyan.bed
2936	sheffield_dnase	0.00193396	0.452605	8	1415	1700	2016	2016	1710	206	25368	295653	1	261	Epithelial;Mammary	NA	NA	NA	NA	NA	928.bed
2862	sheffield_dnase	0.00192627	0.51228	12	1416	1561	1822	1822	1600	273	25364	295586	1	406	Fibroblast;Endothelial;Primitive;Muscle	NA	NA	NA	NA	NA	837.bed
2503	sheffield_dnase	0.00190928	0.350545	4	1417	1984	2312	2312	1900	133	25372	295726	1	168	Epithelial;Fibroblast;Brain;Hematopoietic;Primitive;Stem;Endothelial;Muscle;Colo	NA	NA	NA	NA	NA	389.bed
2223	sheffield_dnase	0.00185271	0.256184	2	1418	2307	2564	2564	2100	91	25374	295768	1	183	Colon;Epithelial;Mammary;Skin	NA	NA	NA	NA	NA	2285.bed
2956	sheffield_dnase	0.00176186	0.466172	9	1419	1661	1955	1955	1680	225	25367	295634	1	243	Stem plus others	NA	NA	NA	NA	NA	95.bed
1342	sheffield_dnase	0.00175369	0.17662	1	1420	2544	2679	2679	2210	66	25375	295793	1	261	Hematopoietic	NA	NA	NA	NA	NA	123.bed
2689	sheffield_dnase	0.00172237	0.253398	2	1421	2320	2564	2564	2100	92	25374	295767	1	142	Epithelial;Hematopoietic;Colon;Cervix;Mammary	NA	NA	NA	NA	NA	611.bed
326	codex	0.00172064	0.831392	208	1422	1066	770	1422	1090	2912	25168	292947	1	9130	CD36+ erythroid progenitor cells were derived from mobilised CD34+ cells isolate	Erythroid Progenitor	NA	TAL1	NA	GSE26501	GSM651544_TAL1.bed
2493	sheffield_dnase	0.00163199	0.304066	3	1423	2147	2431	2431	2000	115	25373	295744	1	210	Hematopoietic;Cervix;Liver	NA	NA	NA	NA	NA	376.bed
2380	sheffield_dnase	0.00161487	0.173983	1	1424	2553	2679	2679	2220	67	25375	295792	1	132	Epithelial;Colon;Cervix;Prostate;Mammary;Skin	NA	NA	NA	NA	NA	2488.bed
1712	sheffield_dnase	0.00159301	0.401894	6	1425	1825	2140	2140	1800	174	25370	295685	1	185	Fibroblast;Muscle;Skin;Brain;Epithelial;Endothelial;Bone	NA	NA	NA	NA	NA	1631.bed
1976	sheffield_dnase	0.00154929	0.635845	31	1426	1326	1378	1426	1380	568	25345	295291	1	9751	Skin;Hematopoietic	NA	NA	NA	NA	NA	1963.bed
2940	sheffield_dnase	0.00153569	0.800819	145	1427	1105	871	1427	1130	2108	25231	293751	1	29710	Weak Endothelial and Htr8	NA	NA	NA	NA	NA	934.bed
229	codex	0.00152646	0.843324	254	1428	1049	687	1428	1050	3505	25122	292354	1	7923	Juvenile acute myeloid leukaemia cell line carrying t(8;21) translocation RUNX1-	Leukaemia cell	NA	LMO2	NA	GSE43834	GSM1082311_LMO2.bed
2382	sheffield_dnase	0.001526	0.301444	3	1429	2156	2431	2431	2010	116	25373	295743	1	124	Epithelial;Fibroblast;Muscle;Brain;Hematopoietic;Primitive;Skin;Stem;Endothelial	NA	NA	NA	NA	NA	249.bed
2559	sheffield_dnase	0.00148819	0.248005	2	1430	2340	2564	2564	2110	94	25374	295765	1	100	Epithelial;Fibroblast;Muscle;Brain;Hematopoietic;Primitive;Skin;Stem;Endothelial	NA	NA	NA	NA	NA	447.bed
876	encode_tfbs	0.00144241	0.371183	5	1431	1907	2219	2219	1850	157	25371	295702	1	251	ChIP HeLa-S3 ZZZ3	HeLa-S3	NA	ZZZ3	None	NA	wgEncodeAwgTfbsSydhHelas3Zzz3UniPk.narrowPeak
2921	sheffield_dnase	0.00142675	0.298867	3	1432	2165	2431	2431	2010	117	25373	295742	1	233	Epithelial;Brain;Hematopoietic;Stem;Colon;Cervix;Liver;Endothelial;Mammary	NA	NA	NA	NA	NA	912.bed
2805	sheffield_dnase	0.00142564	0.487443	11	1433	1612	1865	1865	1640	263	25365	295596	1	287	Fibroblast;Brain;Hematopoietic;Primitive;Stem;Muscle;Colon;Liver;Epithelial;Endo	NA	NA	NA	NA	NA	761.bed
1162	sheffield_dnase	0.00138316	0.245394	2	1434	2347	2564	2564	2120	95	25374	295764	1	125	Epithelial;Hematopoietic;Primitive;Brain;Colon;Cervix;Muscle;Mammary;Skin;Liver	NA	NA	NA	NA	NA	1018.bed
1925	sheffield_dnase	0.00132377	0.724594	68	1435	1197	1083	1435	1240	1093	25308	294766	1	14037	Weak	NA	NA	NA	NA	NA	1888.bed
1293	sheffield_dnase	0.00130994	0.335407	4	1436	2037	2312	2312	1930	139	25372	295720	1	281	Epithelial;Fibroblast;Muscle;Brain;Hematopoietic;Primitive;Skin;Stem;Endothelial	NA	NA	NA	NA	NA	1168.bed
2094	sheffield_dnase	0.00128545	0.242837	2	1437	2352	2564	2564	2120	96	25374	295763	1	193	Epithelial;Brain;Skin;Colon;Hematopoietic	NA	NA	NA	NA	NA	2121.bed
2998	sheffield_dnase	0.00128545	0.242837	2	1437	2352	2564	2564	2120	96	25374	295763	1	100	Epithelial;Fibroblast;Muscle;Primitive;Skin;Brain;Stem;Endothelial;Colon;Cervix;	NA	NA	NA	NA	NA	998.bed
92	cistrome_cistrome	0.00127512	0.749368	87	1439	1173	1011	1439	1210	1352	25289	294507	1	8261	cistrome_cistrome MCF-7 TRIM24	MCF-7	breast	TRIM24	EtOH(6hr)	NA	Human_MCF-7_TRIM24_EtOH-6hr_Barton.bed
2586	sheffield_dnase	0.00127363	0.435674	8	1440	1736	2016	2016	1730	214	25368	295645	1	241	Brain;Hematopoietic;Stem;Colon;Cervix;Liver;Epithelial	NA	NA	NA	NA	NA	483.bed
1709	sheffield_dnase	0.00126916	0.392857	6	1441	1853	2140	2140	1810	178	25370	295681	1	186	Fibroblast;Muscle;Skin;Brain;Endothelial;Epithelial	NA	NA	NA	NA	NA	1628.bed
2019	sheffield_dnase	0.00126916	0.392857	6	1441	1853	2140	2140	1810	178	25370	295681	1	202	Muscle;Skin;Fibroblast;Brain;Endothelial;Epithelial;Primitive	NA	NA	NA	NA	NA	2023.bed
1831	sheffield_dnase	0.00124679	0.293842	3	1443	2178	2431	2431	2020	119	25373	295740	1	204	Skin;Epithelial	NA	NA	NA	NA	NA	1764.bed
1498	sheffield_dnase	0.00122971	0.33301	4	1444	2046	2312	2312	1930	140	25372	295719	1	150	Epithelial;Fibroblast;Muscle;Brain;Hematopoietic;Primitive;Skin;Stem;Endothelial	NA	NA	NA	NA	NA	140.bed
2621	sheffield_dnase	0.00119869	0.390661	6	1445	1863	2140	2140	1820	179	25370	295680	1	234	Brain;Hematopoietic;Epithelial	NA	NA	NA	NA	NA	532.bed
392	codex	0.00119455	0.240333	2	1446	2361	2564	2564	2120	97	25374	295762	1	404	Proerythroblasts were derived from CD34+ adult bone marrow cells isolated from h	Erythroblast	NA	NFE2	NA	GSE36985	GSM908059_NFE2.bed
2222	sheffield_dnase	0.00119455	0.240333	2	1446	2361	2564	2564	2120	97	25374	295762	1	109	Fibroblast;Muscle;Skin;Brain;Epithelial;Cervix;Endothelial;Prostate;Mammary	NA	NA	NA	NA	NA	2283.bed
1805	sheffield_dnase	0.00118739	0.544236	17	1448	1490	1652	1652	1530	364	25359	295495	1	405	Endothelial;Fibroblast;Epithelial;Muscle	NA	NA	NA	NA	NA	1735.bed
2904	sheffield_dnase	0.00116533	0.291392	3	1449	2190	2431	2431	2020	120	25373	295739	1	142	Fibroblast;Muscle;Brain;Endothelial;Epithelial;Primitive	NA	NA	NA	NA	NA	892.bed
1468	sheffield_dnase	0.00115405	0.412026	7	1450	1801	2071	2071	1770	198	25369	295661	1	226	Epithelial;Fibroblast;Muscle;Brain;Hematopoietic;Primitive;Skin;Stem;Endothelial	NA	NA	NA	NA	NA	137.bed
2461	sheffield_dnase	0.00108908	0.288983	3	1451	2200	2431	2431	2030	121	25373	295738	1	165	Epithelial;Fibroblast;Muscle;Brain;Hematopoietic;Skin;Stem;Endothelial;Colon;Cer	NA	NA	NA	NA	NA	338.bed
2540	sheffield_dnase	0.00108331	0.328318	4	1452	2058	2312	2312	1940	142	25372	295717	1	149	Epithelial;Fibroblast;Muscle;Brain;Hematopoietic;Primitive;Skin;Stem;Endothelial	NA	NA	NA	NA	NA	43.bed
2850	sheffield_dnase	0.00106924	0.359721	5	1453	1947	2219	2219	1870	162	25371	295697	1	174	Epithelial;Fibroblast;Muscle;Brain;Hematopoietic;Primitive;Stem;Endothelial;Colo	NA	NA	NA	NA	NA	82.bed
2822	sheffield_dnase	0.00103135	0.235476	2	1454	2380	2564	2564	2130	99	25374	295760	1	136	Epithelial;Skin;Brain;Colon;Cervix;Endothelial;Primitive;Mammary;Liver	NA	NA	NA	NA	NA	787.bed
1706	sheffield_dnase	0.00101772	0.286613	3	1455	2205	2431	2431	2030	122	25373	295737	1	133	Epithelial;Fibroblast;Muscle;Skin;Brain;Endothelial;Cervix;Mammary;Bone	NA	NA	NA	NA	NA	1625.bed
981	encode_tfbs	0.000977845	0.612107	29	1456	1365	1405	1456	1410	552	25347	295307	1	2220	ChIP K562 Pol2(phosphoS2)	K562	NA	Pol2(phosphoS2)	None	NA	wgEncodeAwgTfbsSydhK562Pol2s2UniPk.narrowPeak
16	cistrome_cistrome	0.000905078	0.827615	231	1457	1072	724	1457	1080	3248	25145	292611	1	24891	cistrome_cistrome Caco-2(proliferating) GATA6	Caco-2(proliferating)	intestine	GATA6	No treatment	NA	Human_Caco-2-proliferating_GATA6_No-treatment_Shivdasani.bed
1833	sheffield_dnase	0.000894979	0.321522	4	1458	2083	2312	2312	1950	145	25372	295714	1	311	Epithelial	NA	NA	NA	NA	NA	1766.bed
2024	sheffield_dnase	0.000894979	0.321522	4	1458	2083	2312	2312	1950	145	25372	295714	1	196	Epithelial;Brain;Hematopoietic;Skin;Fibroblast;Stem;Muscle;Colon;Cervix;Liver;En	NA	NA	NA	NA	NA	2029.bed
411	codex	0.000874695	0.74148	88	1460	1180	1009	1460	1220	1382	25288	294477	1	4067	codex Embryonic Stem Cell TP53	Embryonic Stem Cell	NA	TP53	NA	GSE39912	GSM981236_TP53.bed
2239	sheffield_dnase	0.000839736	0.351048	5	1461	1980	2219	2219	1890	166	25371	295693	1	357	Complex tissue specific	NA	NA	NA	NA	NA	2305.bed
2591	sheffield_dnase	0.000839736	0.351048	5	1461	1980	2219	2219	1890	166	25371	295693	1	175	Epithelial;Fibroblast;Muscle;Brain;Hematopoietic;Skin;Stem;Endothelial;Colon;Cer	NA	NA	NA	NA	NA	489.bed
2479	sheffield_dnase	0.000839596	0.319318	4	1463	2093	2312	2312	1960	146	25372	295713	1	155	Epithelial;Fibroblast;Muscle;Brain;Skin;Stem;Endothelial;Colon;Cervix;Primitive;	NA	NA	NA	NA	NA	355.bed
2324	sheffield_dnase	0.000775289	0.277511	3	1464	2232	2431	2431	2040	126	25373	295733	1	149	Skin;Brain;Epithelial;Muscle;Fibroblast	NA	NA	NA	NA	NA	2412.bed
2250	sheffield_dnase	0.000769127	0.153375	1	1465	2599	2679	2679	2250	76	25375	295783	1	83	Fibroblast;Muscle;Brain;Hematopoietic;Primitive;Skin;Stem;Epithelial;Endothelial	NA	NA	NA	NA	NA	232.bed
1269	sheffield_dnase	0.000768124	0.226328	2	1466	2405	2564	2564	2140	103	25374	295756	1	109	Epithelial;Fibroblast;Muscle;Primitive;Skin;Brain;Stem;Endothelial;Colon;Cervix;	NA	NA	NA	NA	NA	1144.bed
54	cistrome_cistrome	0.000740336	0.691411	58	1467	1245	1118	1467	1280	977	25318	294882	1	3305	cistrome_cistrome MCF-7 ESR1	MCF-7	breast	ESR1	EtOH(45min)	NA	Human_MCF-7_ESR1_EtOH-45min_Liu.bed
1207	sheffield_dnase	0.000713448	0.224151	2	1468	2411	2564	2564	2150	104	25374	295755	1	120	Epithelial;Fibroblast;Muscle;Brain;Hematopoietic;Primitive;Skin;Endothelial;Colo	NA	NA	NA	NA	NA	1069.bed
1536	sheffield_dnase	0.000713448	0.224151	2	1468	2411	2564	2564	2150	104	25374	295755	1	114	Fibroblast;Muscle;Skin;Brain;Epithelial;Endothelial;Colon;Bone	NA	NA	NA	NA	NA	1437.bed
2558	sheffield_dnase	0.000708305	0.151383	1	1470	2602	2679	2679	2250	77	25375	295782	1	84	Epithelial;Fibroblast;Muscle;Brain;Hematopoietic;Primitive;Skin;Stem;Endothelial	NA	NA	NA	NA	NA	446.bed
2856	sheffield_dnase	0.000686743	0.474017	12	1471	1644	1822	1822	1650	295	25364	295564	1	967	Cervix	NA	NA	NA	NA	NA	827.bed
172	cistrome_epigenome	0.000675156	0.506648	15	1472	1575	1713	1713	1590	345	25361	295514	1	4675	cistrome_epigenome LnCaP H3K9me3	LnCaP	prostate	H3K9me3	R1881(16hr)	NA	Human_LnCaP_H3K9me3_R1881-16hr_Chinnaiyan.bed
1565	sheffield_dnase	0.000672695	0.369979	6	1473	1912	2140	2140	1840	189	25370	295670	1	216	Epithelial;Fibroblast;Muscle;Brain;Hematopoietic;Primitive;Skin;Stem;Endothelial	NA	NA	NA	NA	NA	147.bed
2401	sheffield_dnase	0.000665103	0.429844	9	1474	1751	1955	1955	1730	244	25367	295615	1	325	Hematopoietic	NA	NA	NA	NA	NA	264.bed
2072	sheffield_dnase	0.000662618	0.222016	2	1475	2421	2564	2564	2150	105	25374	295754	1	204	Stem;Brain;Epithelial	NA	NA	NA	NA	NA	2091.bed
111	cistrome_cistrome	0.000619376	0.729911	85	1476	1188	1018	1476	1230	1356	25291	294503	1	1393	cistrome_cistrome PR9 cells RARA	PR9 cells	hematopoietic stem cell	RARA	ZnSO4(4hr)	NA	Human_PR9-cells_RARA_ZnSO4-4hr_Zhang.bed
2236	sheffield_dnase	0.000609062	0.30874	4	1477	2127	2312	2312	1970	151	25372	295708	1	724	Epithelial;Mammary;Skin	NA	NA	NA	NA	NA	2300.bed
2793	sheffield_dnase	0.00060072	0.147549	1	1478	2609	2679	2679	2260	79	25375	295780	1	82	Epithelial;Fibroblast;Muscle;Hematopoietic;Primitive;Skin;Brain;Endothelial;Colo	NA	NA	NA	NA	NA	748.bed
2812	sheffield_dnase	0.000598479	0.366102	6	1479	1924	2140	2140	1850	191	25370	295668	1	373	Fibroblast;Muscle;Brain;Hematopoietic;Skin;Epithelial;Endothelial;Primitive;Bone	NA	NA	NA	NA	NA	77.bed
2412	sheffield_dnase	0.000553224	0.145704	1	1480	2612	2679	2679	2260	80	25375	295779	1	87	Epithelial;Fibroblast;Muscle;Hematopoietic;Primitive;Skin;Brain;Stem;Endothelial	NA	NA	NA	NA	NA	28.bed
306	codex	0.000547822	0.814863	218	1481	1084	744	1481	1100	3113	25158	292746	1	8820	Human K562 erythroleukemia cells (ATCC # CCL-243) were cultured in RPMI medium 1	Myeloid Leukemia	NA	GATA2	NA	GSE18868	GSM467648_GATA2.bed
2260	sheffield_dnase	0.000515172	0.334899	5	1482	2039	2219	2219	1910	174	25371	295685	1	185	Epithelial;Fibroblast;Muscle;Brain;Hematopoietic;Primitive;Skin;Stem;Endothelial	NA	NA	NA	NA	NA	233.bed
1463	sheffield_dnase	0.000514019	0.264891	3	1483	2277	2431	2431	2060	132	25373	295727	1	150	Epithelial;Fibroblast;Brain;Hematopoietic;Primitive;Skin;Stem;Endothelial;Muscle	NA	NA	NA	NA	NA	1363.bed
2210	sheffield_dnase	0.000509486	0.143905	1	1484	2616	2679	2679	2260	81	25375	295778	1	83	Epithelial;Fibroblast;Muscle;Hematopoietic;Primitive;Skin;Brain;Endothelial;Colo	NA	NA	NA	NA	NA	227.bed
2063	sheffield_dnase	0.000501736	0.302722	4	1485	2151	2312	2312	1980	154	25372	295705	1	181	Epithelial;Fibroblast;Brain;Hematopoietic;Skin;Stem;Endothelial;Muscle;Colon;Cer	NA	NA	NA	NA	NA	2080.bed
1007	encode_tfbs	0.000499469	0.751982	110	1486	1170	953	1486	1200	1703	25266	294156	1	3081	ChIP K562 ZNF263	K562	NA	ZNF263	None	NA	wgEncodeAwgTfbsSydhK562Znf263UcdUniPk.narrowPeak
2906	sheffield_dnase	0.000492698	0.213865	2	1487	2450	2564	2564	2170	109	25374	295750	1	116	Fibroblast;Muscle;Skin;Brain;Epithelial;Endothelial;Cervix;Primitive	NA	NA	NA	NA	NA	894.bed
1799	sheffield_dnase	0.000479837	0.262899	3	1488	2284	2431	2431	2070	133	25373	295726	1	143	Epithelial;Fibroblast;Muscle;Skin;Brain;Endothelial;Cervix;Mammary	NA	NA	NA	NA	NA	1729.bed
2991	sheffield_dnase	0.000479837	0.262899	3	1488	2284	2431	2431	2070	133	25373	295726	1	138	Fibroblast;Muscle;Brain;Epithelial;Endothelial;Primitive;Bone	NA	NA	NA	NA	NA	990.bed
1612	sheffield_dnase	0.000473091	0.358588	6	1490	1951	2140	2140	1860	195	25370	295664	1	334	Epithelial;Brain;Hematopoietic;Stem;Colon;Cervix;Liver;Endothelial;Mammary;Muscl	NA	NA	NA	NA	NA	152.bed
2050	sheffield_dnase	0.000447888	0.260936	3	1491	2292	2431	2431	2070	134	25373	295725	1	283	Hematopoietic;Colon;Epithelial;Prostate;Mammary;Skin	NA	NA	NA	NA	NA	2065.bed
7	cistrome_cistrome	0.000436126	0.944106	3578	1492	938	31	1492	820	43819	21798	252040	1	36552	cistrome_cistrome A594 cells PolIIser2	A594 cells	lung	PolIIser2	EtOH(1hr)	NA	Human_A594--cells_PolIIser2_EtOH-1hr_Myers.bed
2708	sheffield_dnase	0.000432114	0.140437	1	1493	2624	2679	2679	2270	83	25375	295776	1	91	Epithelial;Fibroblast;Muscle;Hematopoietic;Skin;Brain;Endothelial;Cervix;Primiti	NA	NA	NA	NA	NA	635.bed
1627	sheffield_dnase	0.000428169	0.329219	5	1494	2057	2219	2219	1920	177	25371	295682	1	187	Fibroblast;Muscle;Brain;Epithelial;Endothelial;Skin;Bone	NA	NA	NA	NA	NA	1534.bed
2707	sheffield_dnase	0.00042469	0.210011	2	1495	2461	2564	2564	2170	111	25374	295748	1	141	Muscle;Skin;Brain;Endothelial;Epithelial;Fibroblast;Primitive	NA	NA	NA	NA	NA	634.bed
2600	sheffield_dnase	0.000418031	0.259002	3	1496	2295	2431	2431	2070	135	25373	295724	1	143	Epithelial;Fibroblast;Muscle;Brain;Primitive;Skin;Endothelial;Colon;Cervix;Liver	NA	NA	NA	NA	NA	499.bed
2839	sheffield_dnase	0.000418031	0.259002	3	1496	2295	2431	2431	2070	135	25373	295724	1	365	Hematopoietic;Cervix;Liver;Epithelial	NA	NA	NA	NA	NA	809.bed
2909	sheffield_dnase	0.000418031	0.259002	3	1496	2295	2431	2431	2070	135	25373	295724	1	142	Epithelial;Fibroblast;Muscle;Primitive;Skin;Brain;Endothelial;Colon;Cervix;Liver	NA	NA	NA	NA	NA	897.bed
2614	sheffield_dnase	0.000412952	0.296935	4	1499	2168	2312	2312	1990	157	25372	295702	1	184	Epithelial;Fibroblast;Muscle;Skin;Brain;Endothelial;Colon;Cervix;Primitive;Liver	NA	NA	NA	NA	NA	520.bed
2110	sheffield_dnase	0.000402421	0.559243	24	1500	1456	1485	1500	1480	500	25352	295359	1	1960	Epithelial	NA	NA	NA	NA	NA	2142.bed
2271	sheffield_dnase	0.000397954	0.138764	1	1501	2631	2679	2679	2270	84	25375	295775	1	97	Epithelial;Fibroblast;Brain;Hematopoietic;Primitive;Stem;Endothelial;Colon;Cervi	NA	NA	NA	NA	NA	2343.bed
2618	sheffield_dnase	0.000397954	0.138764	1	1501	2631	2679	2679	2270	84	25375	295775	1	899	Hematopoietic	NA	NA	NA	NA	NA	527.bed
2310	sheffield_dnase	0.000394254	0.208135	2	1503	2467	2564	2564	2180	112	25374	295747	1	119	Epithelial;Fibroblast;Muscle;Primitive;Skin;Brain;Endothelial;Cervix;Mammary;Bon	NA	NA	NA	NA	NA	2397.bed
2546	sheffield_dnase	0.00039013	0.257097	3	1504	2304	2431	2431	2080	136	25373	295723	1	145	Weak Ubiquitous	NA	NA	NA	NA	NA	435.bed
2530	sheffield_dnase	0.000388724	0.395031	8	1505	1845	2016	2016	1790	236	25368	295623	1	383	Primitive;Hematopoietic;Liver;Epithelial;Endothelial;Stem;Prostate;Brain	NA	NA	NA	NA	NA	419.bed
2934	sheffield_dnase	0.000378298	0.325538	5	1506	2065	2219	2219	1930	179	25371	295680	1	204	Fibroblast;Muscle;Brain;Epithelial;Endothelial	NA	NA	NA	NA	NA	926.bed
1410	sheffield_dnase	0.000376052	0.3742	7	1507	1896	2071	2071	1820	218	25369	295641	1	237	Epithelial;Brain;Hematopoietic;Stem;Colon;Cervix;Liver;Fibroblast;Endothelial;Pr	NA	NA	NA	NA	NA	1309.bed
1884	sheffield_dnase	0.000366496	0.137131	1	1508	2635	2679	2679	2270	85	25375	295774	1	162	Epithelial;Colon;Cervix;Mammary;Skin	NA	NA	NA	NA	NA	1829.bed
2322	sheffield_dnase	0.000365978	0.206292	2	1509	2473	2564	2564	2180	113	25374	295746	1	178	Brain;Epithelial;Fibroblast	NA	NA	NA	NA	NA	2410.bed
2552	sheffield_dnase	0.000365978	0.206292	2	1509	2473	2564	2564	2180	113	25374	295746	1	133	Epithelial;Fibroblast;Brain;Primitive;Hematopoietic;Skin;Stem;Endothelial;Muscle	NA	NA	NA	NA	NA	440.bed
1688	sheffield_dnase	0.00036406	0.255219	3	1511	2313	2431	2431	2080	137	25373	295722	1	188	Epithelial;Endothelial;Fibroblast;Skin;Brain	NA	NA	NA	NA	NA	1603.bed
1876	sheffield_dnase	0.000355146	0.37249	7	1512	1902	2071	2071	1830	219	25369	295640	1	252	Epithelial;Brain;Hematopoietic;Primitive;Stem;Fibroblast;Muscle;Colon;Cervix;Liv	NA	NA	NA	NA	NA	182.bed
2472	sheffield_dnase	0.000351791	0.349617	6	1513	1988	2140	2140	1880	200	25370	295659	1	214	Repressed in Hematopoietic	NA	NA	NA	NA	NA	348.bed
822	encode_tfbs	0.000339723	0.822697	265	1514	1075	673	1514	1090	3747	25111	292112	1	8961	ChIP HEK293 TCF7L2	HEK293	NA	TCF7L2	None	NA	wgEncodeAwgTfbsSydhHek293Tcf7l2UcdUniPk.narrowPeak
1227	sheffield_dnase	0.000339709	0.204482	2	1515	2478	2564	2564	2190	114	25374	295745	1	144	Muscle;Skin;Brain;Endothelial;Fibroblast;Epithelial;Primitive	NA	NA	NA	NA	NA	1091.bed
2133	sheffield_dnase	0.000331451	0.347877	6	1516	1993	2140	2140	1880	201	25370	295658	1	285	Epithelial;Colon;Cervix	NA	NA	NA	NA	NA	2178.bed
1918	sheffield_dnase	0.000318086	0.289553	4	1517	2196	2312	2312	2010	161	25372	295698	1	181	Epithelial;Brain;Colon;Cervix;Fibroblast	NA	NA	NA	NA	NA	1879.bed
2599	sheffield_dnase	0.000318086	0.289553	4	1517	2196	2312	2312	2010	161	25372	295698	1	169	Epithelial;Fibroblast;Muscle;Primitive;Skin;Brain;Endothelial;Cervix;Liver;Prost	NA	NA	NA	NA	NA	498.bed
2343	sheffield_dnase	0.00031695	0.251545	3	1519	2327	2431	2431	2090	139	25373	295720	1	147	Epithelial;Fibroblast;Muscle;Brain;Hematopoietic;Primitive;Skin;Stem;Endothelial	NA	NA	NA	NA	NA	244.bed
2415	sheffield_dnase	0.000313933	0.320169	5	1520	2090	2219	2219	1940	182	25371	295677	1	196	Epithelial;Fibroblast;Brain;Hematopoietic;Primitive;Stem;Muscle;Colon;Cervix;Liv	NA	NA	NA	NA	NA	282.bed
887	encode_tfbs	0.0003122	0.832678	308	1521	1065	619	1521	1070	4302	25068	291557	1	11130	ChIP HepG2 HNF4A	HepG2	NA	HNF4A	forskolin	NA	wgEncodeAwgTfbsSydhHepg2Hnf4aForsklnUniPk.narrowPeak
1951	sheffield_dnase	0.000309874	0.588172	31	1522	1401	1378	1522	1430	614	25345	295245	1	24857	sheffield_dnase	NA	NA	NA	NA	NA	1921.bed
1740	sheffield_dnase	0.000286276	0.132455	1	1523	2646	2679	2679	2280	88	25375	295771	1	91	Epithelial;Fibroblast;Hematopoietic;Skin;Brain;Endothelial;Colon;Cervix;Muscle;B	NA	NA	NA	NA	NA	166.bed
13	cistrome_cistrome	0.000268916	0.588907	32	1524	1400	1360	1524	1430	633	25344	295226	1	3334	cistrome_cistrome Caco-2(differentiated) GATA6	Caco-2(differentiated)	intestine	GATA6	No treatment	NA	Human_Caco-2-differentiated_GATA6_No-treatment_Shivdasani.bed
1179	sheffield_dnase	0.000266409	0.364169	7	1525	1932	2071	2071	1840	224	25369	295635	1	307	Weak complex tissue specific	NA	NA	NA	NA	NA	1037.bed
1707	sheffield_dnase	0.000257307	0.246229	3	1526	2344	2431	2431	2100	142	25373	295717	1	156	Epithelial;Fibroblast;Muscle;Skin;Brain;Endothelial;Cervix	NA	NA	NA	NA	NA	1626.bed
9	cistrome_cistrome	0.000255805	0.563709	27	1527	1450	1432	1527	1470	558	25349	295301	1	6490	cistrome_cistrome APL164 cells RXR	APL164 cells	hematopoietic stem cell	RXR	No treatment	NA	Human_APL164-cells_RXR_No-treatment_Stunnenberg.bed
2154	sheffield_dnase	0.000244649	0.28253	4	1528	2218	2312	2312	2020	165	25372	295694	1	777	Hematopoietic	NA	NA	NA	NA	NA	2203.bed
459	encode_tfbs	0.000240061	0.854432	445	1529	1034	462	1529	1010	6054	24931	289805	1	7247	ChIP H1-hESC CHD1_(A301-218A)	H1-hESC	NA	CHD1_(A301-218A)	None	NA	wgEncodeAwgTfbsBroadH1hescChd1a301218aUniPk.narrowPeak
1788	sheffield_dnase	0.000233877	0.195887	2	1530	2494	2564	2564	2200	119	25374	295740	1	184	Epithelial;Skin	NA	NA	NA	NA	NA	1716.bed
335	codex	0.000228809	0.73192	105	1531	1186	972	1531	1230	1670	25271	294189	1	3739	Mobilised CD34+ cells isolated from the healthly peripheral blood were expanded	Hematopoietic Stem and Progenitor Cells	NA	TCF7L2	NA	GSE29194	GSM722401_TCFL72.bed
1949	sheffield_dnase	0.00022383	0.242807	3	1532	2354	2431	2431	2110	144	25373	295715	1	161	Epithelial;Fibroblast;Brain;Hematopoietic;Primitive;Skin;Stem;Endothelial;Muscle	NA	NA	NA	NA	NA	192.bed
2969	sheffield_dnase	0.000223619	0.128087	1	1533	2653	2679	2679	2290	91	25375	295768	1	118	Epithelial;Brain;Hematopoietic;Skin;Stem;Colon;Cervix;Liver;Fibroblast;Endotheli	NA	NA	NA	NA	NA	968.bed
2104	sheffield_dnase	0.000220845	0.482975	16	1534	1626	1678	1678	1610	386	25360	295473	1	471	Epithelial;Fibroblast;Muscle;Brain;Primitive;Stem;Endothelial;Colon;Cervix;Prost	NA	NA	NA	NA	NA	2133.bed
2202	sheffield_dnase	0.000217015	0.194254	2	1535	2498	2564	2564	2200	120	25374	295739	1	130	Skin;Brain;Epithelial;Endothelial;Fibroblast;Muscle	NA	NA	NA	NA	NA	2262.bed
1443	sheffield_dnase	0.000215628	0.309945	5	1536	2125	2219	2219	1960	188	25371	295671	1	198	Epithelial;Fibroblast;Muscle;Hematopoietic;Primitive;Skin;Brain;Endothelial;Cerv	NA	NA	NA	NA	NA	1343.bed
1600	sheffield_dnase	0.000214441	0.279145	4	1537	2226	2312	2312	2020	167	25372	295692	1	407	Hematopoietic;Skin	NA	NA	NA	NA	NA	1505.bed
1910	sheffield_dnase	0.000202476	0.308304	5	1538	2129	2219	2219	1960	189	25371	295670	1	397	Epithelial	NA	NA	NA	NA	NA	1869.bed
1402	sheffield_dnase	0.00019814	0.520564	21	1539	1537	1554	1554	1540	470	25355	295389	1	569	Fibroblast;Muscle;Hematopoietic;Skin;Brain;Epithelial;Endothelial;Colon;Bone	NA	NA	NA	NA	NA	130.bed
2053	sheffield_dnase	0.000189668	0.125332	1	1540	2664	2679	2679	2290	93	25375	295766	1	175	Skin;Stem;Brain;Endothelial;Muscle;Epithelial;Cervix;Fibroblast;Liver;Hematopoie	NA	NA	NA	NA	NA	207.bed
2750	sheffield_dnase	0.000189668	0.125332	1	1540	2664	2679	2679	2290	93	25375	295766	1	148	Skin;Brain;Endothelial;Epithelial;Primitive	NA	NA	NA	NA	NA	693.bed
1272	sheffield_dnase	0.00018682	0.191068	2	1542	2507	2564	2564	2200	122	25374	295737	1	125	Fibroblast;Muscle;Primitive;Skin;Brain;Epithelial;Endothelial;Bone;Liver	NA	NA	NA	NA	NA	1147.bed
1354	sheffield_dnase	0.000181497	0.237849	3	1543	2370	2431	2431	2110	147	25373	295712	1	151	Complex tissue specific	NA	NA	NA	NA	NA	1242.bed
1567	sheffield_dnase	0.000181497	0.237849	3	1543	2370	2431	2431	2110	147	25373	295712	1	179	Brain;Epithelial;Muscle;Bone;Liver	NA	NA	NA	NA	NA	1472.bed
202	cistrome_epigenome	0.000180329	0.903405	1185	1545	972	131	1545	883	15217	24191	280642	1	35778	cistrome_epigenome T47D H3K4me1	T47D	breast	H3K4me1	E2(45min-3hr)	NA	Human_T47D_H3K4me1_E2-45min-3hr_Liu.bed
2944	sheffield_dnase	0.000175862	0.274216	4	1546	2243	2312	2312	2030	170	25372	295689	1	181	Fibroblast;Muscle;Skin;Brain;Epithelial;Endothelial;Primitive;Bone	NA	NA	NA	NA	NA	939.bed
2471	sheffield_dnase	0.000173323	0.189514	2	1547	2514	2564	2564	2210	123	25374	295736	1	129	Epithelial;Fibroblast;Muscle;Brain;Primitive;Hematopoietic;Skin;Stem;Endothelial	NA	NA	NA	NA	NA	347.bed
2147	sheffield_dnase	0.000164756	0.388417	9	1548	1868	1955	1955	1790	270	25367	295589	1	325	Epithelial;Skin	NA	NA	NA	NA	NA	2196.bed
1960	sheffield_dnase	0.000164583	0.272611	4	1549	2249	2312	2312	2040	171	25372	295688	1	194	Colo829 and NHEK	NA	NA	NA	NA	NA	1932.bed
2358	sheffield_dnase	0.000160872	0.122692	1	1550	2667	2679	2679	2300	95	25375	295764	1	102	Epithelial;Fibroblast;Muscle;Skin;Brain;Endothelial;Colon;Cervix;Primitive	NA	NA	NA	NA	NA	2457.bed
1781	sheffield_dnase	0.000157272	0.30191	5	1551	2154	2219	2219	1970	193	25371	295666	1	283	Epithelial;Brain;Colon;Cervix;Skin;Liver	NA	NA	NA	NA	NA	1709.bed
223	cistrome_epigenome	0.000154996	0.648242	55	1552	1307	1142	1552	1330	988	25321	294871	1	11237	cistrome_epigenome metastatic prostate cancer tissue H3K9me3	metastatic prostate cancer tissue	prostate	H3K9me3	No treatment	NA	Human_metastatic-prostate-cancer-tissue_H3K9me3_No-treatment_Chinnaiyan.bed
2308	sheffield_dnase	0.000154015	0.271025	4	1553	2257	2312	2312	2040	172	25372	295687	1	188	Epithelial;Fibroblast;Brain;Hematopoietic;Primitive;Skin;Stem;Endothelial;Muscle	NA	NA	NA	NA	NA	2394.bed
220	cistrome_epigenome	0.000153084	0.777438	178	1554	1136	817	1554	1170	2664	25198	293195	1	8924	cistrome_epigenome VCaP Pan-H3	VCaP	prostate	Pan-H3	regular medium	NA	Human_VCaP_Pan-H3_regular-medium_Chinnaiyan.bed
2939	sheffield_dnase	0.000151465	0.32673	6	1555	2061	2140	2140	1920	214	25370	295645	1	227	Fibroblast;Muscle;Skin;Brain;Endothelial;Epithelial;Primitive	NA	NA	NA	NA	NA	933.bed
2389	sheffield_dnase	0.00014916	0.186481	2	1556	2520	2564	2564	2210	125	25374	295734	1	128	Epithelial;Fibroblast;Muscle;Skin;Brain;Endothelial;Cervix;Primitive;Bone	NA	NA	NA	NA	NA	2497.bed
2825	sheffield_dnase	0.00014916	0.186481	2	1556	2520	2564	2564	2210	125	25374	295734	1	138	Epithelial;Fibroblast;Muscle;Brain;Hematopoietic;Primitive;Skin;Stem;Endothelial	NA	NA	NA	NA	NA	79.bed
2259	sheffield_dnase	0.000148158	0.121414	1	1558	2669	2679	2679	2300	96	25375	295763	1	652	Epithelial;Prostate	NA	NA	NA	NA	NA	2329.bed
2356	sheffield_dnase	0.000147613	0.300353	5	1559	2158	2219	2219	1980	194	25371	295665	1	237	Brain;Epithelial;Skin;Fibroblast	NA	NA	NA	NA	NA	2455.bed
2482	sheffield_dnase	0.00014571	0.451848	14	1560	1702	1752	1752	1670	361	25362	295498	1	540	Hematopoietic	NA	NA	NA	NA	NA	365.bed
637	encode_tfbs	0.000141146	0.848656	446	1561	1041	460	1561	1020	6108	24930	289751	1	20805	ChIP HepG2 HNF4A_(SC-8987)	HepG2	NA	HNF4A_(SC-8987)	None	NA	wgEncodeAwgTfbsHaibHepg2Hnf4asc8987V0416101UniPk.narrowPeak
1352	sheffield_dnase	0.000138362	0.185	2	1562	2524	2564	2564	2220	126	25374	295733	1	133	Epithelial;Fibroblast;Muscle;Skin;Brain;Endothelial;Cervix;Primitive;Bone	NA	NA	NA	NA	NA	1240.bed
2006	sheffield_dnase	0.000136449	0.120162	1	1563	2672	2679	2679	2300	97	25375	295762	1	131	Epithelial;Cervix;Liver;Skin	NA	NA	NA	NA	NA	2000.bed
1630	sheffield_dnase	0.000134837	0.267908	4	1564	2266	2312	2312	2050	174	25372	295685	1	182	Fibroblast;Muscle;Skin;Brain;Epithelial;Endothelial;Bone	NA	NA	NA	NA	NA	1537.bed
2359	sheffield_dnase	0.000134837	0.267908	4	1564	2266	2312	2312	2050	174	25372	295685	1	200	Skin;Endothelial;Epithelial;Muscle;Brain;Fibroblast	NA	NA	NA	NA	NA	2458.bed
2702	sheffield_dnase	0.000133435	0.426279	12	1566	1763	1822	1822	1720	328	25364	295531	1	416	CD14 specific	NA	NA	NA	NA	NA	627.bed
1265	sheffield_dnase	0.000124743	0.344179	7	1567	2003	2071	2071	1880	237	25369	295622	1	261	Muscle;Fibroblast;Skin;Brain;Endothelial;Cervix	NA	NA	NA	NA	NA	1138.bed
724	encode_tfbs	0.000121014	0.79054	214	1568	1119	753	1568	1150	3149	25162	292710	1	10547	ChIP T-47D ERalpha_a	T-47D	NA	ERalpha_a	Genistein_100nM	NA	wgEncodeAwgTfbsHaibT47dEralphaaPcr2xGen1hUniPk.narrowPeak
334	codex	0.000118487	0.807687	263	1569	1092	677	1569	1110	3787	25113	292072	1	9717	Mobilised CD34+ cells isolated from the healthly peripheral blood were expanded	Hematopoietic Stem and Progenitor Cells	NA	TCF7L2	NA	GSE29194	GSM722400_TCF7L2.bed
2536	sheffield_dnase	0.000115734	0.117733	1	1570	2678	2679	2679	2310	99	25375	295760	1	144	Hematopoietic;Epithelial;Cervix;Mammary;Skin	NA	NA	NA	NA	NA	424.bed
2573	sheffield_dnase	0.000112887	0.361319	8	1571	1941	2016	2016	1840	258	25368	295601	1	301	Hematopoietic;Brain;Stem;Colon;Cervix;Liver;Epithelial;Endothelial;Prostate	NA	NA	NA	NA	NA	465.bed
2167	sheffield_dnase	0.000110402	0.180696	2	1572	2533	2564	2564	2220	129	25374	295730	1	156	Muscle;Skin;Hematopoietic;Brain;Endothelial;Fibroblast;Epithelial;Primitive	NA	NA	NA	NA	NA	2220.bed
725	encode_tfbs	0.000110367	0.78884	213	1573	1122	756	1573	1150	3141	25163	292718	1	10505	ChIP T-47D ERalpha_a	T-47D	NA	ERalpha_a	Estradiol_10nM	NA	wgEncodeAwgTfbsHaibT47dEralphaaV0416102Est10nm1hUniPk.narrowPeak
239	codex	0.00010691	0.890442	973	1574	991	181	1574	915	12680	24403	283179	1	18365	Acute myelomonocytic leukaemia cell line carrying inv(16) translocation (CBFbeta	Leukaemia cell	NA	CBFB	NA	GSE46044	GSM1122302_CBFB.bed
2374	sheffield_dnase	0.000106604	0.359923	8	1575	1946	2016	2016	1850	259	25368	295600	1	294	Epithelial;Fibroblast;Muscle;Brain;Hematopoietic;Primitive;Skin;Stem;Endothelial	NA	NA	NA	NA	NA	248.bed
2274	sheffield_dnase	9.81641e-05	0.115401	1	1576	2680	2679	2680	2310	101	25375	295758	1	186	Colon;Epithelial;Cervix;Prostate;Mammary;Skin	NA	NA	NA	NA	NA	2349.bed
2365	sheffield_dnase	9.81641e-05	0.115401	1	1576	2680	2679	2680	2310	101	25375	295758	1	105	Epithelial;Fibroblast;Brain;Endothelial;Colon;Muscle;Skin	NA	NA	NA	NA	NA	2464.bed
2468	sheffield_dnase	9.81641e-05	0.115401	1	1576	2680	2679	2680	2310	101	25375	295758	1	104	Epithelial;Fibroblast;Muscle;Brain;Hematopoietic;Primitive;Skin;Stem;Endothelial	NA	NA	NA	NA	NA	344.bed
295	codex	9.2895e-05	0.798615	245	1579	1107	695	1579	1130	3568	25131	292291	1	7279	Kasumi-1 (AML FAB M2) with t(8;21) translocation and RUNX1/ETO siRNA derived fro	Acute Myeloid Leukemia	NA	CEBPA	NA	GSE60131	GSM1501163_CEBPA.bed
2258	sheffield_dnase	9.04063e-05	0.114269	1	1580	2684	2679	2684	2310	102	25375	295757	1	180	Epithelial;Stem;Colon;Cervix;Liver;Endothelial;Prostate;Mammary;Skin	NA	NA	NA	NA	NA	2328.bed
2427	sheffield_dnase	8.98058e-05	0.222692	3	1581	2419	2431	2431	2140	157	25373	295702	1	162	Epithelial;Fibroblast;Muscle;Brain;Hematopoietic;Primitive;Skin;Stem;Endothelial	NA	NA	NA	NA	NA	298.bed
2751	sheffield_dnase	8.98058e-05	0.222692	3	1581	2419	2431	2431	2140	157	25373	295702	1	172	Epithelial;Fibroblast;Muscle;Hematopoietic;Skin;Brain;Endothelial;Cervix;Primiti	NA	NA	NA	NA	NA	694.bed
1759	sheffield_dnase	8.95484e-05	0.373199	9	1583	1900	1955	1955	1810	281	25367	295578	1	309	Fibroblast;Muscle;Epithelial;Brain	NA	NA	NA	NA	NA	1682.bed
1693	sheffield_dnase	8.32617e-05	0.11316	1	1584	2687	2679	2687	2320	103	25375	295756	1	113	Epithelial;Fibroblast;Muscle;Primitive;Skin;Brain;Stem;Endothelial;Colon;Cervix;	NA	NA	NA	NA	NA	161.bed
132	cistrome_cistrome	8.18247e-05	0.448098	15	1585	1713	1713	1713	1670	390	25361	295469	1	2430	cistrome_cistrome VCaP ERG+AR	VCaP	prostate	ERG+AR	regular medium	NA	Human_VCaP_ERG+AR_regular-medium_Chinnaiyan.bed
1359	sheffield_dnase	8.16516e-05	0.175259	2	1586	2548	2564	2564	2230	133	25374	295726	1	138	Fibroblast;Muscle;Skin;Brain;Epithelial;Endothelial;Cervix;Bone	NA	NA	NA	NA	NA	1247.bed
23	cistrome_cistrome	8.11251e-05	0.905043	1408	1587	971	102	1587	887	18033	23968	277826	1	24799	cistrome_cistrome HepG2 liver cells GABP	HepG2 liver cells	liver	GABP	No treatment	NA	Human_HepG2-liver-cells_GABP_No-treatment_Wadelius.bed
1421	sheffield_dnase	7.89586e-05	0.256125	4	1588	2308	2312	2312	2070	182	25372	295677	1	199	Epithelial;Fibroblast;Muscle;Brain;Hematopoietic;Skin;Stem;Endothelial;Colon;Cer	NA	NA	NA	NA	NA	1320.bed
2407	sheffield_dnase	7.57112e-05	0.17395	2	1589	2554	2564	2564	2240	134	25374	295725	1	153	Fibroblast;Muscle;Hematopoietic;Skin;Brain;Epithelial;Endothelial;Bone	NA	NA	NA	NA	NA	272.bed
528	encode_tfbs	7.55715e-05	0.722294	115	1590	1201	938	1590	1240	1853	25261	294006	1	4260	ChIP ECC-1 ERalpha_a	ECC-1	NA	ERalpha_a	BPA_100nM	NA	wgEncodeAwgTfbsHaibEcc1EraaV0416102Bpa1hUniPk.narrowPeak
1847	sheffield_dnase	7.30922e-05	0.284226	5	1591	2213	2219	2219	2010	205	25371	295654	1	217	Muscle;Fibroblast;Endothelial;Epithelial;Skin;Brain	NA	NA	NA	NA	NA	1782.bed
1919	sheffield_dnase	7.06218e-05	0.111003	1	1592	2689	2679	2689	2320	105	25375	295754	1	107	Epithelial;Fibroblast;Muscle;Brain;Hematopoietic;Primitive;Skin;Endothelial;Colo	NA	NA	NA	NA	NA	188.bed
1927	sheffield_dnase	6.9018e-05	0.25334	4	1593	2321	2312	2321	2080	184	25372	295675	1	181	Epithelial;Fibroblast;Muscle;Brain;Hematopoietic;Primitive;Skin;Stem;Endothelial	NA	NA	NA	NA	NA	189.bed
1476	sheffield_dnase	6.76464e-05	0.217157	3	1594	2435	2431	2435	2150	161	25373	295698	1	248	Epithelial;Endothelial;Fibroblast;Brain	NA	NA	NA	NA	NA	1379.bed
2285	sheffield_dnase	6.76464e-05	0.217157	3	1594	2435	2431	2435	2150	161	25373	295698	1	168	Fibroblast;Muscle;Skin;Brain;Epithelial;Endothelial;Bone	NA	NA	NA	NA	NA	2365.bed
1398	sheffield_dnase	6.50868e-05	0.171391	2	1596	2557	2564	2564	2240	136	25374	295723	1	142	Fibroblast;Muscle;Skin;Brain;Epithelial;Endothelial;Bone	NA	NA	NA	NA	NA	1296.bed
2417	sheffield_dnase	6.42551e-05	0.281478	5	1597	2221	2219	2221	2010	207	25371	295652	1	214	Epithelial;Fibroblast;Muscle;Brain;Hematopoietic;Primitive;Stem;Endothelial;Colo	NA	NA	NA	NA	NA	284.bed
1190	sheffield_dnase	6.03435e-05	0.17014	2	1598	2559	2564	2564	2240	137	25374	295722	1	145	Epithelial;Fibroblast;Muscle;Skin;Brain;Endothelial;Colon;Cervix;Bone	NA	NA	NA	NA	NA	1048.bed
1412	sheffield_dnase	6.03435e-05	0.17014	2	1598	2559	2564	2564	2240	137	25374	295722	1	172	Epithelial;Brain;Hematopoietic;Skin;Stem;Fibroblast;Muscle;Colon;Cervix;Liver;En	NA	NA	NA	NA	NA	1311.bed
[truncated: 1,413 more rows]

## Sheet: LOLA, ATAC gained, LOLA Core
dbSet	collection	pValueLog	oddsRatio	support	rnkPV	rnkOR	rnkSup	maxRnk	meanRnk	b	c	d	qValue	size	description	cellType	tissue	antibody	treatment	dataSource	filename
[truncated: 3,012 more rows]

[truncated: 4 more sheets: LOLA, ATAC lost, RepeatMasker, LOLA, ATAC gained, RepeatMasker, HOMER motifs, ATAC lost, HOMER motifs, ATAC gained ]
