# Supplementary material for: Globally altered epigenetic landscape and delayed osteogenic differentiation in H3.3-G34W-mutant giant cell tumor of bone
Source: Nat Commun. 2020 Oct 27;11:5414. doi: 10.1038/s41467-020-18955-y (PMC7591516; doi:10.1038/s41467-020-18955-y)
Supplement: Supplementary file 6 — Supplementary Data 4 [file 41467_2020_18955_MOESM6_ESM.xlsx]

## Sheet: DEGs, down
ENSEMBLE_ID	Symbol	Entrez_ID	Type	BaseMean	log2FoldChange	lfcSE	TestStatistic	Pvalue	Padj	Biv_hESC	Biv_MSC	PRC2_target
ENSG00000129988	LBP	3929	protein_coding	11033.3	-8.99903	0.770683	-10.5835	3.55579e-26	8.74938e-22			TRUE
ENSG00000122121	XPNPEP2	7512	protein_coding	94.1518	-8.77301	0.815671	-9.68947	3.34275e-22	2.05629e-18
ENSG00000135333	EPHA7	2045	protein_coding	266.086	-9.25007	0.916848	-8.87445	7.02811e-19	1.57213e-15	TRUE	TRUE	TRUE
ENSG00000049540	ELN	2006	protein_coding	25455.6	-6.71365	0.724506	-8.05181	8.15783e-16	9.55865e-13		TRUE
ENSG00000127241	MASP1	5648	protein_coding	6486.64	-6.676	0.79813	-7.31384	2.59607e-13	1.63792e-10	TRUE	TRUE
ENSG00000115252	PDE1A	5136	protein_coding	1287.21	-5.0543	0.571352	-7.20105	5.97519e-13	3.50061e-10		TRUE
ENSG00000104490	NCALD	83988	protein_coding	568.115	-4.26456	0.470881	-7.01506	2.29858e-12	1.109e-09	TRUE	TRUE
ENSG00000124343	XG	7499	protein_coding	2140.71	-6.01381	0.737031	-6.95984	3.4067e-12	1.5241e-09			TRUE
ENSG00000176305	NA	NA	pseudogene	15.648	-1.92455	1.16566	-6.93136	4.16805e-12	1.79928e-09
ENSG00000196569	LAMA2	3908	protein_coding	7564.15	-4.51957	0.519171	-6.87639	6.13868e-12	2.60428e-09
ENSG00000088882	CPXM1	56265	protein_coding	791.812	-5.58986	0.690452	-6.77974	1.20392e-11	4.77802e-09	TRUE	TRUE
ENSG00000164309	CMYA5	202333	protein_coding	795.931	-3.94616	0.442909	-6.73099	1.68515e-11	6.37921e-09
ENSG00000104435	STMN2	11075	protein_coding	9373.78	-6.53858	0.856144	-6.71723	1.85216e-11	6.9052e-09	TRUE	TRUE
ENSG00000186235	LOC151174	151174	protein_coding	86.2751	-7.11399	0.831295	-6.67625	2.45128e-11	8.87002e-09
ENSG00000037965	HOXC8	3224	protein_coding	4032.76	-3.05513	0.3208	-6.46394	1.02011e-10	3.21805e-08		TRUE	TRUE
ENSG00000221818	EBF2	64641	protein_coding	3278.33	-6.58963	0.9495	-6.26663	3.68937e-10	1.05559e-07	TRUE	TRUE
ENSG00000159217	IGF2BP1	10642	protein_coding	836.613	-4.06035	0.497513	-6.2416	4.33116e-10	1.20798e-07		TRUE
ENSG00000162407	PLPP3	8613	protein_coding	65162.7	-3.66898	0.433226	-6.24023	4.36926e-10	1.20798e-07		TRUE
ENSG00000260439	LMF1-AS1	101929387	antisense	48.5487	-7.05362	1.0005	-6.18297	6.29085e-10	1.68253e-07
ENSG00000078401	EDN1	1906	protein_coding	1695.84	-4.12805	0.519064	-6.12249	9.21227e-10	2.2393e-07	TRUE
ENSG00000177363	LRRN4CL	221091	protein_coding	3745.82	-3.80661	0.468123	-6.08165	1.18951e-09	2.78754e-07
ENSG00000259807	NA	NA	lincRNA	908.291	-4.35502	0.565566	-6.03719	1.56822e-09	3.44532e-07
ENSG00000226321	CROCC2	728763	protein_coding	67.1756	-6.58196	0.871155	-5.99016	2.09633e-09	4.47937e-07
ENSG00000187699	C2orf88	84281	protein_coding	455.795	-3.72539	0.464731	-5.94741	2.72421e-09	5.53982e-07	TRUE	TRUE
ENSG00000101188	NTSR1	4923	protein_coding	513.215	-4.66113	0.639319	-5.84572	5.04367e-09	9.54651e-07	TRUE		TRUE
ENSG00000162882	HAAO	23498	protein_coding	234.843	-6.06084	0.895553	-5.83233	5.46591e-09	1.02667e-06	TRUE	TRUE	TRUE
ENSG00000184347	SLIT3	6586	protein_coding	24818.1	-3.85466	0.498077	-5.82414	5.74091e-09	1.05419e-06	TRUE	TRUE
ENSG00000105088	OLFM2	93145	protein_coding	4544.32	-4.85323	0.680707	-5.79808	6.70798e-09	1.22264e-06		TRUE	TRUE
ENSG00000100336	APOL4	80832	protein_coding	328.883	-4.69501	0.651804	-5.78672	7.17747e-09	1.2986e-06			TRUE
ENSG00000169903	TM4SF4	7104	protein_coding	120.147	-5.04296	0.715502	-5.75235	8.80123e-09	1.54688e-06
ENSG00000188729	OSTN	344901	protein_coding	111.705	-6.60364	0.97235	-5.64204	1.68052e-08	2.87159e-06
ENSG00000203876	NA	NA	protein_coding	97.2356	-2.70527	0.30665	-5.61105	2.01105e-08	3.41268e-06
ENSG00000046653	GPM6B	2824	protein_coding	99.2738	-5.82594	0.886361	-5.52829	3.23358e-08	5.26924e-06
ENSG00000159640	ACE	1636	protein_coding	3066.24	-4.60485	0.670332	-5.51128	3.56234e-08	5.76677e-06	TRUE	TRUE
ENSG00000158748	HTR6	3362	protein_coding	7.10794	-5.47814	0.845326	-5.47279	4.43014e-08	7.03278e-06	TRUE		TRUE
ENSG00000267336	NA	NA	pseudogene	30.0941	-3.83431	0.522918	-5.45578	4.87593e-08	7.69085e-06
ENSG00000258673	LINC01397	104355139	antisense	19.5437	-6.16234	0.993444	-5.36867	7.93211e-08	1.18289e-05
ENSG00000144063	MALL	7851	protein_coding	3179.42	-5.06738	0.783233	-5.36643	8.03083e-08	1.1904e-05	TRUE
ENSG00000101938	CHRDL1	91851	protein_coding	661.595	-4.7862	0.727953	-5.34744	8.92061e-08	1.29118e-05			TRUE
ENSG00000158296	SLC13A3	64849	protein_coding	487.448	-3.6401	0.50736	-5.29611	1.18298e-07	1.6729e-05	TRUE
ENSG00000237125	HAND2-AS1	79804	antisense	97.3178	-6.18758	0.990331	-5.25772	1.45852e-07	1.98278e-05	TRUE	TRUE
ENSG00000162804	SNED1	25992	protein_coding	33224.6	-3.83771	0.552015	-5.24501	1.56274e-07	2.11279e-05	TRUE
ENSG00000257017	HP	3240	protein_coding	65.4353	-6.18121	1.08161	-5.22834	1.71035e-07	2.28185e-05
ENSG00000168079	SCARA5	286133	protein_coding	560.223	-5.67908	0.94753	-5.22778	1.71561e-07	2.28185e-05
ENSG00000156427	FGF18	8817	protein_coding	508.672	-4.19782	0.628371	-5.20764	1.9126e-07	2.51666e-05	TRUE	TRUE
ENSG00000140092	FBLN5	10516	protein_coding	18599.5	-4.84564	0.766144	-5.18567	2.15235e-07	2.8154e-05	TRUE
ENSG00000136002	ARHGEF4	50649	protein_coding	1585.95	-3.94833	0.580996	-5.18479	2.16253e-07	2.8154e-05	TRUE		TRUE
ENSG00000144668	ITGA9	3680	protein_coding	104.073	-5.38909	0.869786	-5.17864	2.23504e-07	2.89449e-05	TRUE	TRUE	TRUE
ENSG00000105989	WNT2	7472	protein_coding	102.946	-5.58758	0.910157	-5.17344	2.29824e-07	2.96076e-05	TRUE	TRUE	TRUE
ENSG00000261616	NA	NA	antisense	10.7207	-5.68275	0.940267	-5.16365	2.4218e-07	3.10369e-05
ENSG00000135069	PSAT1	29968	protein_coding	12249.4	-4.85149	0.771976	-5.15748	2.50296e-07	3.19108e-05		TRUE
ENSG00000179799	NA	NA	pseudogene	150.278	-5.10937	0.820971	-5.15468	2.54062e-07	3.2224e-05
ENSG00000232818	RPS2P32	256355	pseudogene	111.385	-3.92714	0.588537	-5.0734	3.90769e-07	4.71336e-05
ENSG00000183421	RIPK4	54101	protein_coding	864.844	-4.45631	0.704277	-5.04815	4.46112e-07	5.30292e-05	TRUE	TRUE	TRUE
ENSG00000197766	CFD	1675	protein_coding	2687.16	-5.4313	0.930092	-5.04311	4.58026e-07	5.41836e-05
ENSG00000179008	C14orf39	317761	protein_coding	45.6626	-5.51683	0.893793	-5.03306	4.82718e-07	5.65608e-05	TRUE	TRUE	TRUE
ENSG00000173200	PARP15	165631	protein_coding	401.16	-4.56617	0.731998	-5.01737	5.23831e-07	6.0799e-05		TRUE
ENSG00000156049	GNA14	9630	protein_coding	667.867	-4.58562	0.740244	-4.99477	5.89059e-07	6.80488e-05	TRUE	TRUE	TRUE
ENSG00000167434	CA4	762	protein_coding	34.8007	-6.07965	1.06719	-4.99184	5.98055e-07	6.87652e-05	TRUE	TRUE	TRUE
ENSG00000102935	ZNF423	23090	protein_coding	2853.23	-3.81342	0.576824	-4.98697	6.13342e-07	6.98876e-05	TRUE	TRUE	TRUE
ENSG00000172497	ACOT12	134526	protein_coding	38.1082	-5.38831	0.872351	-4.98692	6.13497e-07	6.98876e-05	TRUE
ENSG00000233392	LOC200772	200772	processed_transcript	17.454	-5.87699	1.02605	-4.9255	8.41456e-07	9.32651e-05
ENSG00000235997	NA	NA	lincRNA	51.841	-4.69139	0.763133	-4.92353	8.49975e-07	9.37869e-05
ENSG00000178726	THBD	7056	protein_coding	4937.68	-5.02386	0.856989	-4.90513	9.33657e-07	0.000101653	TRUE	TRUE	TRUE
ENSG00000183807	FAM162B	221303	protein_coding	66.8232	-5.62205	0.962189	-4.90302	9.43747e-07	0.000102299	TRUE	TRUE
ENSG00000260459	NA	NA	pseudogene	6.22368	-5.19242	0.889416	-4.89854	9.6553e-07	0.000104201
ENSG00000203814	HIST2H2BF	440689	protein_coding	132.114	-2.87451	0.388068	-4.89753	9.7051e-07	0.000104281
ENSG00000184408	KCND2	3751	protein_coding	671.946	-4.55426	0.752386	-4.87943	1.06395e-06	0.000112358	TRUE	TRUE
ENSG00000138615	CILP	8483	protein_coding	107.505	-3.13663	0.445931	-4.86709	1.13251e-06	0.000118079			TRUE
ENSG00000164106	SCRG1	11341	protein_coding	2650.3	-4.49252	0.75398	-4.79066	1.66234e-06	0.000164084		TRUE
ENSG00000138207	RBP4	5950	protein_coding	8835.76	-5.31963	0.966779	-4.78976	1.66983e-06	0.000164084	TRUE	TRUE	TRUE
ENSG00000162105	SHANK2	22941	protein_coding	576.935	-3.64724	0.566438	-4.7792	1.75995e-06	0.000169824	TRUE
ENSG00000134917	ADAMTS8	11095	protein_coding	29.084	-5.8615	1.07613	-4.75483	1.98618e-06	0.000190906	TRUE
ENSG00000170893	TRH	7200	protein_coding	4027.51	-5.35009	1.0793	-4.73799	2.15847e-06	0.000205063	TRUE	TRUE	TRUE
ENSG00000155792	DEPTOR	64798	protein_coding	1737.48	-3.25661	0.486357	-4.72967	2.24884e-06	0.000212826		TRUE
ENSG00000185149	NPY2R	4887	protein_coding	38.931	-5.75983	1.09308	-4.72884	2.25811e-06	0.000212885	TRUE		TRUE
ENSG00000165929	TC2N	123036	protein_coding	16.5228	-5.72244	1.0438	-4.69774	2.63054e-06	0.000244252
ENSG00000181495	NA	NA	protein_coding	4152.42	-4.99526	0.895659	-4.69482	2.6684e-06	0.000245912
ENSG00000241644	INMT	11185	protein_coding	95.167	-3.43521	0.529198	-4.69205	2.70476e-06	0.000248065
ENSG00000124762	CDKN1A	1026	protein_coding	23373.8	-2.65457	0.360598	-4.65373	3.25986e-06	0.000290624	TRUE
ENSG00000090376	IRAK3	11213	protein_coding	895.413	-4.10015	0.686528	-4.65146	3.2959e-06	0.000292776	TRUE		TRUE
ENSG00000152268	NA	NA	processed_transcript	2963.69	-5.00821	0.915993	-4.62533	3.73996e-06	0.000325179	TRUE	TRUE	TRUE
ENSG00000196735	HLA-DQA1	3117	protein_coding	1021.18	-5.21018	0.985626	-4.6081	4.06368e-06	0.0003484		TRUE	TRUE
ENSG00000132837	DMGDH	29958	protein_coding	470.749	-3.20608	0.493409	-4.56143	5.08052e-06	0.000428003	TRUE
ENSG00000256309	NA	NA	pseudogene	6654.21	-3.85311	0.644808	-4.55069	5.34694e-06	0.00044599
ENSG00000187068	C3orf70	285382	protein_coding	157.447	-5.02869	0.933294	-4.54747	5.42935e-06	0.000449813	TRUE	TRUE
ENSG00000147655	RSPO2	340419	protein_coding	445.397	-4.16835	0.719451	-4.54658	5.45243e-06	0.00045021	TRUE	TRUE
ENSG00000266256	LINC00683	400660	lincRNA	14.0893	-5.54523	1.04539	-4.52549	6.02562e-06	0.000492579
ENSG00000261760	LOC100507334	100507334	lincRNA	363.558	-3.80579	0.637355	-4.52352	6.08208e-06	0.000495548
ENSG00000164107	HAND2	9464	protein_coding	742.019	-5.17587	1.00403	-4.52219	6.1204e-06	0.000497025	TRUE	TRUE	TRUE
ENSG00000008394	MGST1	4257	protein_coding	8831.9	-2.75817	0.396815	-4.50296	6.70124e-06	0.000538858
ENSG00000123496	IL13RA2	3598	protein_coding	4978.83	-4.27198	0.75513	-4.49125	7.08073e-06	0.000556641
ENSG00000103489	XYLT1	64131	protein_coding	28196.4	-3.06186	0.468222	-4.49005	7.12059e-06	0.0005568	TRUE
ENSG00000039068	CDH1	999	protein_coding	87.6716	-4.1181	0.714784	-4.48983	7.12802e-06	0.0005568			TRUE
ENSG00000149451	ADAM33	80332	protein_coding	3522.63	-4.41553	0.793584	-4.4765	7.58777e-06	0.000581635	TRUE	TRUE
ENSG00000092758	COL9A3	1299	protein_coding	356.135	-3.94895	0.680066	-4.46785	7.9008e-06	0.000601879	TRUE		TRUE
ENSG00000181195	PENK	5179	protein_coding	9643.37	-4.47609	0.818124	-4.43208	9.33274e-06	0.000699058	TRUE	TRUE	TRUE
ENSG00000154678	PDE1C	5137	protein_coding	6113.41	-2.36779	0.313232	-4.42305	9.73158e-06	0.000722971	TRUE	TRUE
ENSG00000176435	CLEC14A	161198	protein_coding	425.984	-4.86955	0.927192	-4.41935	9.89968e-06	0.000730419	TRUE
ENSG00000172673	THEMIS	387357	protein_coding	64.6762	-4.86609	0.9104	-4.41267	1.02103e-05	0.000749951
ENSG00000189129	PLAC9	219348	protein_coding	4621.48	-3.21889	0.514241	-4.41077	1.03003e-05	0.000754311	TRUE
ENSG00000121898	CPXM2	119587	protein_coding	3886.41	-5.02039	0.985972	-4.40639	1.05106e-05	0.000767215	TRUE	TRUE
ENSG00000096696	DSP	1832	protein_coding	14196.1	-3.54277	0.598562	-4.36274	1.28443e-05	0.000915634	TRUE	TRUE	TRUE
ENSG00000196468	FGF16	8823	protein_coding	105.137	-4.74583	0.901803	-4.34915	1.36664e-05	0.000969095			TRUE
ENSG00000115461	IGFBP5	3488	protein_coding	41328.4	-4.21845	0.772301	-4.33137	1.48185e-05	0.00104178	TRUE	TRUE	TRUE
ENSG00000128536	CDHR3	222256	protein_coding	268.608	-3.3795	0.564174	-4.32201	1.54617e-05	0.00107641	TRUE	TRUE
ENSG00000145423	SFRP2	6423	protein_coding	792.185	-4.97528	1.00395	-4.30724	1.65306e-05	0.0011313			TRUE
ENSG00000153446	C16orf89	146556	protein_coding	40.7311	-4.16151	0.752606	-4.30696	1.65515e-05	0.0011313
ENSG00000226570	NA	NA	pseudogene	12.0469	-4.87591	0.918229	-4.2854	1.82407e-05	0.00122876
ENSG00000169174	PCSK9	255738	protein_coding	136.784	-4.06708	0.743516	-4.2673	1.97851e-05	0.00132652	TRUE
ENSG00000267570	NA	NA	pseudogene	12.3245	-4.775	0.85059	-4.2418	2.21735e-05	0.00147062
ENSG00000136960	ENPP2	5168	protein_coding	22455.4	-3.25057	0.547159	-4.21619	2.4846e-05	0.0016303		TRUE	TRUE
ENSG00000160013	PTGIR	5739	protein_coding	855.589	-3.687	0.66335	-4.18014	2.91334e-05	0.00188647
ENSG00000204252	HLA-DOA	3111	protein_coding	2518.27	-4.6877	0.948723	-4.15395	3.26788e-05	0.00207776			TRUE
ENSG00000092621	PHGDH	26227	protein_coding	14872.8	-3.43457	0.604359	-4.14421	3.40992e-05	0.00214919
ENSG00000108823	SGCA	6442	protein_coding	414.142	-3.98651	0.750311	-4.13276	3.58437e-05	0.00223283
ENSG00000170891	CYTL1	54360	protein_coding	1008.43	-4.24084	0.822753	-4.12002	3.78833e-05	0.00235393
ENSG00000167244	IGF2	3481	protein_coding	8188.43	-4.3121	0.843818	-4.11762	3.82808e-05	0.00236165	TRUE		TRUE
ENSG00000231768	LINC01354	100506795	lincRNA	39.9014	-4.61677	0.912762	-4.11753	3.82954e-05	0.00236165
ENSG00000258973	NA	NA	protein_coding	64.5352	-4.44787	0.882345	-4.08388	4.42907e-05	0.00268428
ENSG00000129465	RIPK3	11035	protein_coding	2004.1	-3.37505	0.603249	-4.05239	5.06967e-05	0.00301314	TRUE	TRUE	TRUE
ENSG00000107821	KAZALD1	81621	protein_coding	9209.45	-2.72085	0.437853	-4.01052	6.05847e-05	0.00349121	TRUE
ENSG00000186854	TRABD2A	129293	protein_coding	298.493	-2.37058	0.347193	-4.00969	6.07984e-05	0.00349534	TRUE	TRUE
ENSG00000235209	NA	NA	lincRNA	7.66818	-4.93428	1.03491	-3.99608	6.44009e-05	0.00367668
ENSG00000171246	NPTX1	4884	protein_coding	9109.33	-4.73565	1.05197	-3.98918	6.63017e-05	0.00375803	TRUE		TRUE
ENSG00000124249	KCNK15	60598	protein_coding	1118.46	-3.41694	0.624923	-3.98771	6.67131e-05	0.00376501	TRUE	TRUE	TRUE
ENSG00000172971	NA	NA	pseudogene	9.38344	-5.02958	1.06178	-3.98341	6.79345e-05	0.00381643
ENSG00000215642	NA	NA	protein_coding	26.8072	-4.47574	0.89696	-3.98	6.8915e-05	0.0038627
ENSG00000163623	NKX6-1	4825	protein_coding	78.5142	-4.80768	1.06478	-3.97376	7.07459e-05	0.0039563	TRUE	TRUE	TRUE
ENSG00000111981	ULBP1	80329	protein_coding	186.333	-3.05884	0.533037	-3.95989	7.49837e-05	0.00416489	TRUE	TRUE	TRUE
ENSG00000232018	NA	NA	lincRNA	83.7121	-4.37522	0.896497	-3.95727	7.58116e-05	0.00418975
ENSG00000104332	SFRP1	6422	protein_coding	5988.61	-3.27029	0.591713	-3.94961	7.8279e-05	0.00430902	TRUE	TRUE	TRUE
ENSG00000135678	CPM	1368	protein_coding	1121.64	-3.21816	0.57953	-3.93713	8.2462e-05	0.00451906	TRUE	TRUE
ENSG00000013297	CLDN11	5010	protein_coding	4175.21	-3.81028	0.742973	-3.93488	8.32388e-05	0.0045515	TRUE
ENSG00000242265	PEG10	23089	protein_coding	3445.74	-4.05422	0.81621	-3.92022	8.84675e-05	0.00480537	TRUE	TRUE
ENSG00000172935	MRGPRF	116535	protein_coding	8859.42	-3.57314	0.679949	-3.91873	8.90176e-05	0.0048246	TRUE
ENSG00000229391	HLA-DRB6	3128	pseudogene	684.148	-4.10708	0.832057	-3.91709	8.96259e-05	0.00483626
ENSG00000072952	MRVI1	10335	protein_coding	3547.34	-4.18158	0.861035	-3.89346	9.88227e-05	0.00528615
ENSG00000234810	NA	NA	lincRNA	42.7957	-3.85467	0.758544	-3.89105	9.98126e-05	0.00532752
ENSG00000156486	KCNS2	3788	protein_coding	125.297	-4.63432	1.03367	-3.85722	0.000114682	0.00595331	TRUE
ENSG00000156968	MPV17L	255027	protein_coding	168.401	-3.1972	0.586403	-3.85582	0.000115344	0.00596252
ENSG00000133937	GSC	145258	protein_coding	214.294	-4.00215	0.818259	-3.84198	0.000122047	0.00628261	TRUE	TRUE	TRUE
ENSG00000109625	CPZ	8532	protein_coding	9623.69	-3.24553	0.603892	-3.83402	0.000126066	0.00646247	TRUE	TRUE
ENSG00000230992	NA	NA	pseudogene	65.2557	-3.55354	0.690211	-3.82361	0.000131514	0.00668604
ENSG00000005513	SOX8	30812	protein_coding	45.3779	-4.24124	0.889681	-3.81458	0.000136415	0.00689666	TRUE
ENSG00000255587	RAB44	401258	protein_coding	13.6706	-4.38927	0.890084	-3.81188	0.000137914	0.0069539
ENSG00000103044	HAS3	3038	protein_coding	4528.53	-3.64864	0.725558	-3.79733	0.000146265	0.00735991		TRUE
ENSG00000168676	KCTD19	146212	protein_coding	9.9588	-4.92611	1.09074	-3.78805	0.000151832	0.00759343		TRUE
ENSG00000179431	FJX1	24147	protein_coding	5099.34	-3.07282	0.564845	-3.77643	0.000159094	0.00790839	TRUE
ENSG00000213145	CRIP1	1396	protein_coding	1677.02	-3.64749	0.730387	-3.77268	0.000161506	0.00799602	TRUE
ENSG00000110436	SLC1A2	6506	protein_coding	229.614	-3.09063	0.5709	-3.76826	0.000164388	0.00812235	TRUE	TRUE
ENSG00000261327	NA	NA	lincRNA	712.576	-3.49206	0.687229	-3.7614	0.000168962	0.00829836
ENSG00000128594	LRRC4	64101	protein_coding	224.313	-4.06937	0.861642	-3.7534	0.000174452	0.00854517	TRUE
ENSG00000224743	TEX26-AS1	100507064	antisense	6.15735	-4.6756	1.03939	-3.73667	0.000186477	0.00907704	TRUE
ENSG00000135218	CD36	948	protein_coding	677.482	-3.42386	0.672331	-3.73642	0.000186661	0.00907704
ENSG00000261701	HPR	3250	protein_coding	8.83022	-4.83605	1.0851	-3.72707	0.000193719	0.00938318
ENSG00000119280	C1orf198	84886	protein_coding	19115.8	-2.63279	0.44817	-3.72562	0.000194835	0.00941869	TRUE
ENSG00000234571	NA	NA	lincRNA	6.73171	-4.70666	1.0547	-3.71264	0.000205105	0.00985705
ENSG00000116396	KCNC4	3749	protein_coding	2641.38	-2.93954	0.538374	-3.70349	0.000212652	0.0101602	TRUE	TRUE	TRUE
ENSG00000180053	NKX2-6	137814	protein_coding	25.7883	-4.57959	1.01608	-3.70157	0.000214274	0.0102179	TRUE	TRUE
ENSG00000138135	CH25H	9023	protein_coding	1236.8	-4.34652	0.979029	-3.69932	0.000216179	0.0102888	TRUE	TRUE	TRUE
ENSG00000132329	RAMP1	10267	protein_coding	382.281	-4.0781	0.880673	-3.69858	0.000216813	0.010299	TRUE	TRUE
ENSG00000168477	TNXB	7148	protein_coding	11394.1	-3.76818	0.783716	-3.6972	0.000217993	0.0103352			TRUE
ENSG00000163485	ADORA1	134	protein_coding	2586.76	-3.21002	0.617782	-3.69594	0.000219074	0.0103664	TRUE	TRUE	TRUE
ENSG00000269292	NA	NA	antisense	11.4474	-4.05428	0.83507	-3.68431	0.000229319	0.0107683
ENSG00000047648	ARHGAP6	395	protein_coding	1292.52	-2.66607	0.463356	-3.68088	0.000232431	0.0108579			TRUE
ENSG00000173114	LRRN3	54674	protein_coding	325.073	-3.03052	0.568026	-3.68075	0.000232549	0.0108579		TRUE
ENSG00000177757	FAM87B	400728	lincRNA	397.781	-2.49981	0.416553	-3.67613	0.000236796	0.0110352
ENSG00000259721	LOC100131315	100131315	lincRNA	395.295	-4.257	0.951437	-3.67358	0.000239176	0.0110904
ENSG00000152270	PDE3B	5140	protein_coding	228.609	-3.99228	0.859085	-3.67341	0.000239332	0.0110904	TRUE	TRUE	TRUE
ENSG00000170485	NPAS2	4862	protein_coding	5747.53	-2.56419	0.435842	-3.66879	0.0002437	0.0112716	TRUE	TRUE
ENSG00000115556	PLCD4	84812	protein_coding	1048.37	-2.40923	0.392009	-3.66606	0.000246319	0.0113288
ENSG00000164530	PI16	221476	protein_coding	467.339	-4.44233	1.06695	-3.65852	0.000253676	0.0116237
ENSG00000141447	OSBPL1A	114876	protein_coding	3070.56	-2.95148	0.54897	-3.65798	0.000254214	0.0116267		TRUE
ENSG00000233030	NA	NA	antisense	20.1135	-3.96796	0.837303	-3.65683	0.000255357	0.0116573
ENSG00000260196	NA	NA	antisense	347.55	-2.70444	0.478051	-3.65312	0.000259071	0.011805
ENSG00000184357	HIST1H1B	3009	protein_coding	4.37491	-4.23098	0.935992	-3.64961	0.00026264	0.0119455
ENSG00000182175	RGMA	56963	protein_coding	540.389	-4.03872	0.882374	-3.6483	0.00026398	0.0119843	TRUE	TRUE	TRUE
ENSG00000143382	ADAMTSL4	54507	protein_coding	9188.1	-2.84935	0.521302	-3.6449	0.000267497	0.0121216	TRUE
ENSG00000132688	NES	10763	protein_coding	13014.1	-2.7228	0.486936	-3.62825	0.000285353	0.0127894		TRUE
ENSG00000182253	SYNM	23336	protein_coding	1577.01	-3.58726	0.744548	-3.62675	0.00028701	0.0128403	TRUE	TRUE
ENSG00000164850	GPER1	2852	protein_coding	1466.94	-2.94613	0.554728	-3.61257	0.000303183	0.0134312
ENSG00000215616	NA	NA	protein_coding	110.939	-2.66937	1.18807	-3.60662	0.000310217	0.0136551
ENSG00000249706	NA	NA	sense_intronic	23.9528	-3.1091	0.60093	-3.60213	0.000315622	0.0138435
ENSG00000136367	ZFHX2	85446	protein_coding	362.405	-2.54784	0.440424	-3.59462	0.00032486	0.0141729		TRUE
ENSG00000127951	FGL2	10875	protein_coding	767.326	-3.62016	0.76384	-3.58726	0.000334175	0.0144577		TRUE
ENSG00000079931	MOXD1	26002	protein_coding	33410.3	-2.36469	0.38807	-3.58719	0.00033426	0.0144577	TRUE	TRUE
ENSG00000269113	TRABD2B	388630	protein_coding	280.964	-3.18097	0.629711	-3.58348	0.000339041	0.0146102	TRUE
ENSG00000249641	HOXC13-AS	100874366	antisense	63.396	-4.41703	1.05274	-3.58241	0.000340439	0.0146448
ENSG00000115844	DLX2	1746	protein_coding	1155.86	-3.90842	0.85837	-3.58157	0.000341534	0.0146663	TRUE	TRUE
ENSG00000137070	IL11RA	3590	protein_coding	6392.85	-1.94479	0.267491	-3.57994	0.00034368	0.0147071
ENSG00000184254	ALDH1A3	220	protein_coding	9248.76	-2.92256	0.554612	-3.57096	0.000355673	0.015172	TRUE	TRUE	TRUE
ENSG00000216179	MIR541	100126308	miRNA	2.84667	-4.14194	0.933972	-3.56645	0.000361854	0.0153779
ENSG00000182752	PAPPA	5069	protein_coding	38951.7	-2.83676	0.530427	-3.56208	0.000367929	0.0156091	TRUE
ENSG00000099812	MISP	126353	protein_coding	75.0311	-2.31228	0.375604	-3.55952	0.000371535	0.0157349
ENSG00000272282	NA	NA	lincRNA	142.132	-3.28595	0.668524	-3.54701	0.00038963	0.0163884
ENSG00000133800	LYVE1	10894	protein_coding	48.5701	-3.94439	0.878693	-3.52846	0.000417986	0.0172567
ENSG00000248265	FLJ12825	440101	lincRNA	130.792	-3.20453	0.647222	-3.52746	0.000419561	0.0172927
ENSG00000231133	HAR1B	768097	lincRNA	18.8368	-4.41364	1.00538	-3.52509	0.000423338	0.0173901	TRUE	TRUE
ENSG00000130707	ASS1	445	protein_coding	13896.8	-3.23712	0.65971	-3.51989	0.000431734	0.0177054	TRUE	TRUE
ENSG00000248187	NA	NA	lincRNA	455.486	-4.10762	0.949799	-3.51732	0.00043592	0.0178473
ENSG00000130203	APOE	348	protein_coding	5451.55	-3.55189	0.759737	-3.5154	0.000439085	0.0179471			TRUE
ENSG00000160886	LY6K	54742	protein_coding	2076.34	-3.21402	0.65365	-3.5143	0.000440918	0.0179921
ENSG00000196338	NLGN3	54413	protein_coding	313.588	-2.60888	0.469376	-3.51353	0.000442187	0.018014
ENSG00000157060	SHCBP1L	81626	protein_coding	13.1066	-3.78811	0.811697	-3.51292	0.000443218	0.0180262		TRUE
ENSG00000180318	ALX1	8092	protein_coding	18.2229	-4.39151	1.15161	-3.49729	0.000470019	0.0190532	TRUE	TRUE
ENSG00000241770	NA	NA	antisense	15.2006	-3.21435	0.649883	-3.4955	0.000473178	0.0190869
ENSG00000168306	ACOX2	8309	protein_coding	3111.88	-2.71463	0.50446	-3.49268	0.000478196	0.0192578
ENSG00000122176	FMOD	2331	protein_coding	11996.1	-2.8356	0.542133	-3.48764	0.000487296	0.0195922			TRUE
ENSG00000254810	NA	NA	lincRNA	56.1674	-3.76826	0.834087	-3.487	0.000488464	0.0196071
ENSG00000265254	NA	NA	antisense	72.1854	-2.84025	0.543477	-3.48422	0.00049357	0.0197409
ENSG00000109272	PF4V1	5197	protein_coding	168.491	-4.1029	0.958131	-3.48388	0.000494206	0.0197409
ENSG00000139318	DUSP6	1848	protein_coding	10246.2	-3.53376	0.762373	-3.48079	0.00049994	0.0199377	TRUE
ENSG00000135324	MRAP2	112609	protein_coding	1057.61	-3.19858	0.655862	-3.4796	0.000502169	0.0199941	TRUE	TRUE
ENSG00000260420	LINC02182	101928880	lincRNA	27.7197	-3.92827	1.17134	-3.47264	0.000515359	0.0203873
ENSG00000175356	SCUBE2	57758	protein_coding	380.043	-2.35191	0.398138	-3.46766	0.000525008	0.0207357	TRUE	TRUE	TRUE
ENSG00000087076	HSD17B14	51171	protein_coding	865.631	-3.43494	0.733702	-3.46672	0.00052685	0.0207724
ENSG00000273471	NA	NA	processed_transcript	184.909	-4.25976	1.09588	-3.46619	0.000527898	0.0207724
ENSG00000068976	PYGM	5837	protein_coding	450.282	-3.25226	0.675539	-3.4659	0.000528469	0.0207724
ENSG00000183801	OLFML1	283298	protein_coding	3298.15	-3.46461	0.743861	-3.46471	0.000530802	0.0208308		TRUE	TRUE
ENSG00000176887	SOX11	6664	protein_coding	182.696	-3.93083	0.901672	-3.45915	0.000541886	0.0211645	TRUE	TRUE
ENSG00000205488	NA	NA	antisense	12.877	-4.09494	0.91406	-3.45768	0.000544849	0.0212129
ENSG00000168309	FAM107A	11170	protein_coding	96.1655	-3.9866	0.922439	-3.4509	0.000558712	0.0216499	TRUE	TRUE
ENSG00000272321	NA	NA	antisense	63.2637	-4.27368	1.05699	-3.44826	0.000564212	0.0217602
ENSG00000226629	LINC00974	147093	lincRNA	6.44003	-4.51748	1.08356	-3.44778	0.000565212	0.0217646
ENSG00000104725	NA	NA	processed_transcript	134.16	-4.19736	1.01675	-3.44446	0.000572193	0.0219305	TRUE		TRUE
ENSG00000169760	NLGN1	22871	protein_coding	307.663	-3.11333	0.636328	-3.4427	0.000575941	0.0220398	TRUE	TRUE
ENSG00000223486	NA	NA	lincRNA	16.4512	-4.37451	1.15109	-3.4403	0.000581076	0.0221796
ENSG00000248975	NA	NA	lincRNA	24.1353	-3.27214	0.682147	-3.44015	0.000581396	0.0221796
ENSG00000185271	KLHL33	123103	protein_coding	39.0572	-3.82478	0.863824	-3.43767	0.000586749	0.0223275
ENSG00000243144	NA	NA	lincRNA	35.303	-3.38044	0.719297	-3.43751	0.000587087	0.0223275
ENSG00000264148	NA	NA	pseudogene	14.9728	-3.12727	0.635398	-3.43574	0.000590934	0.0224391
ENSG00000205002	AARD	441376	protein_coding	32.1598	-3.73608	0.836871	-3.42063	0.000624756	0.0235394
ENSG00000214754	NA	NA	pseudogene	10.3314	-3.92772	0.868002	-3.42024	0.000625651	0.0235394
ENSG00000123977	DAW1	164781	protein_coding	252.795	-3.73968	0.848138	-3.41531	0.00063709	0.0238967
ENSG00000197859	ADAMTSL2	9719	protein_coding	412.52	-4.18797	1.10378	-3.4103	0.000648921	0.0243034
ENSG00000220884	NA	NA	pseudogene	4.5687	-4.14741	0.98279	-3.40807	0.000654246	0.0244656
ENSG00000260230	FRRS1L	23732	protein_coding	53.3385	-3.69526	0.831259	-3.40655	0.000657885	0.0245644	TRUE	TRUE
ENSG00000183395	PMCH	5367	protein_coding	18.0858	-4.22155	1.15869	-3.39762	0.000679752	0.0251518
ENSG00000185742	C11orf87	399947	protein_coding	3270.73	-3.34232	0.722997	-3.38501	0.000711748	0.0262175	TRUE
ENSG00000121594	CD80	941	protein_coding	34.3168	-3.32376	0.714146	-3.38078	0.000722816	0.0265854			TRUE
ENSG00000269375	NA	NA	protein_coding	6.59865	-4.48023	1.09518	-3.37909	0.000727272	0.0267093
ENSG00000150594	ADRA2A	150	protein_coding	166.112	-3.65705	0.830266	-3.37665	0.00073375	0.0267873	TRUE	TRUE	TRUE
ENSG00000100292	HMOX1	3162	protein_coding	113466	-2.92447	0.589679	-3.37579	0.00073604	0.0268311
ENSG00000262185	LOC102724927	102724927	sense_overlapping	118.887	-3.07026	0.636905	-3.37054	0.000750224	0.0272807
ENSG00000223393	LOC101927604	101927604	antisense	36.9591	-3.63361	0.819194	-3.3704	0.000750591	0.0272807
ENSG00000104368	PLAT	5327	protein_coding	39196	-2.90165	0.583602	-3.36931	0.000753574	0.0273487
ENSG00000128709	HOXD9	3235	protein_coding	462.907	-4.07996	1.00012	-3.36787	0.000757507	0.0274106		TRUE	TRUE
ENSG00000261655	NA	NA	sense_overlapping	19.6208	-3.49301	0.771925	-3.35377	0.000797179	0.0286356
ENSG00000106868	SUSD1	64420	protein_coding	2046.95	-2.69507	0.52128	-3.34896	0.00081115	0.0290526	TRUE
ENSG00000099953	MMP11	4320	protein_coding	307.592	-3.68897	0.850982	-3.34644	0.000818555	0.0292752
ENSG00000137441	FGFBP2	83888	protein_coding	60.1305	-3.89189	0.921656	-3.34526	0.000822061	0.029358
ENSG00000188517	COL25A1	84570	protein_coding	412.128	-3.38281	0.746243	-3.34374	0.000826569	0.0294762	TRUE	TRUE	TRUE
ENSG00000111913	RIPOR2	9750	protein_coding	390.462	-3.46752	0.775806	-3.34021	0.000837142	0.02981	TRUE	TRUE
ENSG00000250654	LOC100240735	100240735	pseudogene	32.8903	-3.86421	0.906625	-3.33871	0.000841691	0.0299268
ENSG00000114378	HYAL1	3373	protein_coding	314.397	-2.8907	0.587502	-3.32884	0.000872093	0.0308429			TRUE
ENSG00000160460	SPTBN4	57731	protein_coding	449.794	-2.6216	0.502152	-3.32216	0.000893237	0.0313986	TRUE	TRUE	TRUE
ENSG00000157766	ACAN	176	protein_coding	8604.46	-3.74953	0.881853	-3.32043	0.000898793	0.0315039	TRUE	TRUE
ENSG00000135480	KRT7	3855	protein_coding	4531.84	-3.18058	0.687279	-3.30834	0.000938517	0.0326636	TRUE
ENSG00000129009	ISLR	3671	protein_coding	67471.1	-2.92071	0.602177	-3.30462	0.000951042	0.0330527
ENSG00000154258	ABCA9	10350	protein_coding	1171.84	-3.93373	0.966416	-3.29052	0.00100003	0.0345114
ENSG00000159251	ACTC1	70	protein_coding	168.184	-4.08737	1.05272	-3.28553	0.00101791	0.0349813	TRUE
ENSG00000228630	HOTAIR	100124700	antisense	834.111	-3.05592	0.650914	-3.28455	0.00102146	0.0350546
ENSG00000103485	QPRT	23475	protein_coding	1769.09	-2.88497	0.594672	-3.2829	0.00102745	0.035211
ENSG00000134259	NGF	4803	protein_coding	1923.64	-3.14949	0.684696	-3.27408	0.00106007	0.0362278	TRUE	TRUE
ENSG00000187955	COL14A1	7373	protein_coding	54557.3	-3.78665	0.914854	-3.26546	0.00109285	0.037142	TRUE	TRUE
ENSG00000211574	MIR770	768222	miRNA	37.2685	-3.70556	0.880796	-3.25015	0.00115343	0.0389317
ENSG00000166676	TVP23A	780776	protein_coding	66.7396	-4.07388	1.06141	-3.24905	0.00115793	0.0390302
ENSG00000122707	RECK	8434	protein_coding	15249.3	-2.24049	0.390598	-3.24695	0.00116649	0.0392113
ENSG00000170262	MRAP	56246	protein_coding	16.3603	-4.0236	0.986095	-3.24189	0.00118738	0.0398592
ENSG00000200279	SNORD114-10	767588	snoRNA	5.30521	-3.93633	0.947542	-3.24103	0.00119099	0.0399259
ENSG00000224982	TMEM233	387890	protein_coding	277.055	-3.23043	0.720551	-3.23831	0.00120239	0.0401985	TRUE
ENSG00000184378	ACTRT3	84517	protein_coding	667.148	-2.00509	0.316373	-3.23375	0.00122178	0.0407042
ENSG00000163827	LRRC2	79442	protein_coding	500.118	-3.25301	0.729757	-3.23358	0.00122248	0.0407042
ENSG00000148735	PLEKHS1	79949	protein_coding	55.2269	-3.7695	0.913563	-3.23131	0.00123223	0.0409733
ENSG00000076864	RAP1GAP	5909	protein_coding	163.396	-3.32245	0.756392	-3.22225	0.00127188	0.0420078	TRUE
ENSG00000101425	BPI	671	protein_coding	400.66	-3.18798	0.710233	-3.22129	0.00127617	0.0420931			TRUE
ENSG00000137507	LRRC32	2615	protein_coding	6419.35	-3.55278	0.841054	-3.21893	0.00128671	0.042384	TRUE
ENSG00000095303	PTGS1	5742	protein_coding	2257.56	-3.08637	0.677433	-3.2127	0.00131496	0.0431987	TRUE		TRUE
ENSG00000101670	LIPG	9388	protein_coding	249.328	-3.62704	0.874745	-3.19852	0.00138134	0.045019	TRUE	TRUE	TRUE
ENSG00000079308	TNS1	7145	protein_coding	14607.1	-2.51866	0.489524	-3.19303	0.00140789	0.0457027		TRUE
ENSG00000147027	TMEM47	83604	protein_coding	4558.3	-2.72566	0.559362	-3.19044	0.00142056	0.0459926		TRUE
ENSG00000180660	MAB21L1	4081	protein_coding	821.251	-2.89965	0.618557	-3.18958	0.00142481	0.0460464	TRUE
ENSG00000109743	BST1	683	protein_coding	3546.13	-3.39908	0.7936	-3.18934	0.00142597	0.0460464
ENSG00000272502	NA	NA	antisense	154.04	-3.80279	0.948839	-3.18826	0.00143131	0.0461582
ENSG00000135424	ITGA7	3679	protein_coding	13177	-2.98051	0.646732	-3.18772	0.00143398	0.0461838
ENSG00000103723	AP3B2	8120	protein_coding	87.4687	-2.65915	0.537246	-3.18636	0.00144073	0.0463408	TRUE
ENSG00000139193	CD27	939	protein_coding	31.6863	-2.11619	0.358128	-3.17658	0.00149024	0.0475513
ENSG00000213626	LBH	81606	protein_coding	3653.07	-2.73938	0.567357	-3.17288	0.00150937	0.0478304	TRUE	TRUE
ENSG00000113739	STC2	8614	protein_coding	145484	-3.60847	0.877131	-3.17268	0.00151037	0.0478304	TRUE
ENSG00000186150	UBL4B	164153	protein_coding	61.0268	-3.62044	0.880585	-3.16596	0.00154571	0.0488237
ENSG00000233029	NA	NA	antisense	8.22813	-3.52719	0.816738	-3.15952	0.00158028	0.0497243

## Sheet: DEGs, up
ENSEMBLE_ID	Symbol	Entrez_ID	Type	BaseMean	log2FoldChange	lfcSE	TestStatistic	Pvalue	Padj	Biv_hESC	Biv_MSC	PRC2_target
ENSG00000196329	GIMAP5	55340	protein_coding	146.634	7.49334	0.599792	9.8548	6.53465e-23	5.38447e-19
ENSG00000124491	F13A1	2162	protein_coding	1498.35	10.3939	0.925031	9.85434	6.56483e-23	5.38447e-19	TRUE	TRUE
ENSG00000184486	POU3F2	5454	protein_coding	113.185	5.38956	0.457784	9.51568	1.80522e-21	8.0521e-18	TRUE	TRUE	TRUE
ENSG00000232694	NA	NA	lincRNA	149.888	8.9666	0.849946	9.50694	1.96345e-21	8.0521e-18
ENSG00000261780	LOC100505817	100505817	processed_transcript	378.03	9.59181	0.896604	9.41949	4.53264e-21	1.59329e-17
ENSG00000143217	NECTIN4	81607	protein_coding	2247.45	5.51659	0.492377	9.25889	2.06576e-20	6.35378e-17
ENSG00000269706	NA	NA	pseudogene	107.941	5.78912	0.523828	9.00706	2.11649e-19	5.78647e-16
ENSG00000167306	MYO5B	4645	protein_coding	2046.68	7.01411	0.685121	8.8962	5.77906e-19	1.42199e-15	TRUE
ENSG00000204118	NAP1L6	645996	protein_coding	80.0574	7.96152	0.781744	8.82644	1.08062e-18	2.21581e-15
ENSG00000046774	MAGEC2	51438	protein_coding	1842.04	8.00019	0.842431	8.48135	2.226e-17	4.2133e-14
ENSG00000185186	LINC00313	114038	lincRNA	355.862	5.52168	0.541235	8.41682	3.86854e-17	6.79923e-14
ENSG00000170454	KRT75	9119	protein_coding	314.676	8.9826	0.940558	8.39286	4.74446e-17	7.36467e-14
ENSG00000263711	LOC400655	400655	protein_coding	55.8333	7.83551	0.830682	8.39177	4.78886e-17	7.36467e-14
ENSG00000186517	ARHGAP30	257106	protein_coding	153.264	7.5059	0.711418	8.36052	6.24443e-17	9.03826e-14
ENSG00000250337	PURPL	643401	lincRNA	751.875	4.07944	0.373374	8.31085	9.50182e-17	1.2989e-13
ENSG00000178401	DNAJC22	79962	protein_coding	1020.07	4.93047	0.482902	8.22185	2.00385e-16	2.59509e-13	TRUE	TRUE
ENSG00000075884	ARHGAP15	55843	protein_coding	557.776	7.52054	0.807302	8.07196	6.91781e-16	8.51098e-13		TRUE
ENSG00000266976	LOC102724908	102724908	lincRNA	221.102	8.56456	0.953127	7.90886	2.5976e-15	2.9053e-12
ENSG00000231850	NA	NA	protein_coding	32.969	7.24947	0.809813	7.8793	3.29212e-15	3.52199e-12
ENSG00000227706	NA	NA	lincRNA	1180.1	8.32065	0.944288	7.84914	4.1891e-15	4.29487e-12
ENSG00000259847	LINC02126	101927650	lincRNA	735.042	7.93484	0.886061	7.83596	4.65286e-15	4.57953e-12
ENSG00000221826	PSG3	5671	protein_coding	46.7347	7.53495	0.853296	7.82382	5.12441e-15	4.84966e-12
ENSG00000204375	NA	NA	protein_coding	60.6129	7.7398	0.882875	7.79793	6.29311e-15	5.73512e-12
ENSG00000140678	ITGAX	3687	protein_coding	159.744	6.79502	0.736711	7.64412	2.10377e-14	1.84876e-11			TRUE
ENSG00000238269	PAGE2B	389860	protein_coding	322.255	7.06772	0.793344	7.60933	2.75526e-14	2.33779e-11
ENSG00000227674	LINC00355	144766	lincRNA	43.1367	7.40766	0.861491	7.60401	2.87086e-14	2.35468e-11
ENSG00000145107	TM4SF19	116211	protein_coding	109.011	8.07199	0.945405	7.57274	3.65421e-14	2.9005e-11
ENSG00000204376	NA	NA	protein_coding	53.7511	7.57401	0.888045	7.56769	3.79922e-14	2.92136e-11
ENSG00000166415	WDR72	256764	protein_coding	70.1227	7.76425	0.916192	7.53253	4.97673e-14	3.71083e-11	TRUE	TRUE
ENSG00000221867	MAGEA3	4102	protein_coding	373.386	8.01372	0.880532	7.5065	6.07283e-14	4.39494e-11
ENSG00000168843	FSTL5	56884	protein_coding	229.234	8.26926	0.980687	7.45316	9.11319e-14	6.40683e-11		TRUE
ENSG00000187156	NA	NA	lincRNA	100.752	7.93117	0.953689	7.36305	1.79751e-13	1.2286e-10		TRUE
ENSG00000104818	CGB2	114336	protein_coding	396.037	4.60255	0.495514	7.34977	1.98549e-13	1.3204e-10
ENSG00000146666	LINC00525	84847	antisense	20.1546	6.68377	0.792621	7.3309	2.28605e-13	1.48028e-10
ENSG00000268222	NA	NA	pseudogene	22.3294	1.92986	1.16596	7.26815	3.64443e-13	2.24187e-10
ENSG00000213401	MAGEA12	4111	protein_coding	129.154	7.9657	0.970084	7.23228	4.74966e-13	2.85049e-10
ENSG00000155495	MAGEC1	9947	protein_coding	1438.93	7.52911	0.960059	7.18966	6.49551e-13	3.71694e-10
ENSG00000267118	NA	NA	antisense	17.2262	1.92152	1.16565	7.15031	8.65837e-13	4.842e-10
ENSG00000111700	SLCO1B3	28234	protein_coding	122.521	6.95908	0.787608	7.11681	1.10451e-12	6.03946e-10
ENSG00000189052	CGB5	93659	protein_coding	818.924	4.83514	0.547438	7.1023	1.22694e-12	6.56306e-10			TRUE
ENSG00000145703	IQGAP2	10788	protein_coding	429.45	6.17625	0.741786	7.08422	1.39834e-12	7.32076e-10		TRUE	TRUE
ENSG00000203867	RBM20	282996	protein_coding	107.697	4.59715	0.512103	7.06712	1.58183e-12	8.10887e-10	TRUE	TRUE
ENSG00000255476	LOC101928008	101928008	antisense	64.8812	7.52998	0.946376	7.04563	1.84618e-12	9.27086e-10
ENSG00000165583	SSX5	6758	protein_coding	13.259	1.91089	1.16526	7.03161	2.04157e-12	1.0047e-09
ENSG00000267631	CGB1	114335	protein_coding	58.2343	4.37152	0.482518	6.9913	2.72346e-12	1.26596e-09
ENSG00000198573	SPANXC	64663	protein_coding	209.355	7.06959	0.84581	6.99113	2.72682e-12	1.26596e-09
ENSG00000164796	CSMD3	114788	protein_coding	263.259	7.82894	1.01808	6.96412	3.30455e-12	1.50577e-09	TRUE	TRUE	TRUE
ENSG00000112303	VNN2	8875	protein_coding	49.8964	7.3039	0.930593	6.93264	4.13054e-12	1.79928e-09
ENSG00000100121	GGTLC2	91227	protein_coding	15.1886	1.91668	1.16547	6.84475	7.66087e-12	3.19497e-09
ENSG00000197172	MAGEA6	4105	protein_coding	314.183	7.44456	0.923521	6.81053	9.72404e-12	3.98783e-09
ENSG00000170516	COX7B2	170712	protein_coding	122.887	7.66059	0.994423	6.78817	1.13565e-11	4.58093e-09		TRUE
ENSG00000189186	DCAF8L2	347442	protein_coding	13.5471	6.19576	0.786993	6.76173	1.36356e-11	5.32569e-09
ENSG00000005884	ITGA3	3675	protein_coding	123551	3.94921	0.44177	6.75717	1.40711e-11	5.40989e-09	TRUE
ENSG00000175294	CATSPER1	117144	protein_coding	427.785	3.92788	0.443107	6.68348	2.33341e-11	8.56953e-09
ENSG00000127084	FGD3	89846	protein_coding	37.3803	6.9938	0.924595	6.65	2.93089e-11	1.04518e-08			TRUE
ENSG00000249550	LINC01234	100506465	lincRNA	147.845	7.56955	1.01187	6.64326	3.06822e-11	1.07852e-08
ENSG00000105409	ATP1A3	478	protein_coding	911.41	6.0958	0.787647	6.63438	3.25877e-11	1.12937e-08	TRUE		TRUE
ENSG00000185247	MAGEA11	4110	protein_coding	27.122	6.73181	0.892865	6.59043	4.38549e-11	1.49874e-08
ENSG00000180448	ARHGAP45	23526	protein_coding	824.502	4.05856	0.472919	6.55174	5.68703e-11	1.91692e-08	TRUE
ENSG00000185905	C16orf54	283897	protein_coding	1235.28	6.44941	0.862019	6.54114	6.10523e-11	2.01332e-08
ENSG00000214107	MAGEB1	4112	protein_coding	55.6514	7.22112	0.972915	6.54037	6.13668e-11	2.01332e-08			TRUE
ENSG00000172073	TEX37	200523	protein_coding	105.367	6.6852	0.826708	6.5324	6.4726e-11	2.09559e-08
ENSG00000241476	SSX2	6757	protein_coding	50.2792	7.12414	0.969758	6.46578	1.00776e-10	3.21805e-08
ENSG00000135426	TESPA1	9840	protein_coding	67.701	6.99899	0.927126	6.44334	1.16875e-10	3.64029e-08
ENSG00000236249	NA	NA	protein_coding	13.1714	6.09701	0.812303	6.43982	1.19613e-10	3.679e-08
ENSG00000233218	NA	NA	pseudogene	308.168	4.63744	0.574456	6.42674	1.30371e-10	3.96039e-08
ENSG00000266088	NA	NA	lincRNA	721.913	3.49144	0.395496	6.36956	1.89565e-10	5.68834e-08
ENSG00000170743	SYT9	143425	protein_coding	63.1054	7.18	0.993999	6.34427	2.23477e-10	6.54969e-08	TRUE		TRUE
ENSG00000147180	ZNF711	7552	protein_coding	302.5	4.74898	0.600222	6.34419	2.23593e-10	6.54969e-08		TRUE
ENSG00000234840	LINC01239	441389	lincRNA	997.246	4.37793	0.543876	6.31024	2.78611e-10	8.06529e-08
ENSG00000233695	NA	NA	antisense	142.166	4.73678	0.605288	6.25115	4.07449e-10	1.15238e-07
ENSG00000145416	MARCHF1	55016	protein_coding	125.934	6.15509	0.823486	6.22586	4.78909e-10	1.29854e-07	TRUE
ENSG00000049759	NEDD4L	23327	protein_coding	12009	2.67403	0.271015	6.22543	4.80237e-10	1.29854e-07		TRUE
ENSG00000138271	GPR87	53836	protein_coding	469.988	6.63644	0.952166	6.17546	6.59729e-10	1.74552e-07
ENSG00000227234	SPANXB1	728695	protein_coding	122.382	6.19549	0.836821	6.16135	7.21287e-10	1.88808e-07			TRUE
ENSG00000234520	HRAT17	101928036	lincRNA	203.196	3.33174	0.382795	6.15479	7.51775e-10	1.94718e-07
ENSG00000251095	NA	NA	antisense	54.5495	7.01077	1.00018	6.14726	7.88334e-10	2.0206e-07
ENSG00000235604	NA	NA	protein_coding	120.552	6.17808	0.836627	6.14285	8.10556e-10	2.05614e-07
ENSG00000205777	GAGE1	2543	protein_coding	15.9275	6.17176	0.867514	6.13459	8.53805e-10	2.14375e-07
ENSG00000218358	RAET1K	646024	pseudogene	15.877	6.16698	0.867333	6.13052	8.75909e-10	2.17703e-07	TRUE	TRUE
ENSG00000174837	ADGRE1	2015	protein_coding	370.614	6.3881	0.907335	6.12746	8.92922e-10	2.19712e-07
ENSG00000125798	FOXA2	3170	protein_coding	394.756	6.49746	0.931417	6.12128	9.28263e-10	2.2393e-07	TRUE		TRUE
ENSG00000179869	ABCA13	154664	protein_coding	1002.59	4.26568	0.543311	6.11032	9.94317e-10	2.37536e-07		TRUE
ENSG00000260854	LINC02184	100505948	lincRNA	146.126	6.69276	0.91222	6.08861	1.13898e-09	2.69478e-07
ENSG00000112541	PDE10A	10846	protein_coding	1788.3	4.0087	0.502899	6.07526	1.23785e-09	2.87344e-07	TRUE	TRUE
ENSG00000006432	MAP3K9	4293	protein_coding	1193.94	5.83474	0.822503	6.06885	1.28832e-09	2.96265e-07		TRUE
ENSG00000249413	NA	NA	lincRNA	22.819	6.42307	0.921213	6.06009	1.36042e-09	3.09949e-07
ENSG00000273132	NA	NA	antisense	305.089	5.60588	0.777617	6.05589	1.39646e-09	3.1524e-07
ENSG00000118785	SPP1	6696	protein_coding	57264.8	5.509	0.766896	6.05224	1.42845e-09	3.19532e-07
ENSG00000011677	GABRA3	2556	protein_coding	319.237	6.74425	0.982494	6.03743	1.56588e-09	3.44532e-07
ENSG00000125726	CD70	970	protein_coding	1593.37	6.31166	0.928152	6.02942	1.64548e-09	3.58307e-07	TRUE
ENSG00000198780	FAM169A	26049	protein_coding	281.756	5.74994	0.808365	6.01006	1.8546e-09	4.00301e-07		TRUE
ENSG00000225420	LOC101928371	101928371	antisense	50.8223	5.93608	0.782664	5.98799	2.12447e-09	4.47937e-07
ENSG00000226598	NA	NA	lincRNA	22.5019	6.38538	0.926328	5.98758	2.12991e-09	4.47937e-07
ENSG00000168918	INPP5D	3635	protein_coding	2038.31	4.85539	0.659328	5.97691	2.27412e-09	4.74213e-07
ENSG00000182836	PLCXD3	345557	protein_coding	146.439	6.858	1.05839	5.96883	2.38961e-09	4.94107e-07	TRUE	TRUE	TRUE
ENSG00000233117	NA	NA	lincRNA	1155.3	3.81292	0.479949	5.94823	2.71061e-09	5.53982e-07
ENSG00000259153	NA	NA	lincRNA	125.005	6.20577	0.875018	5.93876	2.87177e-09	5.79204e-07
ENSG00000164220	F2RL2	2151	protein_coding	14882	4.25251	0.558939	5.92515	3.1201e-09	6.24172e-07
ENSG00000169550	MUC15	143662	protein_coding	72.7109	6.56378	0.876336	5.89589	3.72657e-09	7.39484e-07			TRUE
ENSG00000237943	NA	NA	lincRNA	27.8222	6.49648	0.961206	5.88804	3.90797e-09	7.61731e-07	TRUE
ENSG00000198930	CSAG1	158511	protein_coding	158.012	6.34488	0.91319	5.88729	3.92584e-09	7.61731e-07			TRUE
ENSG00000258927	NA	NA	lincRNA	11.6744	5.84956	0.848554	5.88705	3.93156e-09	7.61731e-07
ENSG00000183461	NA	NA	protein_coding	15.0964	6.05146	0.884931	5.88373	4.01121e-09	7.71093e-07
ENSG00000204382	XAGE1E	653067	protein_coding	14.9768	6.04266	0.88464	5.87572	4.21011e-09	8.03054e-07
ENSG00000241465	NA	NA	protein_coding	10.5223	5.74571	0.839179	5.82627	5.66803e-09	1.05419e-06
ENSG00000257067	NA	NA	lincRNA	8.96478	5.61049	0.814938	5.82435	5.73358e-09	1.05419e-06
ENSG00000183674	NA	NA	lincRNA	10.5788	5.74001	0.844452	5.78489	7.25615e-09	1.30325e-06
ENSG00000188859	FAM78B	149297	protein_coding	195.359	3.88097	0.50678	5.76847	7.99953e-09	1.42635e-06	TRUE	TRUE
ENSG00000173208	ABCD2	225	protein_coding	14.3921	5.97685	0.890802	5.76308	8.2595e-09	1.46211e-06		TRUE
ENSG00000007516	BAIAP3	8938	protein_coding	186.978	3.51797	0.446078	5.71916	1.07052e-08	1.86818e-06	TRUE
ENSG00000147614	ATP6V0D2	245972	protein_coding	641.987	5.74458	0.863699	5.698	1.21221e-08	2.10053e-06
ENSG00000109255	NMU	10874	protein_coding	33.6357	6.50813	1.00267	5.65283	1.57826e-08	2.71572e-06	TRUE		TRUE
ENSG00000224367	NA	NA	pseudogene	19.3751	6.13782	0.945523	5.60973	2.02648e-08	3.41531e-06
ENSG00000259974	LINC00261	140828	lincRNA	27.7873	6.36754	0.988923	5.59375	2.22217e-08	3.71964e-06
ENSG00000158639	PAGE5	90737	protein_coding	1173.45	6.04669	0.971333	5.56015	2.69547e-08	4.4543e-06
ENSG00000187621	TCL6	27004	processed_transcript	20.0719	6.14312	0.955088	5.56003	2.69727e-08	4.4543e-06
ENSG00000227363	NA	NA	lincRNA	273.959	6.07958	0.956001	5.55255	2.81532e-08	4.61826e-06
ENSG00000233922	LINC01694	105372840	lincRNA	9.77759	5.59489	0.86155	5.50853	3.61834e-08	5.81914e-06
ENSG00000168772	CXXC4	80319	protein_coding	20.973	6.136	0.969275	5.47305	4.42344e-08	7.03278e-06		TRUE
ENSG00000213030	CGB8	94115	protein_coding	359.418	4.69495	0.696175	5.43796	5.38935e-08	8.44652e-06
ENSG00000144452	ABCA12	26154	protein_coding	110.886	5.52443	0.846314	5.43656	5.43188e-08	8.45929e-06
ENSG00000116701	NCF2	4688	protein_coding	2168.7	4.18343	0.600279	5.41786	6.03155e-08	9.33411e-06
ENSG00000091137	SLC26A4	5172	protein_coding	731.796	3.86871	0.540495	5.40689	6.41288e-08	9.86221e-06	TRUE
ENSG00000260328	NA	NA	lincRNA	102.087	5.26562	0.803899	5.39909	6.69815e-08	1.02369e-05
ENSG00000228573	NA	NA	lincRNA	11.8268	5.70288	0.902466	5.39051	7.02587e-08	1.06149e-05
ENSG00000183128	CALHM3	119395	protein_coding	17.4482	5.97873	0.955103	5.39036	7.03175e-08	1.06149e-05
ENSG00000255983	NA	NA	lincRNA	18.8045	6.0218	0.966376	5.37274	7.75498e-08	1.16353e-05
ENSG00000135636	DYSF	8291	protein_coding	4124.81	4.48288	0.666363	5.35894	8.37109e-08	1.22966e-05	TRUE	TRUE	TRUE
ENSG00000177494	ZBED2	79413	protein_coding	4931.81	5.93976	1.02116	5.35841	8.39561e-08	1.22966e-05
ENSG00000133454	MYO18B	84700	protein_coding	276.895	5.59318	0.890205	5.35226	8.68625e-08	1.2647e-05
ENSG00000127129	EDN2	1907	protein_coding	9.60204	5.52835	0.876705	5.34317	9.13337e-08	1.31424e-05		TRUE
ENSG00000157950	NA	NA	protein_coding	57.1395	6.38773	1.05705	5.33363	9.62694e-08	1.37721e-05
ENSG00000229703	NA	NA	lincRNA	18.6045	5.99151	0.971003	5.31672	1.05652e-07	1.5027e-05
ENSG00000085563	ABCB1	5243	protein_coding	22.8071	6.108	0.997332	5.29227	1.20807e-07	1.69862e-05	TRUE
ENSG00000073282	TP63	8626	protein_coding	2755.02	4.34168	0.647733	5.28566	1.2525e-07	1.75108e-05
ENSG00000062524	LTK	4058	protein_coding	758.758	4.99531	0.780311	5.28462	1.25963e-07	1.7511e-05	TRUE
ENSG00000171872	KLF17	128209	protein_coding	380.174	2.06523	0.203654	5.26613	1.3933e-07	1.92433e-05
ENSG00000163235	TGFA	7039	protein_coding	6555.85	4.89535	0.763775	5.26522	1.40025e-07	1.92433e-05	TRUE	TRUE	TRUE
ENSG00000128510	CPA4	51200	protein_coding	27807.3	3.58152	0.499199	5.26424	1.40771e-07	1.92433e-05
ENSG00000232274	NA	NA	lincRNA	297.203	4.2121	0.626285	5.24266	1.58278e-07	2.1282e-05
ENSG00000224034	NA	NA	lincRNA	11.184	5.60241	0.91354	5.21883	1.8006e-07	2.38201e-05
ENSG00000153802	TMPRSS11D	9407	protein_coding	17.5689	5.88248	0.981489	5.15167	2.58176e-07	3.25778e-05
ENSG00000168672	FAM84B	157638	protein_coding	529.5	3.99938	0.595254	5.14915	2.6167e-07	3.28503e-05		TRUE
ENSG00000137090	DMRT1	1761	protein_coding	47.3037	6.21367	1.06199	5.13941	2.75605e-07	3.4424e-05			TRUE
ENSG00000166546	BEAN1	146227	protein_coding	380.357	4.96199	0.797362	5.13234	2.86158e-07	3.55616e-05	TRUE
ENSG00000154146	NRGN	4900	protein_coding	706.765	3.92617	0.585361	5.10831	3.2505e-07	4.01918e-05	TRUE	TRUE
ENSG00000234068	PAGE2	203569	protein_coding	592.8	5.42128	0.908445	5.10663	3.27953e-07	4.0348e-05
ENSG00000238120	LINC01589	100506737	antisense	39.1696	6.18613	1.05534	5.10486	3.31032e-07	4.05242e-05
ENSG00000196754	S100A2	6273	protein_coding	2769.92	3.67785	0.535347	5.10225	3.35641e-07	4.0885e-05
ENSG00000233355	CHRM3-AS2	100506915	processed_transcript	22.5505	5.54829	0.878278	5.09702	3.4505e-07	4.18242e-05
ENSG00000270038	NA	NA	lincRNA	6.32467	5.11112	0.840791	5.06383	4.10925e-07	4.9323e-05
ENSG00000155974	GRIP1	23426	protein_coding	132.139	4.38224	0.68389	5.05977	4.19773e-07	5.01404e-05
ENSG00000125910	S1PR4	8698	protein_coding	11.0728	5.52761	0.932306	5.03936	4.67081e-07	5.49905e-05
ENSG00000253417	LINC02159	285629	lincRNA	15.5475	5.74663	0.980617	5.01977	5.17343e-07	6.03305e-05
ENSG00000157502	MUM1L1	139221	protein_coding	17.2265	5.79457	0.997278	4.98442	6.21471e-07	7.04696e-05
ENSG00000224960	PPP4R3C	139420	pseudogene	32.9626	6.07207	1.05605	4.98188	6.29694e-07	7.10746e-05
ENSG00000203306	NA	NA	pseudogene	10255.4	5.36965	0.932155	4.96818	6.75847e-07	7.59356e-05
ENSG00000221845	NA	NA	protein_coding	14.3579	5.66352	0.978305	4.94802	7.49709e-07	8.38516e-05
ENSG00000258929	NA	NA	lincRNA	247.531	4.21144	0.668529	4.92724	8.34014e-07	9.28586e-05
ENSG00000171587	DSCAM	1826	protein_coding	140.169	5.70183	1.00802	4.91547	8.85706e-07	9.71867e-05	TRUE
ENSG00000205426	KRT81	3887	protein_coding	4940.26	4.82935	0.809219	4.91481	8.88686e-07	9.71867e-05
ENSG00000231912	NA	NA	lincRNA	9.83452	5.38813	0.932543	4.8899	1.00886e-06	0.000107931
ENSG00000223812	NA	NA	lincRNA	40.5721	5.97496	1.07343	4.88442	1.03733e-06	0.000110496
ENSG00000268669	NA	NA	pseudogene	10.772	5.20367	0.892734	4.88316	1.04399e-06	0.000110726
ENSG00000228742	LINC02577	111216280	lincRNA	85.3873	5.84948	1.01077	4.87045	1.11346e-06	0.000117085
ENSG00000238336	NA	NA	snoRNA	20.5196	4.18855	0.650814	4.86714	1.13224e-06	0.000118079
ENSG00000162738	VANGL2	57216	protein_coding	103.885	5.51874	0.958974	4.86518	1.14355e-06	0.000118727
ENSG00000126752	SSX1	6756	protein_coding	156.138	5.70196	1.04656	4.858	1.18579e-06	0.000122595
ENSG00000261761	LOC100508631	100508631	lincRNA	9.75337	5.36906	0.935815	4.85322	1.21474e-06	0.000125062
ENSG00000143061	IGSF3	3321	protein_coding	616.217	4.17559	0.672826	4.85001	1.23457e-06	0.000126574	TRUE	TRUE
ENSG00000222031	NA	NA	protein_coding	10.8474	5.43491	0.951622	4.84577	1.26123e-06	0.000128771
ENSG00000179873	NLRP11	204801	protein_coding	29.707	5.9439	1.06155	4.8385	1.3082e-06	0.000133015
ENSG00000198626	RYR2	6262	protein_coding	37.3365	4.4777	0.725966	4.83735	1.31584e-06	0.00013324	TRUE
ENSG00000224659	GAGE12J	729396	protein_coding	23.8653	5.8889	1.04793	4.83238	1.34911e-06	0.00013605
ENSG00000258240	LOC105369980	105369980	lincRNA	9.88824	5.36507	0.942198	4.81754	1.45342e-06	0.000145971
ENSG00000153779	TGIF2LX	90316	protein_coding	14.4688	5.60803	0.994644	4.81335	1.48418e-06	0.000148455
ENSG00000174792	ODAPH	152816	protein_coding	391.896	5.10021	0.896253	4.79397	1.6351e-06	0.000162888
ENSG00000164695	CHMP4C	92421	protein_coding	30.7732	5.90279	1.0668	4.79064	1.66253e-06	0.000164084
ENSG00000249867	NA	NA	lincRNA	81.1878	3.96978	0.633189	4.78928	1.67378e-06	0.000164084
ENSG00000101276	SLC52A3	113278	protein_coding	13.4292	5.54914	0.988049	4.78644	1.69767e-06	0.000165765
ENSG00000134955	SLC37A2	219855	protein_coding	9092.87	4.93499	0.860063	4.78546	1.70597e-06	0.000165917	TRUE	TRUE
ENSG00000273266	NA	NA	protein_coding	274.522	5.16311	0.913737	4.77993	1.75361e-06	0.000169824
ENSG00000153233	PTPRR	5801	protein_coding	85.5432	3.48966	0.533592	4.75213	2.01284e-06	0.000192715	TRUE
ENSG00000175928	LRRN1	57633	protein_coding	5312.82	5.14896	0.926178	4.74363	2.09921e-06	0.000200206
ENSG00000143674	MAP3K21	84451	protein_coding	83.3014	4.74868	0.814282	4.72802	2.26724e-06	0.00021293
ENSG00000150782	IL18	3606	protein_coding	118.305	5.1177	0.906527	4.71637	2.40089e-06	0.000224625			TRUE
ENSG00000203926	SPANXC	64663	protein_coding	241.017	5.24598	0.951079	4.71213	2.45141e-06	0.000228483
ENSG00000115194	SLC30A3	7781	protein_coding	513.733	4.49973	0.771234	4.69697	2.64046e-06	0.000244252	TRUE
ENSG00000154642	C21orf91	54149	protein_coding	1422.95	1.80136	0.171925	4.69151	2.71192e-06	0.000248065
ENSG00000136250	AOAH	313	protein_coding	36.0855	5.78703	1.0825	4.68815	2.75682e-06	0.000251238
ENSG00000264242	NA	NA	pseudogene	8.83209	4.9838	0.885232	4.67929	2.87876e-06	0.000261383
ENSG00000231924	PSG1	5669	protein_coding	1376.72	4.38363	0.748167	4.67755	2.90327e-06	0.000262639
ENSG00000139044	B4GALNT3	283358	protein_coding	276.116	4.9336	0.879358	4.67261	2.9739e-06	0.000268043	TRUE	TRUE
ENSG00000187098	MITF	4286	protein_coding	1983	2.78855	0.38944	4.66322	3.11296e-06	0.000279553	TRUE	TRUE
ENSG00000205744	DENND1C	79958	protein_coding	33.3212	5.48698	0.978653	4.66148	3.13945e-06	0.000280907	TRUE
ENSG00000228496	LOC100506405	100506405	sense_intronic	5.2899	4.84349	0.861816	4.63918	3.49794e-06	0.000309605
ENSG00000105877	DNAH11	8701	protein_coding	644.749	4.20066	0.711931	4.63722	3.53126e-06	0.000311434	TRUE		TRUE
ENSG00000175471	MCTP1	79772	protein_coding	359.796	3.63018	0.581064	4.6338	3.59011e-06	0.000315494	TRUE	TRUE	TRUE
ENSG00000198021	SPANXA1	30014	protein_coding	231.913	5.18413	0.955516	4.63031	3.65121e-06	0.000319721
ENSG00000258181	NA	NA	lincRNA	7.60192	5.10613	0.92484	4.62687	3.71237e-06	0.000323924
ENSG00000169860	P2RY1	5028	protein_coding	57.8697	4.30679	0.730963	4.62375	3.76856e-06	0.000326511	TRUE	TRUE
ENSG00000151320	AKAP6	9472	protein_coding	315.751	3.33289	0.515374	4.61994	3.83843e-06	0.000331398		TRUE
ENSG00000249500	LINC01179	101928151	lincRNA	24.3436	5.73627	1.06901	4.6087	4.05197e-06	0.0003484
ENSG00000165891	E2F7	144455	protein_coding	6260.55	3.05098	0.454518	4.59604	4.30596e-06	0.00036789		TRUE
ENSG00000179083	FAM133A	286499	protein_coding	375.293	4.3293	0.751388	4.58134	4.62011e-06	0.000393365
ENSG00000131094	C1QL1	10882	protein_coding	1110.68	3.66389	0.596823	4.57663	4.72532e-06	0.000400935	TRUE	TRUE	TRUE
ENSG00000225015	NA	NA	pseudogene	53.5643	4.58178	0.803298	4.56418	5.01443e-06	0.000424004
ENSG00000197872	FAM49A	81553	protein_coding	1296.01	3.36528	0.530071	4.56077	5.09652e-06	0.000428003		TRUE
ENSG00000106852	LHX6	26468	protein_coding	125.245	5.00581	0.919052	4.55289	5.2914e-06	0.000442858	TRUE		TRUE
ENSG00000258807	NA	NA	lincRNA	20.4178	5.64574	1.06145	4.54843	5.4048e-06	0.000449292
ENSG00000204397	CARD16	114769	protein_coding	895.978	2.68812	0.378359	4.52996	5.89961e-06	0.000484363
ENSG00000166450	PRTG	283659	protein_coding	251.821	2.23488	0.275549	4.52975	5.90542e-06	0.000484363	TRUE	TRUE
ENSG00000104827	CGB3	1082	protein_coding	259.203	4.97132	0.926689	4.52036	6.17343e-06	0.000499682
ENSG00000240257	NA	NA	protein_coding	15.6914	5.4998	1.0378	4.51401	6.3613e-06	0.000513201
ENSG00000230098	TCERG1L-AS1	101927489	antisense	7.8132	5.07619	0.945338	4.50073	6.77195e-06	0.000542172
ENSG00000246898	NA	NA	lincRNA	39.586	4.96982	0.88848	4.49967	6.80594e-06	0.000542172
ENSG00000231256	C17orf105	284067	protein_coding	5.9542	4.88482	0.900666	4.49923	6.81989e-06	0.000542172
ENSG00000213279	NA	NA	sense_intronic	17.9684	5.55721	1.05386	4.4989	6.83058e-06	0.000542172
ENSG00000235192	NA	NA	lincRNA	31.4336	4.65213	0.817153	4.49755	6.87397e-06	0.000543861
ENSG00000129354	AP1M2	10053	protein_coding	82.7088	4.40065	0.779634	4.49455	6.97181e-06	0.000549835			TRUE
ENSG00000253898	LINC01419	103352670	lincRNA	44.9204	5.45178	1.10994	4.48527	7.28203e-06	0.00056703
ENSG00000225111	NA	NA	sense_intronic	11.6157	3.80743	0.61437	4.48444	7.31049e-06	0.000567451
ENSG00000070182	SPTB	6710	protein_coding	187.187	5.12345	0.981493	4.48179	7.4021e-06	0.000572755	TRUE		TRUE
ENSG00000135083	CCNJL	79616	protein_coding	696.019	4.08786	0.711648	4.48064	7.44178e-06	0.00057402		TRUE
ENSG00000254802	NA	NA	lincRNA	15.8894	5.25012	0.986387	4.47808	7.5316e-06	0.000579133
ENSG00000204379	XAGE1B	653220	protein_coding	17.0627	5.51503	1.05158	4.46966	7.83444e-06	0.000598678
ENSG00000185477	GPRIN3	285513	protein_coding	25.5113	4.43418	0.774711	4.45181	8.51493e-06	0.000646661	TRUE
ENSG00000077092	RARB	5915	protein_coding	1949.54	2.86201	0.426289	4.44572	8.75974e-06	0.000663207	TRUE		TRUE
ENSG00000240086	NA	NA	processed_transcript	18.3624	5.53398	1.06185	4.44414	8.82455e-06	0.000666064
ENSG00000267051	NA	NA	lincRNA	26.6243	5.57303	1.08637	4.43928	9.02583e-06	0.000679173
ENSG00000147676	MAL2	114569	protein_coding	11.9406	5.30757	1.01435	4.43176	9.3469e-06	0.000699058	TRUE
ENSG00000184860	SDR42E1	93517	protein_coding	516.587	3.23263	0.514961	4.43008	9.41976e-06	0.000702372
ENSG00000233215	LINC01687	101927843	lincRNA	16.2216	5.4631	1.05134	4.42254	9.7548e-06	0.000722971
ENSG00000239911	NA	NA	antisense	15.1557	5.4286	1.04444	4.41903	9.91466e-06	0.000730419	TRUE	TRUE
ENSG00000188910	GJB3	2707	protein_coding	126.113	4.71452	0.878653	4.40581	1.05388e-05	0.000767215	TRUE		TRUE
ENSG00000236921	NA	NA	lincRNA	14.0328	5.38201	1.03748	4.40455	1.06001e-05	0.000769402
ENSG00000149294	NCAM1	4684	protein_coding	2102.92	4.38819	0.801956	4.3995	1.08499e-05	0.000785213	TRUE	TRUE	TRUE
ENSG00000105929	ATP6V0A4	50617	protein_coding	62.4689	5.28758	1.0156	4.38863	1.14069e-05	0.000823102		TRUE	TRUE
ENSG00000171903	CYP4F11	57834	protein_coding	120.647	4.61604	0.860926	4.37224	1.22976e-05	0.000884781
ENSG00000238122	NA	NA	lincRNA	17.8746	5.47272	1.06729	4.36629	1.26375e-05	0.000906586
ENSG00000138795	LEF1	51176	protein_coding	675.873	4.04772	0.722001	4.36562	1.26763e-05	0.000906724	TRUE	TRUE	TRUE
ENSG00000273331	NA	NA	protein_coding	25.7123	3.53291	0.588899	4.36221	1.28753e-05	0.000915634
ENSG00000145536	ADAMTS16	170690	protein_coding	329.829	3.90163	0.688364	4.34792	1.37435e-05	0.000971763	TRUE
ENSG00000224271	LOC284930	284930	lincRNA	13.3965	5.3229	1.03925	4.34165	1.41415e-05	0.000997037
ENSG00000125046	SSUH2	51066	protein_coding	10.1679	4.51502	0.755646	4.32999	1.49117e-05	0.00104535
ENSG00000242575	NA	NA	pseudogene	105.146	5.12992	1.02267	4.32735	1.50913e-05	0.00105493
ENSG00000224698	NA	NA	lincRNA	17.705	5.44016	1.07105	4.32166	1.5486e-05	0.00107641
ENSG00000260725	NA	NA	lincRNA	364.338	5.04709	1.02796	4.31976	1.562e-05	0.00108266
ENSG00000267335	NA	NA	protein_coding	15.7482	4.8281	0.843825	4.31778	1.57607e-05	0.00108935
ENSG00000049249	TNFRSF9	3604	protein_coding	251.815	4.60596	0.876813	4.30961	1.63545e-05	0.00112662			TRUE
ENSG00000019505	SYT13	57586	protein_coding	95.4634	5.17959	1.04941	4.30911	1.63915e-05	0.00112662	TRUE	TRUE
ENSG00000142627	EPHA2	1969	protein_coding	35389.5	2.17374	0.275786	4.30541	1.66676e-05	0.00113608		TRUE
ENSG00000238266	LINC00707	100507127	lincRNA	140.798	4.53578	0.856757	4.30206	1.69214e-05	0.00115019
ENSG00000247416	LOC101928847	101928847	antisense	20.4185	4.67541	0.841052	4.29703	1.73102e-05	0.00117338
ENSG00000189064	GAGE2B	645037	protein_coding	16.6265	5.39278	1.06812	4.29017	1.78539e-05	0.0012069
ENSG00000163751	CPA3	1359	protein_coding	331.808	4.17266	0.768337	4.28496	1.82772e-05	0.00122876
ENSG00000152503	TRIM36	55521	protein_coding	88.6877	3.4637	0.592719	4.25751	2.06712e-05	0.00138216	TRUE	TRUE	TRUE
ENSG00000170006	TMEM154	201799	protein_coding	1910.28	2.79085	0.429943	4.24386	2.19707e-05	0.00146471		TRUE
ENSG00000183638	RP1L1	94137	protein_coding	13.2614	5.26151	1.04935	4.24331	2.20249e-05	0.00146471			TRUE
ENSG00000263680	NA	NA	lincRNA	19.4102	5.39973	1.08626	4.23709	2.26432e-05	0.00149774
ENSG00000058335	RASGRF1	5923	protein_coding	151.256	4.98749	1.02988	4.22177	2.42395e-05	0.00159903	TRUE		TRUE
ENSG00000267685	NA	NA	pseudogene	13.0354	3.72502	0.643631	4.21631	2.48336e-05	0.0016303
ENSG00000105851	PIK3CG	5294	protein_coding	65.9909	4.63272	1.15104	4.21272	2.52315e-05	0.00165118
ENSG00000137968	SLC44A5	204962	protein_coding	75.7729	4.44747	0.852314	4.19523	2.7259e-05	0.00177914
ENSG00000137252	HCRTR2	3062	protein_coding	163.023	4.80193	0.964944	4.1935	2.74689e-05	0.00178809	TRUE		TRUE
ENSG00000257931	NA	NA	lincRNA	7.8565	4.93913	0.987374	4.18256	2.88239e-05	0.00187135
ENSG00000158813	EDA	1896	protein_coding	182.953	3.76194	0.682059	4.17702	2.9535e-05	0.00190745
ENSG00000009694	TENM1	10178	protein_coding	88.5033	5.04423	1.10456	4.17052	3.03911e-05	0.0019576
ENSG00000162676	GFI1	2672	protein_coding	230.241	3.80054	0.694065	4.16781	3.07543e-05	0.00197583	TRUE	TRUE	TRUE
ENSG00000246363	LINC02458	728084	lincRNA	719.743	3.80192	0.695606	4.1653	3.1095e-05	0.00199251
ENSG00000142405	NLRP12	91662	protein_coding	15.3103	5.27086	1.07433	4.15543	3.24675e-05	0.00207506
ENSG00000196406	SPANXD	64648	protein_coding	290.947	4.77507	0.973353	4.15422	3.26398e-05	0.00207776
ENSG00000107518	ATRNL1	26033	protein_coding	258.962	3.85262	0.71097	4.14958	3.33087e-05	0.00210737	TRUE	TRUE
ENSG00000197142	ACSL5	51703	protein_coding	2935.29	2.48829	0.364459	4.14953	3.33158e-05	0.00210737
ENSG00000165959	CLMN	79789	protein_coding	605.241	3.09131	0.516567	4.14386	3.41515e-05	0.00214919	TRUE	TRUE	TRUE
ENSG00000232480	TGFB2-AS1	728463	antisense	15.1142	4.22562	0.769886	4.14081	3.46085e-05	0.00217239
ENSG00000012124	CD22	933	protein_coding	232.444	4.39246	0.85887	4.13788	3.50527e-05	0.00219467			TRUE
ENSG00000266795	NA	NA	lincRNA	4.73727	4.59155	0.910444	4.13387	3.56707e-05	0.0022277
ENSG00000273119	NA	NA	lincRNA	16.2725	5.26989	1.08419	4.1183	3.81674e-05	0.00236165
ENSG00000160870	CYP3A7	1551	protein_coding	202.342	4.08711	0.781676	4.10577	4.02967e-05	0.00247885			TRUE
ENSG00000137825	ITPKA	3706	protein_coding	413.999	2.50542	0.373263	4.10003	4.13102e-05	0.00253486	TRUE	TRUE
ENSG00000130755	GMFG	9535	protein_coding	650.26	3.74652	0.694175	4.0931	4.2565e-05	0.00260536
ENSG00000177675	CD163L1	283316	protein_coding	1285.65	3.97479	0.756238	4.0898	4.31745e-05	0.00263611
ENSG00000092969	TGFB2	7042	protein_coding	10577.4	2.59686	0.397816	4.08652	4.37895e-05	0.00266704	TRUE
ENSG00000143195	ILDR2	387597	protein_coding	44.9139	4.96959	1.00546	4.08575	4.39342e-05	0.00266925	TRUE	TRUE
ENSG00000107485	GATA3	2625	protein_coding	323.603	4.83885	1.07126	4.07639	4.57397e-05	0.00276529	TRUE	TRUE	TRUE
ENSG00000248583	NA	NA	pseudogene	14.0308	5.1811	1.07429	4.07435	4.61425e-05	0.00278178
ENSG00000182632	CCNYL2	414194	pseudogene	83.2794	3.96811	0.753628	4.07387	4.62387e-05	0.00278178
ENSG00000265417	NA	NA	pseudogene	11.0071	4.48494	0.813095	4.07084	4.68437e-05	0.00281131
ENSG00000272769	NA	NA	lincRNA	33.2447	3.54116	0.637837	4.07009	4.6994e-05	0.00281347
ENSG00000222022	NA	NA	protein_coding	429.824	4.08016	0.789906	4.06437	4.81614e-05	0.00287636
ENSG00000250016	NA	NA	pseudogene	15.7829	4.48845	0.843693	4.0609	4.88839e-05	0.00291244
ENSG00000144278	GALNT13	114805	protein_coding	218.398	4.76244	1.10709	4.05048	5.11136e-05	0.00302889	TRUE
ENSG00000177098	SCN4B	6330	protein_coding	123.722	4.85423	1.08996	4.05004	5.12078e-05	0.00302889	TRUE		TRUE
ENSG00000143502	SUSD4	55061	protein_coding	360.668	3.88766	0.740367	4.04835	5.15802e-05	0.0030436	TRUE
ENSG00000237671	GAGE12C	729422	protein_coding	15.5336	5.19871	1.08789	4.04122	5.31741e-05	0.00313015
ENSG00000088808	PPP1R13B	23368	protein_coding	1033.46	1.89007	0.222466	4.04047	5.33448e-05	0.0031327	TRUE	TRUE
ENSG00000181036	FCRL6	343413	protein_coding	13.898	5.15308	1.07748	4.03711	5.41148e-05	0.00317036
ENSG00000169836	TACR3	6870	protein_coding	46.9982	4.66497	1.14757	4.03634	5.42905e-05	0.00317309	TRUE
ENSG00000236751	LINC01186	101927574	lincRNA	53.5846	3.84819	0.726894	4.03534	5.45235e-05	0.00317916
ENSG00000224930	NA	NA	lincRNA	388.353	3.86038	1.17237	4.03415	5.48007e-05	0.00318777
ENSG00000255446	NA	NA	antisense	13.1493	5.12739	1.07209	4.03359	5.49321e-05	0.00318787
ENSG00000236591	NA	NA	antisense	43.4466	2.71579	0.43326	4.02798	5.62591e-05	0.0032572
ENSG00000129450	SIGLEC9	27180	protein_coding	15.2364	5.17348	1.08892	4.01471	5.95195e-05	0.00343788			TRUE
ENSG00000230309	NA	NA	lincRNA	12.0122	5.07127	1.06546	4.00654	6.16147e-05	0.00353401
ENSG00000214429	NA	NA	pseudogene	4.19218	4.45518	0.906376	4.00177	6.28701e-05	0.00359763
ENSG00000154914	USP43	124739	protein_coding	42.1171	4.61353	0.937027	3.99139	6.5687e-05	0.00374142	TRUE
ENSG00000179546	HTR1D	3352	protein_coding	46.5583	3.20783	0.566114	3.98979	6.61316e-05	0.00375803
ENSG00000147246	HTR2C	3358	protein_coding	19.1737	4.51301	0.87663	3.9887	6.64368e-05	0.00375803			TRUE
ENSG00000110665	C11orf21	29125	protein_coding	608.587	4.58946	0.967196	3.98631	6.71094e-05	0.0037787			TRUE
ENSG00000206532	NA	NA	protein_coding	175.118	3.3281	0.602807	3.97307	7.0953e-05	0.00395889
ENSG00000251350	LINC02475	100506827	lincRNA	214.641	4.06059	0.806383	3.96265	7.41239e-05	0.00412645
ENSG00000234869	NA	NA	antisense	109.703	3.22568	0.577265	3.9583	7.5485e-05	0.0041833
ENSG00000226674	TEX41	401014	lincRNA	1193.91	2.40979	0.362276	3.95686	7.59419e-05	0.00418975		TRUE
ENSG00000130940	CASZ1	54897	protein_coding	252.882	3.611	0.684039	3.9484	7.86738e-05	0.00432109	TRUE	TRUE
ENSG00000146192	FGD2	221472	protein_coding	7.43196	4.7833	1.01294	3.93078	8.46692e-05	0.00461944
ENSG00000152779	SLC16A12	387700	protein_coding	80.5074	3.64488	0.695907	3.92542	8.65802e-05	0.00471326	TRUE
ENSG00000237862	LOC100506271	100506271	lincRNA	21.2247	4.83278	1.02271	3.91793	8.93119e-05	0.00482991
ENSG00000069812	HES2	54626	protein_coding	69.3121	4.4332	0.920711	3.91331	9.10405e-05	0.00490184	TRUE		TRUE
ENSG00000231638	LUARIS	100506895	antisense	225.374	3.31929	0.611123	3.90898	9.2688e-05	0.00497965
ENSG00000272046	NA	NA	lincRNA	7.24622	4.75582	1.01367	3.90072	9.59085e-05	0.00514145
ENSG00000249001	NA	NA	antisense	11.335	4.96909	1.07294	3.88682	0.000101568	0.00540947
ENSG00000161509	GRIN2C	2905	protein_coding	166.899	4.177	0.858766	3.88423	0.000102654	0.00545161	TRUE		TRUE
ENSG00000168685	IL7R	3575	protein_coding	9311.62	3.91202	0.783236	3.88362	0.000102913	0.00545161
ENSG00000151364	KCTD14	65987	protein_coding	381.058	2.42448	0.373257	3.88336	0.000103024	0.00545161
ENSG00000236718	NA	NA	pseudogene	15.155	5.06756	1.10157	3.88233	0.000103462	0.00546306
ENSG00000230400	LINC01747	105372566	lincRNA	29.2917	4.50488	0.92597	3.87931	0.000104752	0.00551934
ENSG00000223563	NA	NA	antisense	10.9529	4.94727	1.07061	3.8749	0.00010667	0.00560836
ENSG00000240449	NA	NA	antisense	3.39256	4.25677	0.883438	3.87336	0.000107346	0.00563186
ENSG00000126822	PLEKHG3	26030	protein_coding	2459.35	2.82138	0.481545	3.87132	0.000108247	0.00566707	TRUE	TRUE
ENSG00000172543	CTSW	1521	protein_coding	261.646	3.07655	0.551023	3.86992	0.000108869	0.00568756
ENSG00000081237	PTPRC	5788	protein_coding	101.748	3.73799	0.734558	3.86489	0.000111141	0.00579395
ENSG00000139211	AMIGO2	347902	protein_coding	7731.77	3.38507	0.63834	3.86011	0.000113337	0.00589591	TRUE		TRUE
ENSG00000145934	TENM2	57451	protein_coding	14673.4	4.352	0.926585	3.85669	0.000114933	0.00595375		TRUE
ENSG00000256417	NA	NA	lincRNA	33.6744	4.04172	0.814284	3.85311	0.000116626	0.00601615
ENSG00000258712	NA	NA	pseudogene	4.16619	4.38502	0.928759	3.83928	0.000123395	0.00633872
ENSG00000229459	NA	NA	lincRNA	10.7985	4.91366	1.07392	3.83311	0.000126536	0.00647305
ENSG00000117281	CD160	11126	protein_coding	11.0094	4.91811	1.07652	3.82844	0.000128957	0.0065832
ENSG00000179674	ARL14	80117	protein_coding	30.3292	4.24043	0.872893	3.82532	0.0001306	0.00665331
ENSG00000171405	XAGE5	170627	protein_coding	8.92675	4.81589	1.05318	3.81648	0.000135369	0.00686784
ENSG00000179715	PCED1B	91523	protein_coding	797.647	2.99991	0.538477	3.81443	0.000136498	0.00689666	TRUE	TRUE
ENSG00000166922	SCG5	6447	protein_coding	14421.6	3.46497	0.672882	3.79573	0.000147211	0.0073924
ENSG00000186462	NAP1L2	4674	protein_coding	269.634	3.25955	0.614861	3.79058	0.000150299	0.00753208
ENSG00000150394	CDH8	1006	protein_coding	162.503	4.31991	0.93267	3.78347	0.000154654	0.0077189	TRUE
ENSG00000162511	LAPTM5	7805	protein_coding	10284.5	3.17161	0.592409	3.77862	0.000157699	0.00785497			TRUE
ENSG00000138792	ENPEP	2028	protein_coding	392.797	2.60378	0.433787	3.77568	0.000159575	0.00791633		TRUE	TRUE
ENSG00000196335	STK31	56164	protein_coding	8.38926	4.75467	1.05179	3.76488	0.000166626	0.0082109	TRUE
ENSG00000233639	LINC01158	100506421	antisense	11.4074	4.88889	1.0877	3.76455	0.000166848	0.0082109		TRUE
ENSG00000163393	SLC22A15	55356	protein_coding	1667.38	2.50564	0.409306	3.75307	0.000174682	0.00854517		TRUE	TRUE
ENSG00000115602	IL1RL1	9173	protein_coding	2907.26	3.97607	0.835877	3.74553	0.000180016	0.00878865		TRUE
ENSG00000152229	PSTPIP2	9050	protein_coding	4574.79	2.02746	0.278936	3.7335	0.000188837	0.00916473	TRUE
ENSG00000077984	CST7	8530	protein_coding	52.3472	4.62086	1.06801	3.7163	0.000202164	0.00975384			TRUE
ENSG00000156510	HKDC1	80201	protein_coding	396.122	2.8201	0.502457	3.71474	0.000203411	0.00979479
ENSG00000113749	HRH2	3274	protein_coding	79.5817	3.87314	0.80803	3.71067	0.000206714	0.00991503	TRUE	TRUE
ENSG00000230601	TEX48	100505478	lincRNA	32.5954	4.41686	1.15436	3.70842	0.000208559	0.00998407
ENSG00000142619	PADI3	51702	protein_coding	47.7966	3.80073	0.787443	3.69387	0.000220864	0.010431
ENSG00000137745	MMP13	4322	protein_coding	11172.2	4.18805	0.922582	3.68776	0.000226237	0.0106643
ENSG00000169583	CLIC3	9022	protein_coding	5005.57	2.93756	0.540579	3.68561	0.000228153	0.0107341
ENSG00000257156	NA	NA	lincRNA	79.7317	4.30934	0.956061	3.68151	0.000231859	0.0108579
ENSG00000254101	LINC02055	107986980	lincRNA	77.0975	4.50618	1.04993	3.67389	0.000238882	0.0110904
ENSG00000200033	NA	NA	snRNA	17.1567	3.56201	0.713418	3.66763	0.000244812	0.0113018
ENSG00000251011	TMEM108-AS1	101927455	antisense	38.9646	4.14614	1.16516	3.66689	0.000245522	0.0113133
ENSG00000204583	LRCOL1	100507055	lincRNA	32.1466	4.01497	0.854991	3.6591	0.000253099	0.0116189		TRUE
ENSG00000132965	ALOX5AP	241	protein_coding	340.391	4.05681	0.888786	3.64411	0.000268317	0.0121364			TRUE
ENSG00000253363	LOC105379374	105379374	lincRNA	4.98151	4.41108	0.991321	3.64216	0.000270362	0.0122003
ENSG00000102271	KLHL4	56062	protein_coding	1342.82	4.12324	0.913792	3.64182	0.00027072	0.0122003
ENSG00000175899	A2M	2	protein_coding	3390.6	3.87952	0.834617	3.63389	0.000279184	0.0125587
ENSG00000223855	HRAT92	441307	lincRNA	302.154	2.73805	0.490788	3.6311	0.000282219	0.0126721
ENSG00000171316	CHD7	55636	protein_coding	683.952	2.33494	0.375238	3.62533	0.000288587	0.0128874		TRUE	TRUE
ENSG00000231210	NA	NA	lincRNA	63.5842	4.30645	0.974855	3.62389	0.000290209	0.0129364
ENSG00000181072	CHRM2	1129	protein_coding	97.9279	3.6241	0.754591	3.62152	0.000292875	0.0130316	TRUE
ENSG00000232324	NA	NA	lincRNA	5.71343	4.47443	1.01768	3.61557	0.000299689	0.0133107
ENSG00000243040	RBMY2FP	159162	pseudogene	9.32187	4.70678	1.08409	3.6123	0.000303493	0.0134312
ENSG00000176399	DMRTA1	63951	protein_coding	533.23	3.64963	0.767805	3.6084	0.000308089	0.0135861		TRUE	TRUE
ENSG00000211818	NA	NA	TR_V_gene	6.86968	4.56415	1.04577	3.6084	0.000308096	0.0135861
ENSG00000155961	RAB39B	116442	protein_coding	464.716	2.81279	0.516431	3.60565	0.000311377	0.0136817			TRUE
ENSG00000186529	CYP4F3	4051	protein_coding	29.6293	4.2979	1.15818	3.59524	0.000324092	0.0141729
ENSG00000244128	NA	NA	lincRNA	42.1155	4.20221	0.940568	3.59474	0.000324722	0.0141729
ENSG00000227844	NA	NA	antisense	53.182	2.89537	0.541872	3.59043	0.000330131	0.0143773
ENSG00000183166	CALN1	83698	protein_coding	12.4325	4.78385	1.11487	3.58979	0.00033095	0.0143876	TRUE	TRUE
ENSG00000262943	ALOX12P2	245	pseudogene	8.80598	4.66653	1.08069	3.58714	0.000334325	0.0144577	TRUE
ENSG00000104998	IL27RA	9466	protein_coding	1307.81	2.20398	0.341706	3.58501	0.000337062	0.0145504	TRUE	TRUE	TRUE
ENSG00000258857	NA	NA	lincRNA	7.86723	4.61072	1.06743	3.58092	0.000342392	0.0146775
ENSG00000237813	NA	NA	antisense	70.6219	2.4189	0.405294	3.57088	0.000355777	0.015172
ENSG00000179300	RTL3	203430	protein_coding	322.749	3.90683	0.860823	3.56704	0.000361037	0.0153697			TRUE
ENSG00000116991	SIPA1L2	57568	protein_coding	4908.41	3.06012	0.598064	3.55869	0.000372703	0.0157573		TRUE
ENSG00000257853	NA	NA	pseudogene	13.797	4.72703	1.12359	3.55506	0.000377892	0.0159492
ENSG00000103742	IGDCC4	57722	protein_coding	3265.2	2.94847	0.566123	3.54863	0.000387235	0.0163156	TRUE	TRUE
ENSG00000170044	ZPLD1	131368	protein_coding	35.0927	4.02112	1.16865	3.5464	0.000390531	0.0163983
ENSG00000185818	NAT8L	339983	protein_coding	183.434	3.23242	0.652325	3.54566	0.000391639	0.0164168	TRUE
ENSG00000228956	NA	NA	processed_transcript	22.8297	4.1259	0.915151	3.54102	0.000398581	0.0166794
ENSG00000151090	THRB	7068	protein_coding	734.799	3.56283	0.756937	3.54022	0.000399797	0.0166955	TRUE	TRUE	TRUE
ENSG00000234147	NA	NA	lincRNA	354.827	4.07286	0.927564	3.53987	0.000400323	0.0166955
ENSG00000185522	LMNTD2	256329	protein_coding	358.938	2.53776	0.444797	3.53805	0.000403087	0.0167823
ENSG00000129538	RNASE1	6035	protein_coding	7.79113	4.57812	1.07244	3.53466	0.000408307	0.0169709
ENSG00000258902	NA	NA	lincRNA	25.3822	4.3251	1.15577	3.53059	0.00041463	0.0172047
ENSG00000271474	NA	NA	antisense	76.4562	3.45649	0.723605	3.52955	0.000416272	0.0172438
ENSG00000154162	CDH12	1010	protein_coding	47.6139	4.21727	1.14705	3.5289	0.000417292	0.0172567
ENSG00000234414	RBMY1A1	5940	protein_coding	32.0196	4.08397	1.16622	3.52692	0.00042043	0.0172995
ENSG00000196427	NBPF4	148545	protein_coding	6.54172	4.47679	1.05399	3.50062	0.000464178	0.0188475
ENSG00000251518	LINC02110	105374729	lincRNA	6.03121	4.43453	1.04297	3.49625	0.00047184	0.0190869
ENSG00000168243	GNG4	2786	protein_coding	85.3182	2.90894	0.562361	3.49551	0.000473157	0.0190869	TRUE		TRUE
ENSG00000261364	NA	NA	lincRNA	21.9979	4.49519	1.04387	3.48655	0.000489292	0.0196083
ENSG00000187229	NA	NA	antisense	83.8678	3.70736	0.817012	3.47519	0.000510499	0.0202389
ENSG00000177243	DEFB103B	55894	protein_coding	14.025	4.49997	1.08951	3.47506	0.000510741	0.0202389
ENSG00000222032	NA	NA	lincRNA	599.518	3.38115	0.714419	3.47504	0.000510784	0.0202389
ENSG00000169548	ZNF280A	129025	protein_coding	8.09738	4.54792	1.08649	3.46288	0.000534418	0.0209393
ENSG00000165323	FAT3	120114	protein_coding	962.868	3.30083	0.69235	3.45977	0.000540645	0.0211496		TRUE
ENSG00000227400	NA	NA	sense_overlapping	26.531	4.14712	1.16293	3.45826	0.000543668	0.0212005
ENSG00000214064	NA	NA	pseudogene	12.9243	4.1715	0.919847	3.45706	0.000546097	0.0212279
ENSG00000255042	LOC441601	441601	pseudogene	23.8043	4.24238	1.15849	3.4534	0.000553561	0.0214841
ENSG00000179023	KLHDC7A	127707	protein_coding	18.2396	3.59746	0.775231	3.4497	0.000561206	0.0217123
ENSG00000176797	DEFB103A	414325	protein_coding	13.7269	4.4745	1.09059	3.44927	0.000562111	0.0217132
ENSG00000266995	NA	NA	pseudogene	25.7119	3.61862	0.787783	3.44726	0.000566296	0.0217723
ENSG00000185436	IFNLR1	163702	protein_coding	45.5883	4.04119	0.933818	3.44544	0.00057013	0.0218855		TRUE
ENSG00000258711	NA	NA	lincRNA	67.5776	3.4055	0.729703	3.4324	0.000598271	0.0226578
ENSG00000056291	NPFFR2	10886	protein_coding	19.2879	4.38018	1.15023	3.43228	0.000598535	0.0226578
ENSG00000197461	PDGFA	5154	protein_coding	6343.31	2.16762	0.347131	3.42638	0.000611695	0.0231204	TRUE
ENSG00000204019	CT83	203413	protein_coding	8.93152	4.55413	1.10244	3.42085	0.000624262	0.0235394
ENSG00000241859	NA	NA	pseudogene	8.7825	4.54448	1.10106	3.41679	0.000633642	0.0238037
ENSG00000149177	PTPRJ	5795	protein_coding	3902.97	1.87757	0.261339	3.40472	0.000662317	0.0246924
ENSG00000129521	EGLN3	112399	protein_coding	249.459	4.01059	0.951504	3.40296	0.000666607	0.0248147	TRUE	TRUE	TRUE
ENSG00000034053	APBA2	321	protein_coding	2504.34	2.97507	0.601052	3.40059	0.000672415	0.0249931	TRUE
ENSG00000102934	PLLP	51090	protein_coding	7.04499	4.44492	1.07778	3.39821	0.000678286	0.0251518	TRUE
ENSG00000224675	NA	NA	antisense	14.6725	4.32739	1.05056	3.39763	0.000679722	0.0251518
ENSG00000161992	PRR35	146325	protein_coding	7.17498	4.45177	1.08041	3.39615	0.000683398	0.0252488
ENSG00000261706	NA	NA	lincRNA	74.5257	4.05248	1.14741	3.38708	0.000706415	0.02606
ENSG00000179455	MKRN3	7681	protein_coding	159.972	2.91441	0.585564	3.37801	0.000730124	0.0267444
ENSG00000242021	NA	NA	lincRNA	11.1788	4.40116	1.08026	3.37791	0.000730401	0.0267444
ENSG00000266928	NA	NA	lincRNA	6.34402	4.38488	1.06686	3.37716	0.000732396	0.0267776
ENSG00000240476	NA	NA	lincRNA	2893.94	3.61115	0.817667	3.36883	0.000754868	0.0273554
ENSG00000179148	ALOXE3	59344	protein_coding	110.402	3.34931	0.728108	3.3664	0.000761576	0.0275174	TRUE	TRUE
ENSG00000120278	PLEKHG1	57480	protein_coding	362.505	2.97823	0.608748	3.36476	0.000766098	0.0276402	TRUE	TRUE
ENSG00000197471	SPN	6693	protein_coding	17.0362	4.29402	1.01502	3.36285	0.000771424	0.0277916
ENSG00000226941	RBMY1J	378951	protein_coding	20.9609	4.17681	1.1599	3.35454	0.000794958	0.0285976
ENSG00000156453	PCDH1	5097	protein_coding	322.515	3.65367	0.8368	3.35133	0.000804245	0.0288473			TRUE
ENSG00000165046	LETM2	137994	protein_coding	1423.36	2.40261	0.430291	3.33832	0.000842855	0.0299268	TRUE
ENSG00000205517	RGL3	57139	protein_coding	780.961	2.97539	0.613677	3.336	0.000849927	0.0301344	TRUE
ENSG00000143839	REN	5972	protein_coding	5.46846	4.28692	1.05291	3.32873	0.000872416	0.0308429			TRUE
ENSG00000169252	ADRB2	154	protein_coding	306.802	2.47467	0.454445	3.32776	0.000875472	0.0309066	TRUE	TRUE
ENSG00000166689	PLEKHA7	144100	protein_coding	301.237	2.62517	0.502868	3.32425	0.000886574	0.0312536	TRUE	TRUE	TRUE
ENSG00000186723	OR10H1	26539	protein_coding	7.62	4.42649	1.09721	3.32302	0.00089049	0.0313468
ENSG00000242875	RBMY1B	378948	protein_coding	19.8735	4.16295	1.15994	3.32096	0.000897069	0.0314883
ENSG00000214888	NA	NA	antisense	6.97432	4.3864	1.08719	3.31789	0.000906993	0.031746
ENSG00000250125	LINC02232	401134	lincRNA	5.81464	4.30713	1.06359	3.31583	0.000913705	0.0319356
ENSG00000170162	VGLL2	245806	protein_coding	64.894	4.16529	1.08551	3.31464	0.000917628	0.0320235	TRUE		TRUE
ENSG00000267243	NA	NA	lincRNA	58.5497	4.12182	1.03369	3.31427	0.000918825	0.0320235
ENSG00000238042	NA	NA	lincRNA	228.388	3.57299	0.824016	3.29663	0.000978508	0.0339593
ENSG00000224549	NA	NA	lincRNA	53.2049	3.9197	0.94573	3.29443	0.000986217	0.0341787
ENSG00000259498	NA	NA	antisense	167.57	3.20049	0.696676	3.29334	0.000990048	0.0342632
ENSG00000169306	IL1RAPL1	11141	protein_coding	140.013	4.10741	1.06164	3.2922	0.000994067	0.0343539
ENSG00000258616	NA	NA	lincRNA	18.0344	4.18896	1.15786	3.28953	0.00100354	0.0345842
ENSG00000165113	GKAP1	80318	protein_coding	184.115	2.27293	0.395845	3.28664	0.0010139	0.0348922
ENSG00000145526	CDH18	1016	protein_coding	612.839	3.63453	0.853041	3.27605	0.00105269	0.0360257	TRUE	TRUE
ENSG00000256982	NA	NA	lincRNA	24.114	4.18482	1.03757	3.27331	0.00106296	0.0362762
ENSG00000189212	NA	NA	pseudogene	95.9067	3.50525	0.806143	3.27109	0.00107135	0.0364753
ENSG00000203923	SPANXN1	494118	protein_coding	17.2589	4.19194	1.15723	3.27098	0.00107176	0.0364753
ENSG00000259985	NA	NA	antisense	151.67	2.29095	0.404555	3.26341	0.00110079	0.0373116
ENSG00000238245	NA	NA	pseudogene	3.53264	3.80377	0.91339	3.26339	0.00110088	0.0373116
ENSG00000156675	RAB11FIP1	80223	protein_coding	2245.5	2.90615	0.607625	3.25309	0.00114156	0.0386372		TRUE
ENSG00000130055	GDPD2	54857	protein_coding	4.81571	4.17944	1.04511	3.25182	0.0011467	0.0387578
ENSG00000165799	RNASE7	84659	protein_coding	21.1429	3.96963	1.16762	3.24851	0.00116011	0.0390502			TRUE
ENSG00000237161	NA	NA	pseudogene	30.4274	2.40793	0.444549	3.23937	0.00119795	0.0401044
ENSG00000185862	EVI2B	2124	protein_coding	1111.3	2.75732	0.561245	3.23669	0.00120925	0.0403727
ENSG00000242252	BGLAP	632	protein_coding	3089.38	3.13552	0.690043	3.23086	0.0012342	0.0409833
ENSG00000214652	ZNF727	442319	pseudogene	7.37287	4.34227	1.10537	3.22695	0.00125117	0.04148
ENSG00000198574	SH2D1B	117157	protein_coding	90.8861	3.88146	0.964011	3.22664	0.00125253	0.04148
ENSG00000162624	LHX8	431707	protein_coding	17.7059	4.08716	1.16184	3.22346	0.00126654	0.0418876	TRUE		TRUE
ENSG00000148488	ST8SIA6	338596	protein_coding	13.6239	3.86224	0.92091	3.21358	0.00131091	0.0431233	TRUE
ENSG00000253642	NA	NA	lincRNA	20.7476	3.81318	0.921609	3.20986	0.00132801	0.0435693
ENSG00000250920	NA	NA	lincRNA	15.2716	4.18015	1.1562	3.20914	0.00133132	0.0436197
ENSG00000147894	C9orf72	203228	protein_coding	693.49	1.89842	0.285009	3.20321	0.00135904	0.0444689
ENSG00000237515	SHISA9	729993	protein_coding	76.5717	4.00079	1.03572	3.20107	0.00136919	0.0447415	TRUE
ENSG00000156269	NAA11	84779	protein_coding	42.6233	3.98003	1.01255	3.19909	0.00137863	0.0449901
ENSG00000150165	NA	NA	protein_coding	390.021	3.58113	0.857624	3.19804	0.00138367	0.045035
ENSG00000203386	LINC01317	104355287	lincRNA	8.81488	4.37006	1.12711	3.19406	0.00140287	0.0455997
ENSG00000237422	NA	NA	lincRNA	15.1865	3.59929	0.842193	3.19128	0.00141644	0.0459196
ENSG00000166104	NA	NA	pseudogene	51.7726	3.77148	0.930241	3.1837	0.00145405	0.046708
ENSG00000079263	SP140	11262	protein_coding	493.376	2.62181	0.525682	3.18281	0.00145854	0.0467911
ENSG00000243797	NA	NA	sense_overlapping	14.3162	3.75451	0.899005	3.18235	0.00146084	0.046804
ENSG00000227568	NA	NA	pseudogene	52.7123	3.4281	0.802755	3.18122	0.00146654	0.046925
ENSG00000264175	MIR3189	100422943	miRNA	16.9186	2.55181	0.499232	3.18085	0.00146843	0.046925	TRUE	TRUE
ENSG00000251629	NA	NA	lincRNA	19.6265	3.90306	1.16938	3.17605	0.00149294	0.0475513
ENSG00000256660	CLEC12B	387837	protein_coding	7.75581	4.31948	1.11703	3.17575	0.00149451	0.0475513
ENSG00000231335	NA	NA	sense_intronic	15.6468	2.91218	0.618775	3.1755	0.00149576	0.0475513
ENSG00000198879	SFMBT2	57713	protein_coding	157.632	3.97342	1.04445	3.17282	0.00150964	0.0478304	TRUE	TRUE
ENSG00000002079	NA	NA	pseudogene	309.003	3.19829	1.18435	3.16931	0.001528	0.0483263
ENSG00000224621	NA	NA	antisense	16.4156	3.36855	0.775464	3.16449	0.00155356	0.049009
ENSG00000112414	ADGRG6	57211	protein_coding	160.302	3.74777	0.934503	3.16319	0.00156051	0.049165	TRUE		TRUE
ENSG00000268865	NA	NA	protein_coding	54.7658	2.31881	0.427521	3.15851	0.00158579	0.0498339

## Sheet: ORA
DEG set	MSigDB Collection	GeneSet	OR	Pvalue	FDR
down	C2	BENPORATH_SUZ12_TARGETS	5.0575	1.1033e-15	5.21971e-12
down	C2	BENPORATH_ES_WITH_H3K27ME3	4.80197	3.07258e-15	1.45333e-11
down	C2	LEE_BMP2_TARGETS_UP	5.4223	9.94139e-14	4.70128e-10
down	C2	SMID_BREAST_CANCER_LUMINAL_B_DN	5.80231	2.44075e-12	1.15399e-08
down	C2	NABA_MATRISOME	4.24459	8.98293e-12	4.24623e-08
down	C2	BENPORATH_PRC2_TARGETS	4.7592	3.63347e-10	1.71718e-06
down	C2	BENPORATH_EED_TARGETS	3.83223	3.76237e-10	1.77772e-06
down	C2	SMID_BREAST_CANCER_LUMINAL_A_UP	15.8189	6.60806e-10	3.12165e-06
down	C2	BOQUEST_STEM_CELL_UP	7.48677	9.78192e-10	4.62e-06
down	C2	MEISSNER_BRAIN_HCP_WITH_H3K4ME3_AND_H3K27ME3	3.67477	1.71375e-09	8.09233e-06
down	C2	LIM_MAMMARY_STEM_CELL_UP	5.10688	3.80259e-09	1.7952e-05
down	C2	MEISSNER_NPC_HCP_WITH_H3K4ME2	5.08471	4.09629e-09	1.93345e-05
down	C2	WANG_MLL_TARGETS	6.23694	3.24556e-08	0.000153158
down	C2	SABATES_COLORECTAL_ADENOMA_DN	6.19109	3.57218e-08	0.000168535
down	C2	NAKAYAMA_SOFT_TISSUE_TUMORS_PCA1_DN	14.4211	4.73349e-08	0.000223279
down	C3	WTTGKCTG_UNKNOWN	3.37461	3.09241e-06	0.00258526
down	C3	TTTNNANAGCYR_UNKNOWN	2.19995	1.05731e-05	0.00882852
down	C3	YTCCCRNNAGGY_UNKNOWN	2.57657	1.26195e-05	0.0105247
down	C3	YTAAYNGCT_UNKNOWN	9.03006	2.45392e-05	0.0204412
down	C3	RYTGCNNRGNAAC_MIF1_01	3.33479	4.04835e-05	0.0336822
down	C3	TGANTCA_AP1_C	2.04734	4.26176e-05	0.0354153
down	C3	AAAYWAACM_HFH4_01	2.1878	4.64269e-05	0.0385343
down	C4	MODULE_88	4.2781	2.65747e-10	2.28011e-07
down	C4	MODULE_55	4.13686	1.02199e-09	8.75846e-07
down	C4	MODULE_117	3.85297	7.36359e-08	6.30324e-05
down	C4	MODULE_6	4.83055	1.86635e-07	0.000159573
down	C4	MODULE_12	4.93549	6.39759e-07	0.000546354
down	C4	MODULE_64	4.06799	1.04068e-06	0.000887701
down	C4	MODULE_220	4.98886	1.22097e-06	0.00104027
down	C4	MODULE_2	4.60948	1.48951e-06	0.00126757
down	C4	MODULE_38	4.02718	4.07924e-06	0.00346736
down	C4	MODULE_60	4.14052	5.45038e-06	0.00462737
down	C4	MODULE_100	3.63563	8.35993e-06	0.00708922
down	C4	MODULE_137	3.6216	8.78575e-06	0.00744153
down	C4	MODULE_66	3.58014	1.01826e-05	0.0086145
down	C4	MODULE_24	3.87063	1.20707e-05	0.0101997
down	C4	MODULE_1	4.15879	1.8886e-05	0.0159398
down	C5	GO_EXTRACELLULAR_SPACE	4.50667	6.94361e-16	4.10854e-12
down	C5	GO_EXTRACELLULAR_STRUCTURE_ORGANIZATION	8.06859	3.43478e-12	2.03202e-08
down	C5	GO_EXTRACELLULAR_MATRIX	5.91853	2.94188e-10	1.74012e-06
down	C5	GO_RECEPTOR_BINDING	3.24977	1.64486e-09	9.72771e-06
down	C5	GO_NEGATIVE_REGULATION_OF_MULTICELLULAR_ORGANISMAL_PROCESS	3.60452	1.17112e-08	6.92484e-05
down	C5	GO_PROTEINACEOUS_EXTRACELLULAR_MATRIX	5.70189	1.78932e-08	0.000105784
down	C5	GO_ORGAN_MORPHOGENESIS	3.62537	7.75055e-08	0.000458135
down	C5	GO_CELL_CELL_SIGNALING	3.66008	1.82746e-07	0.00108003
down	C5	GO_METALLOPEPTIDASE_ACTIVITY	7.16092	3.89127e-07	0.00229935
down	C5	GO_CONNECTIVE_TISSUE_DEVELOPMENT	6.92096	5.44745e-07	0.00321836
down	C5	GO_GLYCOSAMINOGLYCAN_BINDING	6.52473	9.78491e-07	0.00577995
down	C5	GO_RESPONSE_TO_OXYGEN_CONTAINING_COMPOUND	2.69016	2.26665e-06	0.0133868
down	C5	GO_REGULATION_OF_COAGULATION	10.3634	2.5591e-06	0.0151115
down	C5	GO_TUBE_DEVELOPMENT	3.80334	2.6438e-06	0.015609
down	C5	GO_SKELETAL_SYSTEM_DEVELOPMENT	4.1208	3.05521e-06	0.0180349
down	C6	BMI1_DN_MEL18_DN.V1_DN	7.61232	2.07083e-06	0.000391386
down	C6	AKT_UP.V1_DN	5.24272	0.000103754	0.0195058
down	C7	GSE22443_NAIVE_VS_ACT_AND_IL2_TREATED_CD8_TCELL_DN	7.32895	1.02503e-07	0.000499394
down	C7	GSE10325_MYELOID_VS_LUPUS_MYELOID_UP	6.08266	5.07336e-06	0.0247073
down	C7	GSE6092_UNSTIM_VS_IFNG_STIM_AND_B_BURGDORFERI_INF_ENDOTHELIAL_CELL_DN	6.08266	5.07336e-06	0.0247073
down	H	HALLMARK_MYOGENESIS	4.88274	0.000172374	0.00844635
down	H	HALLMARK_KRAS_SIGNALING_UP	4.88274	0.000172374	0.00844635
up	C2	MEISSNER_NPC_HCP_WITH_H3K4ME2_AND_H3K27ME3	4.24294	5.50474e-07	0.00260429
up	C2	BENPORATH_ES_WITH_H3K27ME3	2.58542	1.1719e-06	0.00554311
up	C2	ACEVEDO_METHYLATED_IN_LIVER_CANCER_DN	2.63945	3.61133e-06	0.017078
up	C2	MEISSNER_BRAIN_HCP_WITH_H3K4ME3_AND_H3K27ME3	2.46267	7.61613e-06	0.036009
up	C2	SATO_SILENCED_BY_METHYLATION_IN_PANCREATIC_CANCER_1	3.49026	7.98563e-06	0.0377481
up	C2	BENPORATH_SUZ12_TARGETS	2.45692	1.05242e-05	0.0497373
up	C4	GNF2_CDH3	16.2654	3.23056e-05	0.0277182
up	C4	MODULE_84	2.92487	3.44787e-05	0.0295482
up	C5	GO_INTRINSIC_COMPONENT_OF_PLASMA_MEMBRANE	2.18271	5.90448e-06	0.0349368
up	C6	BMI1_DN_MEL18_DN.V1_UP	5.35606	3.84997e-05	0.00727644
up	C6	KRAS.600_UP.V1_UP	3.73157	5.72818e-05	0.010769
up	C6	KRAS.600.LUNG.BREAST_UP.V1_UP	3.71782	5.94621e-05	0.0111194
up	C6	KRAS.LUNG.BREAST_UP.V1_UP	4.77082	0.000208597	0.038799
up	C6	KRAS.300_UP.V1_UP	4.73556	0.000219618	0.0404097
up	C6	KRAS.BREAST_UP.V1_UP	4.73556	0.000219618	0.0404097
up	C7	GSE3982_DC_VS_NKCELL_DN	6.38777	2.44984e-08	0.000119356
up	H	HALLMARK_KRAS_SIGNALING_UP	3.79739	0.000534981	0.0267491

## Sheet: GSEA
MSigDB ColleCtion	GeneSet	ES	FDR	-log10(FDR)	Direction (ES>0)
C4	MODULE_306	-0.999315	0.00343612	2.46393	negative
C2	KEGG_CITRATE_CYCLE_TCA_CYCLE	-0.999315	0.0141169	1.85026	negative
C2	RAHMAN_TP53_TARGETS_PHOSPHORYLATED	-0.9934	0.0141169	1.85026	negative
C5	GO_TRICARBOXYLIC_ACID_METABOLIC_PROCESS	-0.989188	0.0149123	1.82646	negative
C3	CCANNAGRKGGC_UNKNOWN	-0.988742	0.0362495	1.4407	negative
C4	GNF2_HDAC1	-0.979625	0.00343612	2.46393	negative
C4	MODULE_221	-0.97853	0.00343612	2.46393	negative
C2	BIOCARTA_RACCYCD_PATHWAY	-0.975111	0.0141169	1.85026	negative
C2	PID_MYC_PATHWAY	-0.969783	0.0141169	1.85026	negative
C5	GO_NF_KAPPAB_BINDING	-0.969774	0.0149123	1.82646	negative
C5	GO_CELLULAR_RESPONSE_TO_AMINO_ACID_STARVATION	-0.968085	0.0149123	1.82646	negative
C2	KEGG_BASAL_TRANSCRIPTION_FACTORS	-0.967668	0.0141169	1.85026	negative
C5	GO_AEROBIC_RESPIRATION	-0.958731	0.0149123	1.82646	negative
C4	GCM_DDX5	-0.957674	0.00343612	2.46393	negative
C4	GCM_NPM1	-0.95757	0.00343612	2.46393	negative
C2	HONMA_DOCETAXEL_RESISTANCE	-0.94977	0.0141169	1.85026	negative
C5	GO_NUCLEOLAR_PART	-0.947108	0.0149123	1.82646	negative
C4	MODULE_299	-0.943743	0.00343612	2.46393	negative
C5	GO_RRNA_BINDING	-0.93997	0.0149123	1.82646	negative
C4	MORF_JUND	-0.937831	0.00343612	2.46393	negative
C5	GO_LIGAND_DEPENDENT_NUCLEAR_RECEPTOR_TRANSCRIPTION_COACTIVATOR_ACTIVITY	-0.934348	0.0149123	1.82646	negative
C5	GO_REGULATION_OF_AUTOPHAGOSOME_ASSEMBLY	-0.928631	0.0149123	1.82646	negative
C2	WIERENGA_PML_INTERACTOME	-0.925425	0.0141169	1.85026	negative
C4	GCM_CRKL	-0.925255	0.00343612	2.46393	negative
C5	GO_NUCLEOSOME_BINDING	-0.919444	0.0149123	1.82646	negative
C2	REACTOME_MITOCHONDRIAL_PROTEIN_IMPORT	-0.918499	0.0141169	1.85026	negative
C5	GO_SNAP_RECEPTOR_ACTIVITY	-0.916405	0.0149123	1.82646	negative
C4	GNF2_XRCC5	-0.911932	0.00343612	2.46393	negative
C4	MODULE_273	-0.910257	0.00343612	2.46393	negative
C4	MORF_CDC16	-0.910124	0.00343612	2.46393	negative
C4	GCM_DFFA	-0.909926	0.00343612	2.46393	negative
C5	GO_CILIARY_TIP	-0.905647	0.0149123	1.82646	negative
C5	GO_NUCLEAR_TRANSCRIBED_MRNA_CATABOLIC_PROCESS_DEADENYLATION_DEPENDENT_DECAY	-0.905112	0.0149123	1.82646	negative
C3	GATTGGY_NFY_Q6_01	-0.901631	0.0362495	1.4407	negative
C2	LUI_THYROID_CANCER_PAX8_PPARG_DN	-0.89873	0.0141169	1.85026	negative
C4	MODULE_62	-0.894448	0.00343612	2.46393	negative
C2	MILI_PSEUDOPODIA_CHEMOTAXIS_UP	-0.894102	0.0143346	1.84361	negative
C5	GO_TRANSFERASE_ACTIVITY_TRANSFERRING_PENTOSYL_GROUPS	-0.887987	0.0149123	1.82646	negative
C2	REACTOME_CROSS_PRESENTATION_OF_SOLUBLE_EXOGENOUS_ANTIGENS_ENDOSOMES	-0.884174	0.0141169	1.85026	negative
C2	KEGG_AMINO_SUGAR_AND_NUCLEOTIDE_SUGAR_METABOLISM	-0.883578	0.0141169	1.85026	negative
C2	LANDIS_ERBB2_BREAST_PRENEOPLASTIC_DN	-0.882618	0.0141169	1.85026	negative
C4	MODULE_152	-0.880871	0.00343612	2.46393	negative
C3	SRF_01	-0.876809	0.0362495	1.4407	negative
C5	GO_CELLULAR_RESPONSE_TO_IONIZING_RADIATION	-0.873276	0.0149123	1.82646	negative
C5	GO_MONOSACCHARIDE_BIOSYNTHETIC_PROCESS	-0.870271	0.0149123	1.82646	negative
C2	BILANGES_RAPAMYCIN_SENSITIVE_VIA_TSC1_AND_TSC2	-0.861188	0.0143346	1.84361	negative
C2	NAKAYAMA_SOFT_TISSUE_TUMORS_PCA2_DN	-0.822039	0.0143346	1.84361	negative
C7	GSE22432_PDC_VS_TGFB1_TREATEDCOMMON_DC_PROGENITOR_UP	-0.795895	0.022548	1.64689	negative
H	HALLMARK_EPITHELIAL_MESENCHYMAL_TRANSITION	-0.775929	0.00271887	2.56561	negative
C6	CSR_EARLY_UP.V1_DN	-0.765118	0.0291654	1.53513	negative
C3	USF_Q6	-0.760679	0.0362495	1.4407	negative
C7	GSE17721_0.5H_VS_12H_LPS_BMDC_DN	-0.730296	0.022548	1.64689	negative
C6	BMI1_DN_MEL18_DN.V1_DN	-0.721291	0.0291654	1.53513	negative
C7	GSE25123_WT_VS_PPARG_KO_MACROPHAGE_DN	-0.719987	0.022548	1.64689	negative
C7	GSE36078_WT_VS_IL1R_KO_LUNG_DC_AFTER_AD5_T425A_HEXON_INF_DN	-0.710417	0.022548	1.64689	negative
C7	GSE18804_SPLEEN_MACROPHAGE_VS_TUMORAL_MACROPHAGE_DN	-0.702637	0.022548	1.64689	negative
C7	GSE5960_TH1_VS_ANERGIC_TH1_UP	-0.699531	0.022548	1.64689	negative
C7	GSE25123_ROSIGLITAZONE_VS_IL4_AND_ROSIGLITAZONE_STIM_PPARG_KO_MACROPHAGE_DAY10_UP	-0.699142	0.022548	1.64689	negative
C7	GSE19825_NAIVE_VS_IL2RALOW_DAY3_EFF_CD8_TCELL_DN	-0.696314	0.022548	1.64689	negative
C4	GCM_MAP4K4	-0.694009	0.00343612	2.46393	negative
C7	GSE2706_UNSTIM_VS_2H_R848_DC_UP	-0.693396	0.022548	1.64689	negative
C7	GSE28737_BCL6_HET_VS_BCL6_KO_FOLLICULAR_BCELL_UP	-0.691559	0.022548	1.64689	negative
C3	SRF_Q4	-0.687423	0.0362495	1.4407	negative
C7	GSE46606_DAY1_VS_DAY3_CD40L_IL2_IL5_STIMULATED_BCELL_DN	-0.682032	0.022548	1.64689	negative
C7	GSE17721_LPS_VS_CPG_8H_BMDC_UP	-0.681424	0.022548	1.64689	negative
C7	GSE19888_ADENOSINE_A3R_INH_VS_ACT_WITH_INHIBITOR_PRETREATMENT_IN_MAST_CELL_DN	-0.680298	0.022548	1.64689	negative
C6	ATF2_UP.V1_DN	-0.6796	0.0311774	1.50616	negative
H	HALLMARK_UNFOLDED_PROTEIN_RESPONSE	-0.677149	0.0159368	1.7976	negative
C7	GSE3982_MAST_CELL_VS_TH1_UP	-0.67323	0.022548	1.64689	negative
C7	GSE9037_CTRL_VS_LPS_4H_STIM_BMDM_DN	-0.668375	0.022548	1.64689	negative
C3	SRF_C	-0.66345	0.0362495	1.4407	negative
C6	ATF2_S_UP.V1_DN	-0.656976	0.0311774	1.50616	negative
C6	AKT_UP_MTOR_DN.V1_DN	-0.649771	0.0441875	1.3547	negative
H	HALLMARK_ADIPOGENESIS	-0.646092	0.00271887	2.56561	negative
C6	AKT_UP.V1_DN	-0.636565	0.0441875	1.3547	negative
H	HALLMARK_MYOGENESIS	-0.636461	0.00271887	2.56561	negative
C6	ESC_J1_UP_EARLY.V1_DN	-0.62619	0.0457941	1.33919	negative
C3	SRF_Q5_01	-0.620318	0.04734	1.32477	negative
C3	NFMUE1_Q6	-0.619586	0.0362495	1.4407	negative
C3	DR1_Q3	-0.614129	0.04734	1.32477	negative
C3	USF_01	-0.610583	0.04734	1.32477	negative
C5	GO_NUCLEOLUS	0.572498	0.0128121	1.89238	positive
C5	GO_CELL_CYCLE_PROCESS	0.574536	0.0128121	1.89238	positive
C3	TGTTTGY_HNF3_Q6	0.581878	0.0362495	1.4407	positive
C2	NUYTTEN_EZH2_TARGETS_DN	0.582962	0.0114014	1.94304	positive
C2	JOHNSTONE_PARVB_TARGETS_3_DN	0.588864	0.0114014	1.94304	positive
C5	GO_MRNA_METABOLIC_PROCESS	0.59572	0.0128121	1.89238	positive
C5	GO_RNA_PROCESSING	0.600107	0.0128121	1.89238	positive
C2	SENESE_HDAC1_TARGETS_UP	0.609653	0.0114014	1.94304	positive
C2	TIEN_INTESTINE_PROBIOTICS_24HR_UP	0.624627	0.0114014	1.94304	positive
C5	GO_CHROMATIN_MODIFICATION	0.625886	0.0128121	1.89238	positive
C2	VECCHI_GASTRIC_CANCER_EARLY_UP	0.628421	0.0114014	1.94304	positive
C5	GO_CHROMOSOME_ORGANIZATION	0.630948	0.0128121	1.89238	positive
C2	TOYOTA_TARGETS_OF_MIR34B_AND_MIR34C	0.631539	0.0114014	1.94304	positive
C2	REACTOME_CELL_CYCLE	0.639853	0.0114014	1.94304	positive
C2	GARY_CD5_TARGETS_DN	0.643087	0.0114014	1.94304	positive
C5	GO_MITOTIC_CELL_CYCLE	0.653802	0.0128121	1.89238	positive
C2	GINESTIER_BREAST_CANCER_ZNF217_AMPLIFIED_DN	0.662267	0.0114014	1.94304	positive
C2	RODRIGUES_THYROID_CARCINOMA_ANAPLASTIC_UP	0.672751	0.0114014	1.94304	positive
C3	GABP_B	0.676864	0.04734	1.32477	positive
C2	PUJANA_CHEK2_PCC_NETWORK	0.678236	0.0114014	1.94304	positive
H	HALLMARK_GLYCOLYSIS	0.680332	0.00412346	2.38474	positive
C5	GO_ORGANELLE_FISSION	0.683468	0.0128121	1.89238	positive
H	HALLMARK_E2F_TARGETS	0.691955	0.00271887	2.56561	positive
C2	CAIRO_HEPATOBLASTOMA_CLASSES_UP	0.695642	0.0114014	1.94304	positive
C4	MORF_SOD1	0.698841	0.00260424	2.58432	positive
C2	TARTE_PLASMA_CELL_VS_PLASMABLAST_DN	0.69971	0.0114014	1.94304	positive
C5	GO_SPINDLE	0.70313	0.0128121	1.89238	positive
C7	GSE15930_STIM_VS_STIM_AND_IFNAB_48H_CD8_T_CELL_DN	0.713819	0.0174441	1.75835	positive
C2	MILI_PSEUDOPODIA_HAPTOTAXIS_UP	0.714166	0.0114014	1.94304	positive
C7	GSE37301_COMMON_LYMPHOID_PROGENITOR_VS_PRO_BCELL_DN	0.718583	0.0174441	1.75835	positive
C7	GSE36476_CTRL_VS_TSST_ACT_72H_MEMORY_CD4_TCELL_YOUNG_DN	0.719617	0.0174441	1.75835	positive
H	HALLMARK_DNA_REPAIR	0.721437	0.00471129	2.32686	positive
C7	GSE38681_WT_VS_LYL1_KO_LYMPHOID_PRIMED_MULTIPOTENT_PROGENITOR_DN	0.724447	0.0174441	1.75835	positive
C7	GSE41176_WT_VS_TAK1_KO_ANTI_IGM_STIM_BCELL_3H_DN	0.727963	0.0174441	1.75835	positive
C5	GO_RIBONUCLEOPROTEIN_COMPLEX_BIOGENESIS	0.731029	0.0128121	1.89238	positive
C7	GSE39556_CD8A_DC_VS_NK_CELL_MOUSE_3H_POST_POLYIC_INJ_UP	0.731668	0.0174441	1.75835	positive
C5	GO_CHROMOSOMAL_REGION	0.732019	0.0128121	1.89238	positive
C7	GSE36476_CTRL_VS_TSST_ACT_72H_MEMORY_CD4_TCELL_OLD_DN	0.733766	0.0174441	1.75835	positive
C7	GSE24634_TREG_VS_TCONV_POST_DAY5_IL4_CONVERSION_UP	0.737423	0.0174441	1.75835	positive
C7	GSE37301_COMMON_LYMPHOID_PROGENITOR_VS_CD4_TCELL_DN	0.738113	0.0174441	1.75835	positive
C2	PUJANA_BRCA2_PCC_NETWORK	0.740186	0.0114014	1.94304	positive
C5	GO_RNA_SPLICING	0.743312	0.0128121	1.89238	positive
C7	GSE22886_NAIVE_CD4_TCELL_VS_12H_ACT_TH2_DN	0.745588	0.0174441	1.75835	positive
H	HALLMARK_G2M_CHECKPOINT	0.751109	0.00271887	2.56561	positive
C7	GSE9006_HEALTHY_VS_TYPE_1_DIABETES_PBMC_1MONTH_POST_DX_UP	0.751502	0.0174441	1.75835	positive
H	HALLMARK_MYC_TARGETS_V1	0.754452	0.00271887	2.56561	positive
C5	GO_CELL_DIVISION	0.755591	0.0128121	1.89238	positive
C7	GSE22886_NAIVE_CD4_TCELL_VS_NKCELL_DN	0.762411	0.0174441	1.75835	positive
C3	GCTNWTTGK_UNKNOWN	0.773337	0.04734	1.32477	positive
C7	GSE22886_UNSTIM_VS_IL15_STIM_NKCELL_DN	0.780823	0.0174441	1.75835	positive
C5	GO_MITOTIC_NUCLEAR_DIVISION	0.782769	0.0128121	1.89238	positive
C7	GSE22886_NAIVE_CD4_TCELL_VS_48H_ACT_TH2_DN	0.795981	0.0174441	1.75835	positive
C5	GO_RIBOSOME_BIOGENESIS	0.805776	0.0128121	1.89238	positive
C7	GSE45837_WT_VS_GFI1_KO_PDC_DN	0.820114	0.0174441	1.75835	positive
C4	MORF_AATF	0.827309	0.00260424	2.58432	positive
C4	MORF_CSNK2B	0.83878	0.00260424	2.58432	positive
C4	MORF_RAN	0.838882	0.00260424	2.58432	positive
C4	MORF_HDAC1	0.83897	0.00260424	2.58432	positive
C4	MORF_HDAC2	0.838983	0.00260424	2.58432	positive
C4	MORF_BUB3	0.839165	0.00260424	2.58432	positive
C4	MORF_EIF3S2	0.839172	0.00260424	2.58432	positive
C4	MORF_ACP1	0.839361	0.00260424	2.58432	positive
C4	MORF_DAP3	0.839436	0.00260424	2.58432	positive
C4	MORF_ANP32B	0.839471	0.00260424	2.58432	positive
C4	MORF_PRKDC	0.846289	0.00260424	2.58432	positive
C4	MORF_XRCC5	0.854186	0.00260424	2.58432	positive
C4	MORF_GNB1	0.863293	0.00260424	2.58432	positive
C4	MORF_RAD23A	0.865186	0.00260424	2.58432	positive
C6	YAP1_UP	0.878899	0.0432184	1.36433	positive

## Sheet: Overlap DEGs, MSC. Diff. GCTB
Class	Gene	Symbol	GCTB_baseMean	GCTB_log2FoldChange	GCTB_lfcSE	GCTB_stat	GCTB_Pvalue	GCTB_Padj	DIFF_baseMean	DIFF_log2FoldChange_LRT	DIFF_lfcSE_LRT	DIFF_stat	DIFF_Pvalue	DIFF_Padj	DIFF_log2FoldChange_504_to_0
DIFF_up_GCTB_up	ENSG00000187098	MITF	1983	2.78855	0.38944	4.66322	3.11296e-06	0.000279553	76.3454	0.00338348	0.000341857	109.973	9.93155e-26	1.5321e-23	1.54389
DIFF_up_GCTB_up	ENSG00000175899	A2M	3390.6	3.87952	0.834617	3.63389	0.000279184	0.0125587	90.0945	0.0206023	0.0014958	99.2651	2.20867e-23	2.54788e-21	5.15339
DIFF_up_GCTB_up	ENSG00000069812	HES2	69.3121	4.4332	0.920711	3.91331	9.10405e-05	0.00490184	2.9566	0.0120798	0.00130821	88.32	5.56782e-21	4.43911e-19	4.41504
DIFF_up_GCTB_up	ENSG00000179869	ABCA13	1002.59	4.26568	0.543311	6.11032	9.94317e-10	2.37536e-07	10.2749	0.00746939	0.000820101	87.7826	7.30583e-21	5.60207e-19	2.93289
DIFF_up_GCTB_up	ENSG00000151320	AKAP6	315.751	3.33289	0.515374	4.61994	3.83843e-06	0.000331398	37.3781	0.00843909	0.00093033	84.4864	3.86861e-20	2.65417e-18	2.50179
DIFF_up_GCTB_up	ENSG00000181036	FCRL6	13.898	5.15308	1.07748	4.03711	5.41148e-05	0.00317036	2.15266	0.0109162	0.00131839	83.1454	7.62346e-20	4.95639e-18	3.90689
DIFF_up_GCTB_up	ENSG00000151090	THRB	734.799	3.56283	0.756937	3.54022	0.000399797	0.0166955	31.9889	0.00696297	0.000850056	78.5931	7.63143e-19	4.46096e-17	2.62585
DIFF_up_GCTB_up	ENSG00000197142	ACSL5	2935.29	2.48829	0.364459	4.14953	3.33158e-05	0.00210737	14.509	0.00576542	0.000706523	72.4561	1.70793e-17	8.27645e-16	1.17388
DIFF_up_GCTB_up	ENSG00000226674	TEX41	1193.91	2.40979	0.362276	3.95686	7.59419e-05	0.00418975	14.1343	0.00547679	0.000758489	62.0333	3.37699e-15	1.15087e-13	3.92283
DIFF_up_GCTB_up	ENSG00000131094	C1QL1	1110.68	3.66389	0.596823	4.57663	4.72532e-06	0.000400935	8.16492	0.00521285	0.000674711	60.5191	7.28679e-15	2.37171e-13	2.59826
DIFF_up_GCTB_up	ENSG00000185862	EVI2B	1111.3	2.75732	0.561245	3.23669	0.00120925	0.0403727	8.09678	0.00513628	0.000829733	53.4003	2.72062e-13	6.98122e-12	1.98862
DIFF_up_GCTB_up	ENSG00000107518	ATRNL1	258.962	3.85262	0.71097	4.14958	3.33087e-05	0.00210737	7.38075	0.00752033	0.00102185	47.1747	6.49317e-12	1.30419e-10	3.22882
DIFF_up_GCTB_up	ENSG00000175471	MCTP1	359.796	3.63018	0.581064	4.6338	3.59011e-06	0.000315494	85.7974	0.00558839	0.00078247	46.4794	9.2588e-12	1.80274e-10	3.33394
DIFF_up_GCTB_up	ENSG00000205517	RGL3	780.961	2.97539	0.613677	3.336	0.000849927	0.0301344	5.20766	0.00600763	0.000847773	44.855	2.12177e-11	3.84946e-10	3.39232
DIFF_up_GCTB_up	ENSG00000266088	NA	721.913	3.49144	0.395496	6.36956	1.89565e-10	5.68834e-08	27.1367	0.00510102	0.000738126	42.4209	7.35989e-11	1.21366e-09	4.23351
DIFF_up_GCTB_up	ENSG00000130755	GMFG	650.26	3.74652	0.694175	4.0931	4.2565e-05	0.00260536	3.84184	0.00542052	0.000828983	41.7531	1.03556e-10	1.65837e-09	1.58496
DIFF_up_GCTB_up	ENSG00000143217	NECTIN4	2247.45	5.51659	0.492377	9.25889	2.06576e-20	6.35378e-17	23.9292	0.00444076	0.000752923	37.4911	9.18328e-10	1.22967e-08	2.77949
DIFF_up_GCTB_up	ENSG00000238042	NA	228.388	3.57299	0.824016	3.29663	0.000978508	0.0339593	2.70427	0.00507796	0.000865795	37.0557	1.14805e-09	1.50709e-08	2.558
DIFF_up_GCTB_up	ENSG00000152779	SLC16A12	80.5074	3.64488	0.695907	3.92542	8.65802e-05	0.00471326	5.54458	0.00531432	0.000896689	33.0477	8.99263e-09	1.01536e-07	0.584963
DIFF_up_GCTB_up	ENSG00000173208	ABCD2	14.3921	5.97685	0.890802	5.76308	8.2595e-09	1.46211e-06	1.94455	0.00700829	0.00117699	32.5199	1.17977e-08	1.30662e-07	-0.0824622
DIFF_up_GCTB_up	ENSG00000238120	LINC01589	39.1696	6.18613	1.05534	5.10486	3.31032e-07	4.05242e-05	0.811021	0.0101949	0.00192592	31.9269	1.60081e-08	1.72672e-07	2.32193
DIFF_up_GCTB_up	ENSG00000146666	LINC00525	20.1546	6.68377	0.792621	7.3309	2.28605e-13	1.48028e-10	1.70818	0.00561318	0.00101169	31.9245	1.6028e-08	1.72815e-07	2.42999
DIFF_up_GCTB_up	ENSG00000137745	MMP13	11172.2	4.18805	0.922582	3.68776	0.000226237	0.0106643	38.1246	0.0102606	0.00174938	27.9636	1.23622e-07	1.15311e-06	6.46734
DIFF_up_GCTB_up	ENSG00000237515	SHISA9	76.5717	4.00079	1.03572	3.20107	0.00136919	0.0447415	33.2724	0.00699056	0.00140129	27.8318	1.3233e-07	1.22775e-06	3.81462
DIFF_up_GCTB_up	ENSG00000150782	IL18	118.305	5.1177	0.906527	4.71637	2.40089e-06	0.000224625	13.5611	0.00555615	0.00110546	26.6105	2.48893e-07	2.18041e-06	4.1964
DIFF_up_GCTB_up	ENSG00000233117	NA	1155.3	3.81292	0.479949	5.94823	2.71061e-09	5.53982e-07	61.8997	0.00312765	0.000657777	26.2761	2.95928e-07	2.54689e-06	0.94847
DIFF_up_GCTB_up	ENSG00000200033	NA	17.1567	3.56201	0.713418	3.66763	0.000244812	0.0113018	0.865528	0.00633783	0.00129865	23.2113	1.45139e-06	1.08453e-05	0.874469
DIFF_up_GCTB_up	ENSG00000073282	TP63	2755.02	4.34168	0.647733	5.28566	1.2525e-07	1.75108e-05	2.86299	0.00523795	0.00116086	21.6296	3.30705e-06	2.28272e-05	2.46815
DIFF_up_GCTB_up	ENSG00000203867	RBM20	107.697	4.59715	0.512103	7.06712	1.58183e-12	8.10887e-10	0.778711	0.00633475	0.00145697	20.5949	5.67481e-06	3.74836e-05	0.0780025
DIFF_up_GCTB_up	ENSG00000251350	LINC02475	214.641	4.06059	0.806383	3.96265	7.41239e-05	0.00412645	0.728001	0.00580453	0.00135274	19.143	1.21283e-05	7.43818e-05	1.35364
DIFF_up_GCTB_up	ENSG00000156675	RAB11FIP1	2245.5	2.90615	0.607625	3.25309	0.00114156	0.0386372	74.815	0.00207593	0.000476477	18.5365	1.66683e-05	9.88982e-05	1.37101
DIFF_up_GCTB_up	ENSG00000169252	ADRB2	306.802	2.47467	0.454445	3.32776	0.000875472	0.0309066	11.4099	0.00294382	0.00068614	18.1361	2.05665e-05	0.00012006	-0.0517825
DIFF_up_GCTB_up	ENSG00000165959	CLMN	605.241	3.09131	0.516567	4.14386	3.41515e-05	0.00214919	15.0191	0.00251525	0.000625007	17.9208	2.30296e-05	0.000132892	2.10309
DIFF_up_GCTB_up	ENSG00000077092	RARB	1949.54	2.86201	0.426289	4.44572	8.75974e-06	0.000663207	65.8752	0.00233165	0.000532755	17.3443	3.11833e-05	0.000174609	0.503319
DIFF_up_GCTB_up	ENSG00000085563	ABCB1	22.8071	6.108	0.997332	5.29227	1.20807e-07	1.69862e-05	0.497573	0.00624739	0.00180242	17.1693	3.41919e-05	0.000189623	1.41504
DIFF_up_GCTB_up	ENSG00000150394	CDH8	162.503	4.31991	0.93267	3.78347	0.000154654	0.0077189	0.738614	0.00597666	0.0015045	16.8632	4.0172e-05	0.000220257	0.736966
DIFF_up_GCTB_up	ENSG00000139044	B4GALNT3	276.116	4.9336	0.879358	4.67261	2.9739e-06	0.000268043	5.54485	0.0035769	0.000882178	16.7117	4.35123e-05	0.000236631	0.580375
DIFF_up_GCTB_up	ENSG00000169583	CLIC3	5005.57	2.93756	0.540579	3.68561	0.000228153	0.0107341	307.58	0.00349274	0.000796375	14.7521	0.000122612	0.000595937	2.0356
DIFF_up_GCTB_up	ENSG00000103742	IGDCC4	3265.2	2.94847	0.566123	3.54863	0.000387235	0.0163156	68.4815	0.00186119	0.000501352	14.5519	0.000136352	0.000655266	0.909836
DIFF_up_GCTB_up	ENSG00000250337	PURPL	751.875	4.07944	0.373374	8.31085	9.50182e-17	1.2989e-13	13.144	0.0027368	0.000767934	12.7437	0.000357207	0.00154723	-0.0798971
DIFF_up_GCTB_up	ENSG00000234520	HRAT17	203.196	3.33174	0.382795	6.15479	7.51775e-10	1.94718e-07	5.35869	0.00174492	0.00050616	11.9765	0.000538755	0.00221649	2.18763
DIFF_up_GCTB_up	ENSG00000175294	CATSPER1	427.785	3.92788	0.443107	6.68348	2.33341e-11	8.56953e-09	6.36001	0.00227725	0.000647411	11.1229	0.000852684	0.00332789	0.11211
DIFF_up_GCTB_up	ENSG00000130940	CASZ1	252.882	3.611	0.684039	3.9484	7.86738e-05	0.00432109	4.01874	0.00264516	0.000805927	10.6275	0.00111418	0.00421167	1.39301
DIFF_up_GCTB_up	ENSG00000178401	DNAJC22	1020.07	4.93047	0.482902	8.22185	2.00385e-16	2.59509e-13	23.9989	0.00215153	0.000666683	10.6161	0.00112106	0.00423398	1.40475
DIFF_up_GCTB_up	ENSG00000162511	LAPTM5	10284.5	3.17161	0.592409	3.77862	0.000157699	0.00785497	24.6126	0.00227165	0.000672709	10.3709	0.00128021	0.00475648	1.46541
DIFF_up_GCTB_up	ENSG00000242252	BGLAP	3089.38	3.13552	0.690043	3.23086	0.0012342	0.0409833	1.83123	0.00270829	0.000864586	9.86509	0.00168445	0.00607655	0.519374
DIFF_up_GCTB_up	ENSG00000236591	NA	43.4466	2.71579	0.43326	4.02798	5.62591e-05	0.0032572	3.76402	0.0022786	0.000727446	9.34029	0.0022417	0.00775832	0.874469
DIFF_up_GCTB_up	ENSG00000115602	IL1RL1	2907.26	3.97607	0.835877	3.74553	0.000180016	0.00878865	3.12477	0.00321834	0.00102857	9.16928	0.00246111	0.00841932	2.9386
DIFF_up_GCTB_up	ENSG00000107485	GATA3	323.603	4.83885	1.07126	4.07639	4.57397e-05	0.00276529	2.24285	0.00654869	0.00178311	8.90384	0.00284571	0.00953117	0.811928
DIFF_up_GCTB_up	ENSG00000233695	NA	142.166	4.73678	0.605288	6.25115	4.07449e-10	1.15238e-07	60.8124	0.00152717	0.000507395	8.79961	0.00301295	0.0100243	0.127257
DIFF_up_GCTB_up	ENSG00000258181	NA	7.60192	5.10613	0.92484	4.62687	3.71237e-06	0.000323924	0.666976	0.00357722	0.00123459	8.74449	0.00310539	0.0102912	1
DIFF_up_GCTB_up	ENSG00000237813	NA	70.6219	2.4189	0.405294	3.57088	0.000355777	0.015172	3.18413	0.00173787	0.000612728	7.92389	0.00487862	0.0152983	0.616671
DIFF_up_GCTB_up	ENSG00000102934	PLLP	7.04499	4.44492	1.07778	3.39821	0.000678286	0.0251518	31.7617	0.000844354	0.000296181	7.7124	0.00548427	0.0169208	0.330348
DIFF_up_GCTB_up	ENSG00000130055	GDPD2	4.81571	4.17944	1.04511	3.25182	0.0011467	0.0387578	4.3411	0.00235142	0.000807426	7.63215	0.00573369	0.0175656	0.584963
DIFF_up_GCTB_up	ENSG00000182836	PLCXD3	146.439	6.858	1.05839	5.96883	2.38961e-09	4.94107e-07	0.43924	0.00679476	0.00252303	7.57564	0.00591623	0.0180633	0.415037
DIFF_up_GCTB_up	ENSG00000235192	NA	31.4336	4.65213	0.817153	4.49755	6.87397e-06	0.000543861	0.619677	0.00399411	0.00152189	7.49638	0.00618233	0.0187309	0.688056
DIFF_up_GCTB_up	ENSG00000100121	GGTLC2	15.1886	1.91668	1.16547	6.84475	7.66087e-12	3.19497e-09	0.34848	0.00516825	0.00199091	7.45447	0.0063279	0.0191186	-0.263034
DIFF_up_GCTB_up	ENSG00000138795	LEF1	675.873	4.04772	0.722001	4.36562	1.26763e-05	0.000906724	6.06126	0.00235237	0.000896661	7.12525	0.00760057	0.0224004	2.77493
DIFF_up_GCTB_up	ENSG00000226598	NA	22.5019	6.38538	0.926328	5.98758	2.12991e-09	4.47937e-07	0.41135	0.00373115	0.001488	6.9446	0.00840728	0.0243974	0.584963
DIFF_up_GCTB_up	ENSG00000117281	CD160	11.0094	4.91811	1.07652	3.82844	0.000128957	0.0065832	10.0285	0.00160586	0.000601058	6.92731	0.00848893	0.0246042	0.75517
DIFF_up_GCTB_up	ENSG00000167306	MYO5B	2046.68	7.01411	0.685121	8.8962	5.77906e-19	1.42199e-15	5.10433	0.00156908	0.000573775	6.921	0.00851893	0.0246775	0.611435
DIFF_up_GCTB_up	ENSG00000197461	PDGFA	6343.31	2.16762	0.347131	3.42638	0.000611695	0.0231204	296.237	0.000816347	0.000325621	6.85634	0.00883275	0.025448	0.837113
DIFF_up_GCTB_up	ENSG00000241859	NA	8.7825	4.54448	1.10106	3.41679	0.000633642	0.0238037	0.61917	0.0045843	0.00166798	6.63887	0.00997771	0.0282841	-0.447459
DIFF_up_GCTB_up	ENSG00000148488	ST8SIA6	13.6239	3.86224	0.92091	3.21358	0.00131091	0.0431233	2.94428	0.00278739	0.00107309	5.9421	0.0147834	0.0396766	0.609416
DIFF_up_GCTB_up	ENSG00000116991	SIPA1L2	4908.41	3.06012	0.598064	3.55869	0.000372703	0.0157573	45.2238	0.00144154	0.000625667	5.87413	0.015365	0.041043	-0.424197
DIFF_up_GCTB_up	ENSG00000156510	HKDC1	396.122	2.8201	0.502457	3.71474	0.000203411	0.00979479	10.2013	0.001305	0.000561853	5.50587	0.0189527	0.0489904	1.08342
DIFF_down_GCTB_down	ENSG00000164850	GPER1	1466.94	-2.94613	0.554728	-3.61257	0.000303183	0.0134312	94.729	-0.0032353	0.000428312	53.7076	2.32664e-13	6.02961e-12	-2.16515
DIFF_down_GCTB_down	ENSG00000261327	NA	712.576	-3.49206	0.687229	-3.7614	0.000168962	0.00829836	16.0887	-0.00529974	0.000781626	43.1815	4.9889e-11	8.47739e-10	0.139064
DIFF_down_GCTB_down	ENSG00000188517	COL25A1	412.128	-3.38281	0.746243	-3.34374	0.000826569	0.0294762	156.443	-0.0061157	0.000903118	39.0926	4.0418e-10	5.79613e-09	-3.9224
DIFF_down_GCTB_down	ENSG00000092621	PHGDH	14872.8	-3.43457	0.604359	-4.14421	3.40992e-05	0.00214919	1594.11	-0.00426342	0.000679153	38.6671	5.02616e-10	7.10613e-09	0.765169
DIFF_down_GCTB_down	ENSG00000013297	CLDN11	4175.21	-3.81028	0.742973	-3.93488	8.32388e-05	0.0045515	1022.21	-0.00777576	0.00113135	38.5867	5.23755e-10	7.377e-09	-4.40547
DIFF_down_GCTB_down	ENSG00000179431	FJX1	5099.34	-3.07282	0.564845	-3.77643	0.000159094	0.00790839	327.5	-0.00242523	0.000387257	38.0857	6.77028e-10	9.37376e-09	-1.13274
DIFF_down_GCTB_down	ENSG00000101188	NTSR1	513.215	-4.66113	0.639319	-5.84572	5.04367e-09	9.54651e-07	11.1884	-0.0130565	0.00213414	32.4714	1.20962e-08	1.3357e-07	-1.27915
DIFF_down_GCTB_down	ENSG00000078401	EDN1	1695.84	-4.12805	0.519064	-6.12249	9.21227e-10	2.2393e-07	208.768	-0.00402448	0.000643441	32.2811	1.33402e-08	1.46008e-07	-1.53604
DIFF_down_GCTB_down	ENSG00000248187	NA	455.486	-4.10762	0.949799	-3.51732	0.00043592	0.0178473	94.5855	-0.00599993	0.000923467	32.0584	1.49608e-08	1.62653e-07	-1.12678
DIFF_down_GCTB_down	ENSG00000134259	NGF	1923.64	-3.14949	0.684696	-3.27408	0.00106007	0.0362278	72.4226	-0.00505753	0.000868336	31.386	2.11504e-08	2.22973e-07	-1.55615
DIFF_down_GCTB_down	ENSG00000104368	PLAT	39196	-2.90165	0.583602	-3.36931	0.000753574	0.0273487	3301.48	-0.0044839	0.000779465	29.8135	4.75677e-08	4.74948e-07	-2.55911
DIFF_down_GCTB_down	ENSG00000184254	ALDH1A3	9248.76	-2.92256	0.554612	-3.57096	0.000355673	0.015172	143.854	-0.00494624	0.000900926	26.5221	2.60538e-07	2.26719e-06	-2.9957
DIFF_down_GCTB_down	ENSG00000135069	PSAT1	12249.4	-4.85149	0.771976	-5.15748	2.50296e-07	3.19108e-05	2727.53	-0.00455591	0.000895084	25.9108	3.57571e-07	3.02474e-06	2.45614
DIFF_down_GCTB_down	ENSG00000132688	NES	13014.1	-2.7228	0.486936	-3.62825	0.000285353	0.0127894	158.927	-0.00431914	0.000833113	23.2667	1.41017e-06	1.05403e-05	-2.65789
DIFF_down_GCTB_down	ENSG00000123496	IL13RA2	4978.83	-4.27198	0.75513	-4.49125	7.08073e-06	0.000556641	137.268	-0.00439838	0.000907882	22.8645	1.73829e-06	1.27767e-05	-2.74846
DIFF_down_GCTB_down	ENSG00000176887	SOX11	182.696	-3.93083	0.901672	-3.45915	0.000541886	0.0211645	19.1762	-0.00533932	0.00114394	20.7082	5.3487e-06	3.54824e-05	-2.75527
DIFF_down_GCTB_down	ENSG00000115844	DLX2	1155.86	-3.90842	0.85837	-3.58157	0.000341534	0.0146663	50.2182	-0.00387321	0.00077314	19.8931	8.18936e-06	5.224e-05	-1.5087
DIFF_down_GCTB_down	ENSG00000242265	PEG10	3445.74	-4.05422	0.81621	-3.92022	8.84675e-05	0.00480537	288.424	-0.00306031	0.000632607	19.2651	1.13766e-05	7.03844e-05	-1.80104
DIFF_down_GCTB_down	ENSG00000115461	IGFBP5	41328.4	-4.21845	0.772301	-4.33137	1.48185e-05	0.00104178	4877.41	-0.00302356	0.000720531	17.5969	2.73038e-05	0.000154983	-3.33271
DIFF_down_GCTB_down	ENSG00000128594	LRRC4	224.313	-4.06937	0.861642	-3.7534	0.000174452	0.00854517	68.2885	-0.00348165	0.000798448	15.9096	6.64412e-05	0.000345677	0.719298
DIFF_down_GCTB_down	ENSG00000224982	TMEM233	277.055	-3.23043	0.720551	-3.23831	0.00120239	0.0401985	18.6962	-0.00435648	0.00109265	15.3671	8.85183e-05	0.000445944	0.485427
DIFF_down_GCTB_down	ENSG00000154678	PDE1C	6113.41	-2.36779	0.313232	-4.42305	9.73158e-06	0.000722971	1085.98	-0.00207055	0.000596009	12.3109	0.00045032	0.00189602	-1.59496
DIFF_down_GCTB_down	ENSG00000183421	RIPK4	864.844	-4.45631	0.704277	-5.04815	4.46112e-07	5.30292e-05	7.31	-0.00472736	0.00134449	11.5882	0.000663725	0.00266605	-2.48875
DIFF_down_GCTB_down	ENSG00000232018	NA	83.7121	-4.37522	0.896497	-3.95727	7.58116e-05	0.00418975	28.3525	-0.00141403	0.000409423	11.1518	0.000839479	0.00328225	-1.10154
DIFF_down_GCTB_down	ENSG00000272502	NA	154.04	-3.80279	0.948839	-3.18826	0.00143131	0.0461582	1.79317	-0.0039921	0.00126602	10.8633	0.000980889	0.00376901	-1.32193
DIFF_down_GCTB_down	ENSG00000196468	FGF16	105.137	-4.74583	0.901803	-4.34915	1.36664e-05	0.000969095	2.38653	-0.00656888	0.00193214	10.8396	0.000993524	0.00381307	0
DIFF_down_GCTB_down	ENSG00000220884	NA	4.5687	-4.14741	0.98279	-3.40807	0.000654246	0.0244656	1.02544	-0.00529992	0.00162863	10.7729	0.00102999	0.00393449	-0.169925
DIFF_down_GCTB_down	ENSG00000232818	RPS2P32	111.385	-3.92714	0.588537	-5.0734	3.90769e-07	4.71336e-05	10.9444	-0.00167365	0.000552337	9.78197	0.00176231	0.00631289	0.105933
DIFF_down_GCTB_down	ENSG00000166676	TVP23A	66.7396	-4.07388	1.06141	-3.24905	0.00115793	0.0390302	4.08187	-0.00217041	0.000752632	9.00229	0.00269642	0.0091119	0.459432
DIFF_down_GCTB_down	ENSG00000129009	ISLR	67471.1	-2.92071	0.602177	-3.30462	0.000951042	0.0330527	2217.32	-0.00162099	0.000552342	8.08024	0.00447506	0.0142141	-1.78041
DIFF_down_GCTB_down	ENSG00000164106	SCRG1	2650.3	-4.49252	0.75398	-4.79066	1.66234e-06	0.000164084	487.6	-0.00260865	0.000936492	7.74458	0.00538739	0.016661	0.600941
DIFF_down_GCTB_down	ENSG00000260230	FRRS1L	53.3385	-3.69526	0.831259	-3.40655	0.000657885	0.0245644	9.04498	-0.00236967	0.000835947	7.63424	0.00572706	0.0175494	-1.73442
DIFF_down_GCTB_down	ENSG00000103489	XYLT1	28196.4	-3.06186	0.468222	-4.49005	7.12059e-06	0.0005568	3234.76	-0.00128072	0.000435189	7.61621	0.00578459	0.017709	-0.565841
DIFF_down_GCTB_down	ENSG00000135218	CD36	677.482	-3.42386	0.672331	-3.73642	0.000186661	0.00907704	50.6667	-0.00326216	0.00112303	7.05308	0.00791289	0.0231716	-2.78233
DIFF_down_GCTB_up	ENSG00000112414	ADGRG6	160.302	3.74777	0.934503	3.16319	0.00156051	0.049165	157.52	-0.00666433	0.00082539	54.9062	1.26422e-13	3.42614e-12	-2.9967
DIFF_down_GCTB_up	ENSG00000205426	KRT81	4940.26	4.82935	0.809219	4.91481	8.88686e-07	9.71867e-05	105.582	-0.00799102	0.0010689	45.7611	1.33593e-11	2.51655e-10	-3.35157
DIFF_down_GCTB_up	ENSG00000128510	CPA4	27807.3	3.58152	0.499199	5.26424	1.40771e-07	1.92433e-05	502.381	-0.0069591	0.00100746	37.6181	8.60413e-10	1.16227e-08	-3.33556
DIFF_down_GCTB_up	ENSG00000165891	E2F7	6260.55	3.05098	0.454518	4.59604	4.30596e-06	0.00036789	211.587	-0.00379906	0.000618309	34.2205	4.92072e-09	5.8207e-08	-2.00105
DIFF_down_GCTB_up	ENSG00000102271	KLHL4	1342.82	4.12324	0.913792	3.64182	0.00027072	0.0122003	11.8779	-0.00686002	0.00115731	33.7234	6.35333e-09	7.38465e-08	-1.22351
DIFF_down_GCTB_up	ENSG00000118785	SPP1	57264.8	5.509	0.766896	6.05224	1.42845e-09	3.19532e-07	34.3162	-0.00563918	0.000935912	31.0308	2.53963e-08	2.64103e-07	-1.61023
DIFF_down_GCTB_up	ENSG00000149177	PTPRJ	3902.97	1.87757	0.261339	3.40472	0.000662317	0.0246924	482.293	-0.00190561	0.000340897	28.244	1.06947e-07	1.01316e-06	-0.712623
DIFF_down_GCTB_up	ENSG00000164220	F2RL2	14882	4.25251	0.558939	5.92515	3.1201e-09	6.24172e-07	79.6725	-0.00383881	0.000698327	27.5987	1.49283e-07	1.36848e-06	-2.77122
DIFF_down_GCTB_up	ENSG00000155961	RAB39B	464.716	2.81279	0.516431	3.60565	0.000311377	0.0136817	10.2484	-0.0081205	0.00156127	27.1528	1.87991e-07	1.68527e-06	-2.41504
DIFF_down_GCTB_up	ENSG00000132965	ALOX5AP	340.391	4.05681	0.888786	3.64411	0.000268317	0.0121364	9.66987	-0.00452395	0.00089537	25.2016	5.16387e-07	4.23223e-06	-0.145541
DIFF_down_GCTB_up	ENSG00000154642	C21orf91	1422.95	1.80136	0.171925	4.69151	2.71192e-06	0.000248065	147.156	-0.00139853	0.000283684	24.2388	8.51026e-07	6.68286e-06	-0.826773
DIFF_down_GCTB_up	ENSG00000135083	CCNJL	696.019	4.08786	0.711648	4.48064	7.44178e-06	0.00057402	36.2298	-0.00220331	0.000462025	22.8123	1.78618e-06	1.30771e-05	-1.03284
DIFF_down_GCTB_up	ENSG00000145536	ADAMTS16	329.829	3.90163	0.688364	4.34792	1.37435e-05	0.000971763	10.179	-0.00524909	0.00115105	22.478	2.12566e-06	1.53811e-05	-1.05445
DIFF_down_GCTB_up	ENSG00000240476	NA	2893.94	3.61115	0.817667	3.36883	0.000754868	0.0273554	3.08557	-0.00817677	0.00173799	21.9114	2.85529e-06	2.00647e-05	-2.79141
DIFF_down_GCTB_up	ENSG00000206532	NA	175.118	3.3281	0.602807	3.97307	7.0953e-05	0.00395889	3.17869	-0.0045257	0.00105985	21.667	3.24315e-06	2.24574e-05	-2.71049
DIFF_down_GCTB_up	ENSG00000147180	ZNF711	302.5	4.74898	0.600222	6.34419	2.23593e-10	6.54969e-08	16.1754	-0.00345291	0.000751472	20.1683	7.09182e-06	4.5765e-05	-0.736966
DIFF_down_GCTB_up	ENSG00000049249	TNFRSF9	251.815	4.60596	0.876813	4.30961	1.63545e-05	0.00112662	8.19606	-0.00641112	0.00159733	17.1583	3.43902e-05	0.000190601	-2.92283
DIFF_down_GCTB_up	ENSG00000246898	NA	39.586	4.96982	0.88848	4.49967	6.80594e-06	0.000542172	1.76691	-0.0047549	0.00130494	15.439	8.52104e-05	0.000431112	-0.263034
DIFF_down_GCTB_up	ENSG00000137825	ITPKA	413.999	2.50542	0.373263	4.10003	4.13102e-05	0.00253486	6.35572	-0.00246634	0.000694712	13.7962	0.000203744	0.000937516	-1.48543
DIFF_down_GCTB_up	ENSG00000143502	SUSD4	360.668	3.88766	0.740367	4.04835	5.15802e-05	0.0030436	6.6597	-0.00415638	0.00116698	13.458	0.000243961	0.00110136	-0.793549
DIFF_down_GCTB_up	ENSG00000149294	NCAM1	2102.92	4.38819	0.801956	4.3995	1.08499e-05	0.000785213	132.982	-0.00291352	0.000814064	12.9158	0.000325813	0.00142521	-1.21972
DIFF_down_GCTB_up	ENSG00000134955	SLC37A2	9092.87	4.93499	0.860063	4.78546	1.70597e-06	0.000165917	22.7398	-0.0031779	0.000853761	12.5214	0.00040232	0.00171409	-0.528379
DIFF_down_GCTB_up	ENSG00000259498	NA	167.57	3.20049	0.696676	3.29334	0.000990048	0.0342632	83.7513	-0.00240126	0.000652175	12.3313	0.000445418	0.00187783	-0.778111
DIFF_down_GCTB_up	ENSG00000145416	MARCF1	125.934	6.15509	0.823486	6.22586	4.78909e-10	1.29854e-07	47.2611	-0.00148803	0.000438084	10.7794	0.00102638	0.00392472	-0.972198
DIFF_down_GCTB_up	ENSG00000230309	NA	12.0122	5.07127	1.06546	4.00654	6.16147e-05	0.00353401	0.877024	-0.00467794	0.0015223	10.6507	0.0011003	0.00416401	-0.263034
DIFF_down_GCTB_up	ENSG00000247416	LOC101928847	20.4185	4.67541	0.841052	4.29703	1.73102e-05	0.00117338	0.775778	-0.00379069	0.00160754	7.38629	0.00657228	0.0197517	-0.697437
DIFF_down_GCTB_up	ENSG00000196754	S100A2	2769.92	3.67785	0.535347	5.10225	3.35641e-07	4.0885e-05	39.5347	-0.00137629	0.000528157	7.18472	0.00735269	0.0217634	-1.10257
DIFF_down_GCTB_up	ENSG00000179300	RTL3	322.749	3.90683	0.860823	3.56704	0.000361037	0.0153697	3.13262	-0.00327989	0.00129435	7.05141	0.00792027	0.0231828	0.115477
DIFF_down_GCTB_up	ENSG00000144278	GALNT13	218.398	4.76244	1.10709	4.05048	5.11136e-05	0.00302889	4.3895	-0.00500825	0.00199277	6.93763	0.00844006	0.0244816	0
DIFF_down_GCTB_up	ENSG00000184486	POU3F2	113.185	5.38956	0.457784	9.51568	1.80522e-21	8.0521e-18	1.25556	-0.00397859	0.00153742	6.90495	0.00859576	0.0248696	-0.543142
DIFF_down_GCTB_up	ENSG00000170006	TMEM154	1910.28	2.79085	0.429943	4.24386	2.19707e-05	0.00146471	91.6433	-0.00110851	0.00041463	6.86986	0.00876615	0.0252728	-0.843862
DIFF_down_GCTB_up	ENSG00000189052	CGB5	818.924	4.83514	0.547438	7.1023	1.22694e-12	6.56306e-10	5.62591	-0.00343592	0.00129179	6.32462	0.0119073	0.0330039	0.341037
DIFF_down_GCTB_up	ENSG00000158813	EDA	182.953	3.76194	0.682059	4.17702	2.9535e-05	0.00190745	3.84283	-0.00325983	0.00128184	6.25862	0.012359	0.034093	0.174029
DIFF_down_GCTB_up	ENSG00000091137	SLC26A4	731.796	3.86871	0.540495	5.40689	6.41288e-08	9.86221e-06	10.1818	-0.00196774	0.000830037	6.25515	0.0123833	0.034149	-1.80521
DIFF_down_GCTB_up	ENSG00000139211	AMIGO2	7731.77	3.38507	0.63834	3.86011	0.000113337	0.00589591	1404.33	-0.00163713	0.00062757	6.17164	0.0129814	0.035539	-0.304967
DIFF_down_GCTB_up	ENSG00000104827	CGB3	259.203	4.97132	0.926689	4.52036	6.17343e-06	0.000499682	0.945283	-0.0054065	0.00236171	6.15999	0.0130672	0.0357363	0
DIFF_down_GCTB_up	ENSG00000179148	ALOXE3	110.402	3.34931	0.728108	3.3664	0.000761576	0.0275174	1.55406	-0.00292785	0.00126124	6.09977	0.01352	0.036774	-1.21573
DIFF_down_GCTB_up	ENSG00000120278	PLEKHG1	362.505	2.97823	0.608748	3.36476	0.000766098	0.0276402	8.90558	-0.0012397	0.000519489	6.04352	0.0139574	0.0377786	-0.521094
DIFF_down_GCTB_up	ENSG00000198780	FAM169A	281.756	5.74994	0.808365	6.01006	1.8546e-09	4.00301e-07	5.10875	-0.00176847	0.00075776	5.46578	0.0193924	0.0499831	-0.625604
DIFF_up_GCTB_down	ENSG00000197766	CFD	2687.16	-5.4313	0.930092	-5.04311	4.58026e-07	5.41836e-05	159.35	0.0124257	0.000792402	249.63	3.12734e-56	1.35888e-52	6.2289
DIFF_up_GCTB_down	ENSG00000122176	FMOD	11996.1	-2.8356	0.542133	-3.48764	0.000487296	0.0195922	537.206	0.00857371	0.000593726	219.384	1.23211e-49	3.56914e-46	3.43831
DIFF_up_GCTB_down	ENSG00000115252	PDE1A	1287.21	-5.0543	0.571352	-7.20105	5.97519e-13	3.50061e-10	132.934	0.00928124	0.000707706	200.923	1.31313e-45	2.0138e-42	4.79536
DIFF_up_GCTB_down	ENSG00000175356	SCUBE2	380.043	-2.35191	0.398138	-3.46766	0.000525008	0.0207357	25.3444	0.00388192	0.000323092	155.795	9.38785e-36	4.45001e-33	2.32992
DIFF_up_GCTB_down	ENSG00000189129	PLAC9	4621.48	-3.21889	0.514241	-4.41077	1.03003e-05	0.000754311	394.343	0.00546692	0.000502455	119.443	8.37645e-28	1.66704e-25	2.72168
DIFF_up_GCTB_down	ENSG00000196569	LAMA2	7564.15	-4.51957	0.519171	-6.87639	6.13868e-12	2.60428e-09	1403.65	0.00525687	0.000537875	113.358	1.80161e-26	3.13132e-24	2.06293
DIFF_up_GCTB_down	ENSG00000235997	NA	51.841	-4.69139	0.763133	-4.92353	8.49975e-07	9.37869e-05	7.06032	0.0127716	0.00120548	104.708	1.41505e-24	1.89188e-22	5.07325
DIFF_up_GCTB_down	ENSG00000129988	LBP	11033.3	-8.99903	0.770683	-10.5835	3.55579e-26	8.74938e-22	14.3049	0.0203341	0.00187949	104.562	1.52343e-24	2.01611e-22	7.37214
DIFF_up_GCTB_down	ENSG00000132329	RAMP1	382.281	-4.0781	0.880673	-3.69858	0.000216813	0.010299	275.61	0.00989012	0.000887589	103.217	3.00327e-24	3.91491e-22	6.32634
DIFF_up_GCTB_down	ENSG00000167244	IGF2	8188.43	-4.3121	0.843818	-4.11762	3.82808e-05	0.00236165	3852.59	0.0180172	0.00129845	98.4952	3.25808e-23	3.59922e-21	7.04295
DIFF_up_GCTB_down	ENSG00000185149	NPY2R	38.931	-5.75983	1.09308	-4.72884	2.25811e-06	0.000212885	9.97053	0.0162252	0.0015779	94.8348	2.0696e-22	2.05941e-20	5.27302
DIFF_up_GCTB_down	ENSG00000162804	SNED1	33224.6	-3.83771	0.552015	-5.24501	1.56274e-07	2.11279e-05	533.88	0.00502289	0.000549819	94.6121	2.31596e-22	2.29579e-20	1.47804
DIFF_up_GCTB_down	ENSG00000104435	STMN2	9373.78	-6.53858	0.856144	-6.71723	1.85216e-11	6.9052e-09	285.72	0.0257808	0.00223984	92.5162	6.67775e-22	5.90155e-20	7.72565
DIFF_up_GCTB_down	ENSG00000130203	APOE	5451.55	-3.55189	0.759737	-3.5154	0.000439085	0.0179471	26.9325	0.0101657	0.00121723	88.6213	4.7812e-21	3.85915e-19	4.32066
DIFF_up_GCTB_down	ENSG00000241644	INMT	95.167	-3.43521	0.529198	-4.69205	2.70476e-06	0.000248065	67.3558	0.0163123	0.00146201	86.5828	1.34006e-20	9.84134e-19	6.674
DIFF_up_GCTB_down	ENSG00000046653	GPM6B	99.2738	-5.82594	0.886361	-5.52829	3.23358e-08	5.26924e-06	78.2559	0.0106358	0.00103258	85.2816	2.58756e-20	1.84961e-18	2.89447
DIFF_up_GCTB_down	ENSG00000104332	SFRP1	5988.61	-3.27029	0.591713	-3.94961	7.8279e-05	0.00430902	255.908	0.00758318	0.000804368	84.6622	3.53954e-20	2.4554e-18	2.6922
DIFF_up_GCTB_down	ENSG00000144668	ITGA9	104.073	-5.38909	0.869786	-5.17864	2.23504e-07	2.89449e-05	56.0159	0.00836025	0.00093173	84.2831	4.28758e-20	2.88841e-18	1.36075
DIFF_up_GCTB_down	ENSG00000159640	ACE	3066.24	-4.60485	0.670332	-5.51128	3.56234e-08	5.76677e-06	51.5174	0.00512467	0.000596133	83.0296	8.08341e-20	5.24235e-18	1.53658
DIFF_up_GCTB_down	ENSG00000137070	IL11RA	6392.85	-1.94479	0.267491	-3.57994	0.00034368	0.0147071	233.881	0.00291095	0.000339198	76.3626	2.36079e-18	1.27959e-16	0.320199
DIFF_up_GCTB_down	ENSG00000072952	MRVI1	3547.34	-4.18158	0.861035	-3.89346	9.88227e-05	0.00528615	615.114	0.00768631	0.000843835	72.7319	1.48512e-17	7.34697e-16	2.69546
DIFF_up_GCTB_down	ENSG00000141447	OSBPL1A	3070.56	-2.95148	0.54897	-3.65798	0.000254214	0.0116267	426.895	0.0020339	0.000249071	72.6451	1.55195e-17	7.60541e-16	1.12639
DIFF_up_GCTB_down	ENSG00000124249	KCNK15	1118.46	-3.41694	0.624923	-3.98771	6.67131e-05	0.00376501	29.5371	0.0055793	0.000778721	71.1413	3.32536e-17	1.54537e-15	2.85322
DIFF_up_GCTB_down	ENSG00000122121	XPNPEP2	94.1518	-8.77301	0.815671	-9.68947	3.34275e-22	2.05629e-18	15.7618	0.0146383	0.00159183	70.5602	4.4644e-17	2.03482e-15	1
DIFF_up_GCTB_down	ENSG00000157766	ACAN	8604.46	-3.74953	0.881853	-3.32043	0.000898793	0.0315039	2961.54	0.0227873	0.00168928	63.2752	1.79752e-15	6.41378e-14	6.91794
DIFF_up_GCTB_down	ENSG00000162407	PLPP3	65162.7	-3.66898	0.433226	-6.24023	4.36926e-10	1.20798e-07	3079.35	0.00341011	0.000448526	56.728	5.00455e-14	1.44649e-12	1.55175
DIFF_up_GCTB_down	ENSG00000145423	SFRP2	792.185	-4.97528	1.00395	-4.30724	1.65306e-05	0.0011313	25.8085	0.0098311	0.00130123	52.4525	4.40773e-13	1.08307e-11	2.75291
DIFF_up_GCTB_down	ENSG00000135678	CPM	1121.64	-3.21816	0.57953	-3.93713	8.2462e-05	0.00451906	528.219	0.00860698	0.00102142	51.023	9.12897e-13	2.12742e-11	4.22399
DIFF_up_GCTB_down	ENSG00000133800	LYVE1	48.5701	-3.94439	0.878693	-3.52846	0.000417986	0.0172567	8.44263	0.00687946	0.00103211	48.8563	2.75424e-12	5.87609e-11	2.28951
DIFF_up_GCTB_down	ENSG00000101938	CHRDL1	661.595	-4.7862	0.727953	-5.34744	8.92061e-08	1.29118e-05	121.164	0.00434651	0.000639741	48.579	3.17245e-12	6.68626e-11	1.93222
DIFF_up_GCTB_down	ENSG00000182175	RGMA	540.389	-4.03872	0.882374	-3.6483	0.00026398	0.0119843	21.2686	0.0047701	0.000686551	47.1016	6.74024e-12	1.34945e-10	1.96981
DIFF_up_GCTB_down	ENSG00000121898	CPXM2	3886.41	-5.02039	0.985972	-4.40639	1.05106e-05	0.000767215	22.4148	0.00458836	0.000792035	46.2	1.06776e-11	2.05596e-10	1.99406
DIFF_up_GCTB_down	ENSG00000127951	FGL2	767.326	-3.62016	0.76384	-3.58726	0.000334175	0.0144577	80.8334	0.00733078	0.00113498	45.4914	1.53313e-11	2.85298e-10	3.65249
DIFF_up_GCTB_down	ENSG00000160013	PTGIR	855.589	-3.687	0.66335	-4.18014	2.91334e-05	0.00188647	87.9009	0.0037371	0.00055839	45.2904	1.69877e-11	3.14395e-10	2.07467
DIFF_up_GCTB_down	ENSG00000184408	KCND2	671.946	-4.55426	0.752386	-4.87943	1.06395e-06	0.000112358	14.2745	0.00556605	0.00085344	44.8224	2.15746e-11	3.91148e-10	1.87447
DIFF_up_GCTB_down	ENSG00000234810	NA	42.7957	-3.85467	0.758544	-3.89105	9.98126e-05	0.00532752	4.45246	0.00632591	0.00089457	44.0549	3.19301e-11	5.61328e-10	2.22239
DIFF_up_GCTB_down	ENSG00000049540	ELN	25455.6	-6.71365	0.724506	-8.05181	8.15783e-16	9.55865e-13	13575.4	0.00868477	0.00106911	42.9768	5.5394e-11	9.33534e-10	5.72596
DIFF_up_GCTB_down	ENSG00000092758	COL9A3	356.135	-3.94895	0.680066	-4.46785	7.9008e-06	0.000601879	7.01169	0.00671291	0.00103757	42.5999	6.71635e-11	1.11176e-09	-0.710493
DIFF_up_GCTB_down	ENSG00000099953	MMP11	307.592	-3.68897	0.850982	-3.34644	0.000818555	0.0292752	26.7678	0.00329168	0.000555601	42.4878	7.11234e-11	1.17432e-09	1.31171
DIFF_up_GCTB_down	ENSG00000172673	THEMIS	64.6762	-4.86609	0.9104	-4.41267	1.02103e-05	0.000749951	10.4622	0.00664761	0.00119937	42.2755	7.92813e-11	1.29915e-09	2.1281
DIFF_up_GCTB_down	ENSG00000107821	KAZALD1	9209.45	-2.72085	0.437853	-4.01052	6.05847e-05	0.00349121	431.239	0.0049418	0.000708208	41.6835	1.07309e-10	1.71431e-09	1.90837
DIFF_up_GCTB_down	ENSG00000140092	FBLN5	18599.5	-4.84564	0.766144	-5.18567	2.15235e-07	2.8154e-05	3554.33	0.00430593	0.000609249	41.1233	1.42923e-10	2.23793e-09	2.11792
DIFF_up_GCTB_down	ENSG00000228630	HOTAIR	834.111	-3.05592	0.650914	-3.28455	0.00102146	0.0350546	107.761	0.00322175	0.000507799	40.5196	1.94657e-10	2.97997e-09	0.767071
DIFF_up_GCTB_down	ENSG00000162882	HAAO	234.843	-6.06084	0.895553	-5.83233	5.46591e-09	1.02667e-06	5.21256	0.00637118	0.00107425	39.6114	3.09875e-10	4.54374e-09	1.62803
DIFF_up_GCTB_down	ENSG00000137507	LRRC32	6419.35	-3.55278	0.841054	-3.21893	0.00128671	0.042384	537.255	0.00282838	0.000499797	38.841	4.59758e-10	6.52496e-09	1.27823
DIFF_up_GCTB_down	ENSG00000111913	RIPOR2	390.462	-3.46752	0.775806	-3.34021	0.000837142	0.02981	37.9433	0.00624407	0.000980982	38.6539	5.06025e-10	7.14271e-09	3.59163
DIFF_up_GCTB_down	ENSG00000168079	SCARA5	560.223	-5.67908	0.94753	-5.22778	1.71561e-07	2.28185e-05	18.1277	0.00890267	0.00173585	37.5736	8.80273e-10	1.18297e-08	2.66297
DIFF_up_GCTB_down	ENSG00000137441	FGFBP2	60.1305	-3.89189	0.921656	-3.34526	0.000822061	0.029358	2.87458	0.00723462	0.00137458	36.7022	1.37625e-09	1.77889e-08	-0.263034
DIFF_up_GCTB_down	ENSG00000119280	C1orf198	19115.8	-2.63279	0.44817	-3.72562	0.000194835	0.00941869	3825.91	0.00287057	0.000464246	36.3242	1.67075e-09	2.1352e-08	0.985324
DIFF_up_GCTB_down	ENSG00000128536	CDHR3	268.608	-3.3795	0.564174	-4.32201	1.54617e-05	0.00107641	18.5518	0.003309	0.000554475	36.1801	1.79902e-09	2.28231e-08	0.924209
DIFF_up_GCTB_down	ENSG00000087076	HSD17B14	865.631	-3.43494	0.733702	-3.46672	0.00052685	0.0207724	7.95636	0.00436542	0.000805811	35.7709	2.21941e-09	2.76985e-08	1.55117
DIFF_up_GCTB_down	ENSG00000130707	ASS1	13896.8	-3.23712	0.65971	-3.51989	0.000431734	0.0177054	831.386	0.00259456	0.000438004	33.6434	6.61996e-09	7.65361e-08	1.07788
DIFF_up_GCTB_down	ENSG00000185271	KLHL33	39.0572	-3.82478	0.863824	-3.43767	0.000586749	0.0223275	2.2941	0.00443914	0.000754202	33.4132	7.45183e-09	8.52465e-08	2
DIFF_up_GCTB_down	ENSG00000122707	RECK	15249.3	-2.24049	0.390598	-3.24695	0.00116649	0.0392113	2371.68	0.00192234	0.000333754	32.9352	9.5283e-09	1.07213e-07	0.0561975
DIFF_up_GCTB_down	ENSG00000106868	SUSD1	2046.95	-2.69507	0.52128	-3.34896	0.00081115	0.0290526	293.97	0.00140091	0.000250995	31.418	2.08045e-08	2.19771e-07	0.736484
DIFF_up_GCTB_down	ENSG00000047648	ARHGAP6	1292.52	-2.66607	0.463356	-3.68088	0.000232431	0.0108579	21.9755	0.00334111	0.000666353	30.3638	3.58145e-08	3.64024e-07	0.345901
DIFF_up_GCTB_down	ENSG00000100336	APOL4	328.883	-4.69501	0.651804	-5.78672	7.17747e-09	1.2986e-06	4.07797	0.00688101	0.0012475	30.1907	3.91579e-08	3.96307e-07	0.10806
DIFF_up_GCTB_down	ENSG00000257017	HP	65.4353	-6.18121	1.08161	-5.22834	1.71035e-07	2.28185e-05	3.45467	0.0175845	0.00318581	30.0535	4.20285e-08	4.22734e-07	0
DIFF_up_GCTB_down	ENSG00000149451	ADAM33	3522.63	-4.41553	0.793584	-4.4765	7.58777e-06	0.000581635	215.993	0.004003	0.000759476	29.0431	7.07854e-08	6.8655e-07	1.6235
DIFF_up_GCTB_down	ENSG00000249641	HOXC13-AS	63.396	-4.41703	1.05274	-3.58241	0.000340439	0.0146448	5.33468	0.00906201	0.0014965	28.3917	9.90914e-08	9.43195e-07	3.11548
DIFF_up_GCTB_down	ENSG00000132837	DMGDH	470.749	-3.20608	0.493409	-4.56143	5.08052e-06	0.000428003	37.0384	0.00194955	0.000386942	27.8942	1.28135e-07	1.19222e-06	1.03335
DIFF_up_GCTB_down	ENSG00000159251	ACTC1	168.184	-4.08737	1.05272	-3.28553	0.00101791	0.0349813	307.689	0.00750837	0.00126288	26.806	2.24936e-07	1.99195e-06	4.10149
DIFF_up_GCTB_down	ENSG00000135324	MRAP2	1057.61	-3.19858	0.655862	-3.4796	0.000502169	0.0199941	81.3245	0.00432615	0.00077557	26.7549	2.30963e-07	2.0391e-06	1.1522
DIFF_up_GCTB_down	ENSG00000109625	CPZ	9623.69	-3.24553	0.603892	-3.83402	0.000126066	0.00646247	15.0354	0.00477025	0.000953966	24.4566	7.60013e-07	6.02442e-06	1.08116
DIFF_up_GCTB_down	ENSG00000163827	LRRC2	500.118	-3.25301	0.729757	-3.23358	0.00122248	0.0407042	124.264	0.00225376	0.00049323	22.4697	2.13487e-06	1.54264e-05	0.284778
DIFF_up_GCTB_down	ENSG00000133937	GSC	214.294	-4.00215	0.818259	-3.84198	0.000122047	0.00628261	13.821	0.0029517	0.000661927	21.4545	3.62318e-06	2.48187e-05	2.32878
DIFF_up_GCTB_down	ENSG00000136960	ENPP2	22455.4	-3.25057	0.547159	-4.21619	2.4846e-05	0.0016303	1007.27	0.00191634	0.000441452	20.5221	5.89458e-06	3.87781e-05	0.640416
DIFF_up_GCTB_down	ENSG00000148735	PLEKHS1	55.2269	-3.7695	0.913563	-3.23131	0.00123223	0.0409733	1.16549	0.00804841	0.00181417	19.7732	8.71963e-06	5.52575e-05	2
DIFF_up_GCTB_down	ENSG00000168306	ACOX2	3111.88	-2.71463	0.50446	-3.49268	0.000478196	0.0192578	117.045	0.0012915	0.000294033	19.4443	1.03576e-05	6.46322e-05	-0.0663595
DIFF_up_GCTB_down	ENSG00000213145	CRIP1	1677.02	-3.64749	0.730387	-3.77268	0.000161506	0.00799602	8.60745	0.00275662	0.000671799	18.1501	2.04163e-05	0.00011929	0.903324
DIFF_up_GCTB_down	ENSG00000213626	LBH	3653.07	-2.73938	0.567357	-3.17288	0.00150937	0.0478304	2528.39	0.00229392	0.000536927	18.0315	2.17283e-05	0.000126164	2.02938
DIFF_up_GCTB_down	ENSG00000154258	ABCA9	1171.84	-3.93373	0.966416	-3.29052	0.00100003	0.0345114	19.7746	0.00420786	0.00101818	17.8582	2.37991e-05	0.000136968	2.65662
DIFF_up_GCTB_down	ENSG00000226321	CROCC2	67.1756	-6.58196	0.871155	-5.99016	2.09633e-09	4.47937e-07	0.847102	0.00704029	0.00197535	17.7376	2.5357e-05	0.000144816	2.11548
DIFF_up_GCTB_down	ENSG00000205002	AARD	32.1598	-3.73608	0.836871	-3.42063	0.000624756	0.0235394	17.1385	0.00524618	0.00123099	17.5146	2.85115e-05	0.000161157	2.71777
DIFF_up_GCTB_down	ENSG00000168309	FAM107A	96.1655	-3.9866	0.922439	-3.4509	0.000558712	0.0216499	24.4375	0.00725108	0.00153587	17.4927	2.88417e-05	0.000162791	0.874469
DIFF_up_GCTB_down	ENSG00000129465	RIPK3	2004.1	-3.37505	0.603249	-4.05239	5.06967e-05	0.00301314	48.5993	0.00284818	0.000683516	16.4272	5.05538e-05	0.000271191	1.78695
DIFF_up_GCTB_down	ENSG00000150594	ADRA2A	166.112	-3.65705	0.830266	-3.37665	0.00073375	0.0267873	39.3371	0.0036965	0.00101352	15.8521	6.84907e-05	0.000354853	4.75489
DIFF_up_GCTB_down	ENSG00000039068	CDH1	87.6716	-4.1181	0.714784	-4.48983	7.12802e-06	0.0005568	19.8553	0.00262634	0.000691661	15.7941	7.06207e-05	0.000364657	0.117436
DIFF_up_GCTB_down	ENSG00000143382	ADAMTSL4	9188.1	-2.84935	0.521302	-3.6449	0.000267497	0.0121216	368.318	0.002323	0.000614892	15.6106	7.78172e-05	0.000397409	-0.286342
DIFF_up_GCTB_down	ENSG00000169903	TM4SF4	120.147	-5.04296	0.715502	-5.75235	8.80123e-09	1.54688e-06	2.70789	0.00372298	0.000944525	15.5652	7.97069e-05	0.000406026	1.80735
DIFF_up_GCTB_down	ENSG00000068976	PYGM	450.282	-3.25226	0.675539	-3.4659	0.000528469	0.0207724	2.30888	0.00360606	0.000953898	14.9207	0.000112124	0.000548954	1.63227
DIFF_up_GCTB_down	ENSG00000005513	SOX8	45.3779	-4.24124	0.889681	-3.81458	0.000136415	0.00689666	6.20086	0.00552739	0.00145542	14.5987	0.000133005	0.000641787	-0.263034
DIFF_up_GCTB_down	ENSG00000223393	LOC101927604	36.9591	-3.63361	0.819194	-3.3704	0.000750591	0.0272807	6.64099	0.00314426	0.000772784	14.139	0.000169784	0.000796837	2.20685
DIFF_up_GCTB_down	ENSG00000114378	HYAL1	314.397	-2.8907	0.587502	-3.32884	0.000872093	0.0308429	9.71356	0.00245264	0.000648036	13.7641	0.000207259	0.000951814	-0.169925
DIFF_up_GCTB_down	ENSG00000156049	GNA14	667.867	-4.58562	0.740244	-4.99477	5.89059e-07	6.80488e-05	11.2232	0.00272321	0.000771054	13.6675	0.000218198	0.000996781	1.68806
DIFF_up_GCTB_down	ENSG00000147655	RSPO2	445.397	-4.16835	0.719451	-4.54658	5.45243e-06	0.00045021	3.90723	0.00597551	0.00159389	13.6512	0.000220098	0.00100388	1.73697
DIFF_up_GCTB_down	ENSG00000155792	DEPTOR	1737.48	-3.25661	0.486357	-4.72967	2.24884e-06	0.000212826	317.732	0.00234716	0.000651769	13.4245	0.000248359	0.00111908	1.73971
DIFF_up_GCTB_down	ENSG00000182752	PAPPA	38951.7	-2.83676	0.530427	-3.56208	0.000367929	0.0156091	1196.68	0.0020117	0.000551903	13.0515	0.000303034	0.00133679	0.788448
DIFF_up_GCTB_down	ENSG00000171246	NPTX1	9109.33	-4.73565	1.05197	-3.98918	6.63017e-05	0.00375803	478.535	0.0051689	0.00120771	12.9328	0.000322881	0.00141405	3.61359
DIFF_up_GCTB_down	ENSG00000121594	CD80	34.3168	-3.32376	0.714146	-3.38078	0.000722816	0.0265854	1.08157	0.00384577	0.00121645	11.6713	0.000634718	0.00256435	0.321928
DIFF_up_GCTB_down	ENSG00000139193	CD27	31.6863	-2.11619	0.358128	-3.17658	0.00149024	0.0475513	3.24097	0.00265476	0.000752719	11.6396	0.000645614	0.00260111	0.967579
DIFF_up_GCTB_down	ENSG00000165929	TC2N	16.5228	-5.72244	1.0438	-4.69774	2.63054e-06	0.000244252	6.00106	0.0032471	0.000961263	10.9858	0.000918146	0.00355729	3.22239
DIFF_up_GCTB_down	ENSG00000104490	NCALD	568.115	-4.26456	0.470881	-7.01506	2.29858e-12	1.109e-09	86.9229	0.00172612	0.000520502	10.9087	0.000957145	0.00369193	1.11047
DIFF_up_GCTB_down	ENSG00000164309	CMYA5	795.931	-3.94616	0.442909	-6.73099	1.68515e-11	6.37921e-09	47.8883	0.00163704	0.000517531	9.98783	0.00157578	0.00572548	0.414804
DIFF_up_GCTB_down	ENSG00000183801	OLFML1	3298.15	-3.46461	0.743861	-3.46471	0.000530802	0.0208308	93.8755	0.00373243	0.00119998	9.87248	0.0016777	0.00605806	2.11548
DIFF_up_GCTB_down	ENSG00000269113	TRABD2B	280.964	-3.18097	0.629711	-3.58348	0.000339041	0.0146102	55.83	0.00317697	0.0010539	9.31093	0.00227791	0.00787214	3.32193
DIFF_up_GCTB_down	ENSG00000231133	HAR1B	18.8368	-4.41364	1.00538	-3.52509	0.000423338	0.0173901	1.07121	0.00313184	0.00102425	9.25108	0.00235357	0.00809071	0.321928
DIFF_up_GCTB_down	ENSG00000231768	LINC01354	39.9014	-4.61677	0.912762	-4.11753	3.82954e-05	0.00236165	1.40643	0.00312995	0.00107318	9.19239	0.00243024	0.00832244	0
DIFF_up_GCTB_down	ENSG00000203814	HIST2H2BF	132.114	-2.87451	0.388068	-4.89753	9.7051e-07	0.000104281	3.00527	0.00307667	0.000961354	8.68429	0.00320964	0.0106003	0.485427
DIFF_up_GCTB_down	ENSG00000103044	HAS3	4528.53	-3.64864	0.725558	-3.79733	0.000146265	0.00735991	135.896	0.00277859	0.000824042	8.5797	0.00339932	0.0111317	-0.278635
DIFF_up_GCTB_down	ENSG00000164530	PI16	467.339	-4.44233	1.06695	-3.65852	0.000253676	0.0116237	301.773	0.00363058	0.00111543	8.50707	0.00353769	0.0115361	0.530515
DIFF_up_GCTB_down	ENSG00000187955	COL14A1	54557.3	-3.78665	0.914854	-3.26546	0.00109285	0.037142	464.421	0.00227092	0.000840904	8.24034	0.00409695	0.0131186	-0.823587
DIFF_up_GCTB_down	ENSG00000179008	C14orf39	45.6626	-5.51683	0.893793	-5.03306	4.82718e-07	5.65608e-05	4.84238	0.00188295	0.000661605	8.10586	0.00441223	0.0140299	1.53051
DIFF_up_GCTB_down	ENSG00000262185	LOC102724927	118.887	-3.07026	0.636905	-3.37054	0.000750224	0.0272807	9.55767	0.0015311	0.000536789	8.06048	0.00452412	0.014342	0.718528
DIFF_up_GCTB_down	ENSG00000184378	ACTRT3	667.148	-2.00509	0.316373	-3.23375	0.00122178	0.0407042	71.1033	0.000846951	0.000295237	7.9887	0.00470701	0.0148454	0.287487
DIFF_up_GCTB_down	ENSG00000158296	SLC13A3	487.448	-3.6401	0.50736	-5.29611	1.18298e-07	1.6729e-05	29.3493	0.00120786	0.000432055	7.97775	0.00473558	0.0149054	-0.023431
DIFF_up_GCTB_down	ENSG00000162105	SHANK2	576.935	-3.64724	0.566438	-4.7792	1.75995e-06	0.000169824	70.8552	0.00151294	0.000505494	7.86962	0.00502722	0.0157095	-0.21209
DIFF_up_GCTB_down	ENSG00000135424	ITGA7	13177	-2.98051	0.646732	-3.18772	0.00143398	0.0461838	384.736	0.00165237	0.000613029	7.8375	0.00511733	0.0159567	0.166829
DIFF_up_GCTB_down	ENSG00000248265	FLJ12825	130.792	-3.20453	0.647222	-3.52746	0.000419561	0.0172927	10.7406	0.00238874	0.000843792	7.78885	0.00525696	0.0163238	1.1121
DIFF_up_GCTB_down	ENSG00000241770	NA	15.2006	-3.21435	0.649883	-3.4955	0.000473178	0.0190869	0.967438	0.0029992	0.00109851	7.32228	0.00681048	0.020376	1.58496
DIFF_up_GCTB_down	ENSG00000138615	CILP	107.505	-3.13663	0.445931	-4.86709	1.13251e-06	0.000118079	7.67285	0.00272837	0.000992285	7.27793	0.00698069	0.0207959	1.43296
DIFF_up_GCTB_down	ENSG00000102935	ZNF423	2853.23	-3.81342	0.576824	-4.98697	6.13342e-07	6.98876e-05	38.6101	0.00188771	0.000677631	7.27312	0.00699941	0.0208384	-0.105683
DIFF_up_GCTB_down	ENSG00000169174	PCSK9	136.784	-4.06708	0.743516	-4.2673	1.97851e-05	0.00132652	67.8901	0.00158404	0.000559129	7.1715	0.00740709	0.0218921	0.796902
DIFF_up_GCTB_down	ENSG00000172935	MRGPRF	8859.42	-3.57314	0.679949	-3.91873	8.90176e-05	0.0048246	387.974	0.00079391	0.000301674	7.14863	0.00750213	0.0221429	0.234737
DIFF_up_GCTB_down	ENSG00000254810	NA	56.1674	-3.76826	0.834087	-3.487	0.000488464	0.0196071	2.80615	0.00238901	0.000957574	6.97261	0.00827667	0.0240639	0.962525
DIFF_up_GCTB_down	ENSG00000153446	C16orf89	40.7311	-4.16151	0.752606	-4.30696	1.65515e-05	0.0011313	0.698622	0.00387908	0.00143903	6.63103	0.0100217	0.0283996	-0.415037
DIFF_up_GCTB_down	ENSG00000250654	LOC100240735	32.8903	-3.86421	0.906625	-3.33871	0.000841691	0.0299268	0.703167	0.00450005	0.00186481	6.36443	0.0116431	0.0323852	1.87447
DIFF_up_GCTB_down	ENSG00000105088	OLFM2	4544.32	-4.85323	0.680707	-5.79808	6.70798e-09	1.22264e-06	37.8368	0.00198928	0.000772239	6.23692	0.0125114	0.034455	1.49643
DIFF_up_GCTB_down	ENSG00000264148	NA	14.9728	-3.12727	0.635398	-3.43574	0.000590934	0.0224391	1.33674	0.00256225	0.00108376	6.09292	0.0135725	0.0368899	1.95936
DIFF_up_GCTB_down	ENSG00000124343	XG	2140.71	-6.01381	0.737031	-6.95984	3.4067e-12	1.5241e-09	236.701	0.00119826	0.000500433	5.97372	0.0145207	0.0390679	-0.102388
DIFF_up_GCTB_down	ENSG00000076864	RAP1GAP	163.396	-3.32245	0.756392	-3.22225	0.00127188	0.0420078	9.21152	0.0030408	0.00135127	5.94724	0.0147404	0.0395855	3.32193
DIFF_up_GCTB_down	ENSG00000108823	SGCA	414.142	-3.98651	0.750311	-4.13276	3.58437e-05	0.00223283	5.60801	0.00184832	0.000783412	5.72107	0.0167626	0.0442145	0.115477
DIFF_up_GCTB_down	ENSG00000177363	LRRN4CL	3745.82	-3.80661	0.468123	-6.08165	1.18951e-09	2.78754e-07	59.4168	0.00147666	0.000699436	5.66636	0.0172933	0.0453848	0.107493
DIFF_up_GCTB_down	ENSG00000096696	DSP	14196.1	-3.54277	0.598562	-4.36274	1.28443e-05	0.000915634	8258.31	0.00119687	0.000485103	5.58602	0.0181044	0.047134	0.0621742
