# Supplementary material for: Globally altered epigenetic landscape and delayed osteogenic differentiation in H3.3-G34W-mutant giant cell tumor of bone
Source: Nat Commun. 2020 Oct 27;11:5414. doi: 10.1038/s41467-020-18955-y (PMC7591516; doi:10.1038/s41467-020-18955-y)
Supplement: Supplementary file 7 — Supplementary Data 5 [file 41467_2020_18955_MOESM7_ESM.xlsx]

## Sheet:  H3F3A mutation
ID	Primer sequence (5' to 3')	Description
Mutation-specific PCR
H3F3A-WF	AGTGCGCCCTCTACTGGAG	H3F3A wild-type specific
H3F3A-MF	AGTGCGCCCTCTACTGGAT	H3F3A G34W specific
H3F3A-R	CTCCAGGTAAGATTATGGCTTC	universal reverse primer
Sanger sequencing
H3F3A_exon2_F2	AATAAATTGGATCAAAGGCCGTTCGAGG	forward primer
H3F3A_exon2_R2	TTAGGTTAATCGTAATATTTGCGGAGGC	reverse primer
Primers purchased from Sigma-Aldrich
Deep targeted resequencing (MiSeq)
MiSeq_H3F3A_fwd1	TCTTTCCCTACACGACGCTCTTCCGATCTcaaatcgaccggtggtaaag	forward primer 1
MiSeq_H3F3A_rev	GTGACTGGAGTTCAGACGTGTGCTCTTCCGATCTtttaagcagtagttaagtgttcaaatg	universal reverse primer
Primers purchased from Sigma-Aldrich

## Sheet: qRT-PCR
Gene	Primer	Sequence	Roche lib probe number
GAPDH	GAPDH_F	AGCCACATCGCTCAGACAC	60
GAPDH	GAPDH_R	GCCCAATACGACCAAATCC	60
EBF1	EBF1_F	tcacaagccaccaatcagg	3
EBF1	EBF1_r	gctcgtggtgacggagttat	3
EBF2	EBF2_F	ggcatgatgggaatcaactc	71
EBF2	EBF2_R	ttgtgttgcggatgtaccc	71
EBF3	EBF3_F	acggaatgcctcacaacaac	61
EBF3	EBF3_R	aggagttgacgcccatcat	61
EBF4	EBF4_F	gcttcctcaatggctccac	16
EBF4	EBF4_R	agaaggagaacacgctggtg	16
TNFRSF11B	OPG_F	cagcttcgtagcttgatgga	32
TNFRSF11B	OPG_R	gggtttgcatgcctttattg	32
TNFSF11	RANKL_F	CACCGACATCCCATCTGGTTC
TNFSF11	RANKL_L	AGCAAATGTTGGCATACAGGT
Primers purchased from Sigma-Aldrich

## Sheet: MassARRAY
Amplicon	Forward1	Reverse2
LINE-1	TTTATATTTTGGTATGATTTTGTAG	TTTATCACCACCAAACCTACCCT
1Forward primers are 5'-tagged with AGGAAGAGAG
2Reverse primers are 5'-tagged with CAGTAATACGACTCACTATAGGGAGAAGGCT
Primers purchased from Sigma-Aldrich

## Sheet: WGBS sequencing
P5 Illumina Forward Primer (5' -> 3')		Reverse PCR Primer PE2.0 short (5' -> 3')
AATGATACGGCGACCACCGA		CAAGCAGAAGACGGCATACGAGAT
