# Supplementary material for: Globally altered epigenetic landscape and delayed osteogenic differentiation in H3.3-G34W-mutant giant cell tumor of bone
Source: Nat Commun. 2020 Oct 27;11:5414. doi: 10.1038/s41467-020-18955-y (PMC7591516; doi:10.1038/s41467-020-18955-y)
Supplement: Supplementary file 9 — Source Data [file 41467_2020_18955_MOESM9_ESM.zip › Source Data 1.xlsx]

## Sheet: Figure 1b MiSeq
	Figure 1b and Supplementary Figure 1c: Deep resequencing of H3F3A mutations with MiSeq
	Sample	Material	VAF, c.103G>T	VAF, c.104G>T
	UPI-3-T	tissue	0.19891	0.000151755
	UPI-3-C	cells	0.0132476	0.000150571
	UPI-7-T	tissue	0.275853	0.000258398
	UPI-7-C	cells	0.487428	0.000333556
	UPI-13-T	tissue	0.248775	0.251042
	UPI-13-C	cells	0.0181581	0.0048286
	UPI-31-T	tissue	0.151743	0.00034647
	UPI-31-C	cells	0.000666001	0.000400695
	UPI-32-T	tissue	0.216129	0.000763359
	UPI-32-C	cells	0.479953	0.000424938
	UPI-112-T	tissue	0.29026	0.00063738
	UPI-112-C	cells	0.439401	0.000222618

## Sheet: Suppl. Figure 1d FACS
	Supplementary Figure 1d: Quantification of MSC markers using FACS
	Sample	Group	CD31+	CD45+ CD235+	CD90+	CD105+
	human bone marrow sample	CTRL	32.8 %	87.0 %	0.30 %	0.76 %
	human bone marrow sample	CTRL	12.6 %	46.6 %	1.11 %	1.00 %
	UPI-13	WT	6.36 %	5.82 %	98.7 %	91.6 %
	UPI-34	WT	3.82 %	5.53 %	90.9 %	85.8 %
	UPI-20	MUT	0.17 %	2.99 %	78.7 %	93.9 %
	UPI-21	MUT	0 %	38.3 %	96.8 %	98.3 %

## Sheet: Figure 2b 450k PCA
	Figure 2b: PCA of 450k data
	UPI	Material	H3F3A status	PC1	PC2
	31	GCTB-SC	wt	-16.4136	-11.7638
	32	GCTB-SC	mut	37.9726	-1.44725
	33	GCTB-SC	mut	31.8116	-3.45107
	3	GCTB-SC	wt	-7.57773	-22.0624
	4	GCTB-SC	mut	43.0113	-2.33901
	5	GCTB-SC	mut	38.5469	-6.04565
	6	GCTB-SC	mut	38.9353	-9.67446
	7	GCTB-SC	mut	41.3595	-0.298128
	8	GCTB-SC	mut	39.1799	-5.95415
	9	GCTB-SC	mut	34.8052	-13.1749
	11	GCTB-SC	mut	34.0445	-14.9329
	12	GCTB-SC	mut	31.1992	-17.835
	12	GCTB-SC	mut	35.8928	-22.2965
	13	GCTB-SC	wt	-15.8663	-25.5549
	15	GCTB-SC	wt	-13.7767	-26.4331
	34	GCTB-SC	wt	-14.1672	-31.9531
	301	Tissue	wt	-5.80414	-8.04934
	310	Tissue	mut	-6.00978	10.1848
	311	Tissue	mut	5.83968	18.6722
	314	Tissue	mut	-3.48261	14.1276
	317	Tissue	mut	-1.02561	13.1833
	318	Tissue	mut	2.36448	12.4992
	319	Tissue	wt	-31.0188	3.83472
	302	Tissue	mut	5.25872	5.11958
	320	Tissue	mut	1.00646	13.162
	321	Tissue	mut	2.1658	12.9639
	322	Tissue	mut	2.23767	12.0252
	323	Tissue	mut	0.400044	14.409
	304	Tissue	wt	-29.8927	-2.89163
	306	Tissue	mut	-6.22015	8.98594
	307	Tissue	mut	-6.67538	14.9468
	308	Tissue	mut	-1.73549	10.0507
	309	Tissue	mut	-1.0315	14.5077
	151	Tissue	mut	-1.23544	13.0474
	152	Tissue	mut	7.44321	5.02983
	153	Tissue	mut	-6.23756	3.95774
	154	Tissue	mut	-10.6658	13.8259
	155	Tissue	mut	-2.36358	4.20846
	156	Tissue	mut	-7.80574	2.18965
	157	Tissue	mut	8.82855	3.58931
	158	Tissue	mut	-7.96774	10.3799
	159	Tissue	mut	5.8278	11.5558
	160	Tissue	mut	1.66401	9.40492
	161	Tissue	wt	-29.9244	-5.93467
	162	Tissue	wt	1.13157	4.52257
	163	Tissue	mut	1.8054	3.26757
	164	Tissue	wt	-32.9008	2.32219
	201	Tissue	mut	-6.07698	7.25088
	202	Tissue	mut	-6.79538	5.58481
	203	Tissue	mut	-4.81852	4.10612
	205	Tissue	mut	-3.70936	-1.28601
	206	Tissue	mut	12.5773	-0.626007
	207	Tissue	mut	-1.84038	5.83071
	208	Tissue	mut	4.87729	3.83189
	209	Tissue	mut	-5.89231	3.35914
	210	Tissue	mut	-11.5779	0.515215
	211	Tissue	mut	0.210236	1.19979
	212	Tissue	mut	5.85666	-3.08613
	213	Tissue	mut	-12.0322	3.58376
	214	Tissue	mut	-8.86098	-3.85405
	215	Tissue	mut	-0.540759	0.393799
	217	Tissue	mut	-3.73979	-4.26714
	219	Tissue	mut	-1.05762	2.10812
	221	Tissue	mut	2.19903	6.25216
	222	Tissue	mut	-7.06556	1.47524
	36	nt-SC	wt	-6.96774	-23.0312
	37	nt-SC	wt	-17.4795	-29.248
	38	nt-SC	wt	-16.6222	-31.0058
	39	nt-SC	wt	-16.4644	-29.8261
	3	Tissue	mut	-5.05914	4.67245
	13	Tissue	mut	4.27323	5.13695
	15	Tissue	mut	-4.37401	9.54558
	12	Tissue	mut	1.4664	-5.22849
	11	Tissue	mut	-2.30313	0.316452
	5	Tissue	mut	1.57733	2.01554
	6	Tissue	mut	-7.63979	1.4697
	7	Tissue	mut	5.36517	11.0611
	4	Tissue	mut	8.1338	4.10629
	8	Tissue	mut	-10.1029	4.00285
	9	Tissue	mut	-8.592	5.79493
	12	Tissue	mut	-0.127805	-1.48657
	31	Tissue	mut	-5.85813	0.913231
	32	Tissue	mut	2.21002	3.99707
	108	Tissue	mut	-5.98786	7.85396
	109	Tissue	wt	-29.3223	-8.8697
	110	Tissue	mut	-11.4828	2.86915
	34	Tissue	wt	-27.3771	-9.04067
	112	Tissue	mut	7.50742	4.30356
	113	Tissue	mut	0.581092	3.42341

## Sheet: Figure 2f ChromHMM 
	Figure 2f: Summarization of epigenetic alterations in ChromHMM states of the MSCs.
	Plotted values
	Mark	Statistic	TssA	TssAFlnk	TxFlnk	Tx	TxWk	EnhG	Enh	ZNF/Rpts	Het	TssBiv	BivFlnk	EnhBiv	ReprPC	ReprPCWk	Quies
	DNAm	mean beta-value difference	0.018026	0.00441532	-0.0422677	-0.0525805	-0.0760883	-0.0401361	-0.0584627	-0.114886	-0.269087	0.145203	0.179256	0.0612016	-0.191637	-0.240608	-0.232167
	ATAC	coverage delta (MUT-WT), root-mean-square standardized	-0.348884	-0.489625	-0.393426	-0.0996578	-0.0946465	-0.03673	0.165966	-1.90633	-0.0442332	-1.6363	-2.6414	-0.372197	-0.0791219	0.00219794	-0.0255861
	K9me3	coverage delta (MUT-WT), root-mean-square standardized	0.223354	0.264274	0.606584	1.05064	0.717052	0.731058	0.179034	-1.62345	-2.56149	0.875751	0.205586	0.112865	-0.599064	-0.566962	-0.792943
	K27me3	coverage delta (MUT-WT), root-mean-square standardized	-0.0749451	0.00330001	0.0897073	0.0707518	-0.0370525	0.0906596	-0.033605	-0.0364999	-0.0679232	-1.94606	-2.06216	-2.24135	-0.912814	-0.242306	-0.0970354
	K4me1	coverage delta (MUT-WT), root-mean-square standardized	-0.814303	-1.52775	-1.83875	-0.144677	-0.324338	-1.29775	-1.15347	0.0300369	-0.0796692	-1.19181	-1.40169	-1.03465	-0.0425534	0.0824292	0.0980976
	K27ac	coverage delta (MUT-WT), root-mean-square standardized	1.25869	1.8983	-0.326051	-0.898064	0.55223	-0.990965	2.40298	0.0185389	-0.189415	0.142153	0.34187	0.55911	-0.497456	-0.209763	0.246347
	K36me3	coverage delta (MUT-WT), root-mean-square standardized	0.146644	-0.0512567	-1.48665	-0.943451	-0.444379	-1.16387	-0.199303	-1.84044	-0.171827	1.15453	1.24112	0.90338	1.17298	0.885155	-0.13544
	K4me3	coverage delta (MUT-WT), root-mean-square standardized	0.156825	0.57916	0.81763	0.113282	0.12463	0.279292	0.18084	0.0742237	0.016948	-2.25729	-2.66396	-0.736017	-0.274512	-0.130952	0.0174884
	Group-wise means, H3.3 WT cells
	Mark	Statistic	TssA	TssAFlnk	TxFlnk	Tx	TxWk	EnhG	Enh	ZNF/Rpts	Het	TssBiv	BivFlnk	EnhBiv	ReprPC	ReprPCWk	Quies
	DNAm	mean beta-value	0.156381	0.30097	0.547857	0.881373	0.83957	0.714403	0.553856	0.806422	0.46122	0.0810026	0.0758884	0.231783	0.490154	0.600178	0.64266
	ATAC	mean normalized coverage	74.6609	30.7109	14.4569	2.11341	3.53892	11.0956	19.4607	15.41	1.43714	23.1926	27.6547	12.1981	2.81067	2.63148	1.83227
	K9me3	mean normalized coverage	0.0894126	0.0782182	0.0859797	0.161537	0.146735	0.100541	0.130931	0.970935	0.900914	0.313422	0.421473	0.326073	0.485785	0.403669	0.436402
	K27me3	mean normalized coverage	1.19227	0.944643	0.547699	0.865682	1.18689	0.638465	1.39839	1.43636	3.04379	8.74111	8.75808	9.67038	11.091	7.36256	2.76171
	K4me1	mean normalized coverage	3.87581	6.30984	7.0814	3.39113	4.39137	6.71156	6.49906	2.04317	2.32131	4.23496	4.5504	5.14517	3.77586	3.42587	2.92687
	K27ac	mean normalized coverage	9.96024	11.7458	11.4843	3.59511	4.49902	7.69103	7.50923	2.56798	2.33276	2.4512	2.59811	2.65703	2.6339	2.65653	2.77397
	K36me3	mean normalized coverage	1.39589	1.84902	4.50555	6.92723	4.08277	5.45332	2.50678	6.22176	3.4075	1.5668	1.52156	2.01387	2.72103	2.54051	2.93128
	K4me3	mean normalized coverage	21.4212	10.8442	13.684	2.3343	2.60535	2.92203	3.14762	2.57944	3.21494	9.38972	9.77834	4.32918	3.60204	3.15726	2.81137
	Group-wise means, H3.3 MUT cells
	Mark	Statistic	TssA	TssAFlnk	TxFlnk	Tx	TxWk	EnhG	Enh	ZNF/Rpts	Het	TssBiv	BivFlnk	EnhBiv	ReprPC	ReprPCWk	Quies
	DNAm	mean beta-value	0.174407	0.305385	0.505589	0.828793	0.763482	0.674267	0.495393	0.691536	0.192133	0.226206	0.255145	0.292985	0.298517	0.35957	0.410493
	ATAC	mean normalized coverage	73.2315	28.7049	12.845	1.70511	3.15115	10.9451	20.1407	7.5997	1.25592	16.4886	16.8328	10.6732	2.4865	2.64049	1.72744
	K9me3	mean normalized coverage	0.101488	0.0925064	0.118775	0.218341	0.185503	0.140066	0.140611	0.883162	0.762426	0.36077	0.432588	0.332175	0.453396	0.373016	0.393531
	K27me3	mean normalized coverage	1.11246	0.948157	0.643225	0.941023	1.14743	0.735005	1.36261	1.39749	2.97146	6.66882	6.56216	7.28365	10.119	7.10454	2.65838
	K4me1	mean normalized coverage	3.33901	5.30272	5.86927	3.29576	4.17756	5.85607	5.73868	2.06297	2.26879	3.44931	3.62639	4.46311	3.74781	3.48021	2.99154
	K27ac	mean normalized coverage	10.4004	12.4097	11.3703	3.28105	4.69214	7.34448	8.34958	2.57447	2.26652	2.50092	2.71767	2.85256	2.45994	2.58317	2.86012
	K36me3	mean normalized coverage	1.44009	1.83357	4.0575	6.64289	3.94885	5.10255	2.44672	5.66709	3.35572	1.91475	1.89561	2.28613	3.07454	2.80728	2.89046
	K4me3	mean normalized coverage	21.5669	11.3822	14.4435	2.43953	2.72112	3.18147	3.3156	2.64838	3.23068	7.29293	7.30379	3.6455	3.34705	3.03562	2.82761

## Sheet: Figure 3 WGBS
	Figure 3b: Mean genome-wide DNA methylation
	Sample	Group	Mean methylation
	UPI-34-C	WT	0.575
	UPI-13-C	WT	0.639
	UPI-37-C	WT	0.589
	UPI-40-C	WT	0.597
	UPI-4-C	MUT	0.441
	UPI-6-C	MUT	0.417
	UPI-7-C	MUT	0.427
	UPI-8-C	MUT	0.376
	UPI-9-C	MUT	0.387
	UPI-11-C	MUT	0.403
	UPI-12.2-C	MUT	0.361
		F test for the equality of variances, p	0.0634
		Two-sample T test, T	3.2777
		Two-sample T test, p	0.0083

## Sheet: Figure 3 LMDs
	LMD summary information (Figures 3c and 3f)
	LMD	# Segments	Mean size, bp	Median size,bp	Min size, bp	Max size, bp	Total length, bp	Genes/Mb	ATAC, # lost peaks	ATAC, #gained peaks	ATAC lost peaks/Mb	ATAC gained peaks/Mb	ATAC peak density, LFC
	I	1191	521318	280000	20000	4840000	620889299	12.6826	9861	7778	15.877	12.5232	-0.342335
	II	1620	573751	360000	20000	6160000	929476182	11.3959	11508	13264	12.2268	14.0924	0.204879
	III	1930	275926	200000	20000	2300000	532536679	5.44027	2425	7781	4.20148	13.4811	1.68197
	IV	1034	556749	420000	20000	6380000	575678658	2.11427	397	3658	0.52493	4.83676	3.20384
	Mean normalized ChIP-seq coverage of histone marks in LMDs, H3.3 WT (Figure 3e)
	LMD	K9me3	K27me3	K4me1	K27ac	K36me3	K4me3
	I	0.177956	1.44151	3.44861	3.7003	4.22694	2.72387
	II	0.280926	3.42496	3.32423	3.29909	3.07533	3.10722
	III	0.465786	4.6703	2.96013	2.59298	2.44001	3.19503
	IV	0.683812	3.20621	2.4068	2.16921	2.37284	3.07588
	Mean normalized ChIP-seq coverage of histone marks in LMDs, H3.3 MUT
	LMD	K9me3	K27me3	K4me1	K27ac	K36me3	K4me3
	I	0.196261	1.24235	3.33669	3.73376	4.05178	2.80146
	II	0.257392	3.14099	3.36434	3.40344	3.03696	3.08003
	III	0.35115	5.26915	3.05181	2.52763	2.53562	3.09176
	IV	0.545341	3.51111	2.32669	2.01359	2.41941	3.09295
	Mean difference, root-mean-square standardized (Figure 3h)
	LMD	K9me3	K27me3	K4me1	K27ac	K36me3	K4me3
	I	0.246672	-0.474881	-1.15742	0.294296	-1.47704	1.01895
	II	-0.31713	-0.677113	0.414776	0.917971	-0.323568	-0.357137
	III	-1.54481	1.42791	0.948191	-0.574912	0.80619	-1.35618
	IV	-1.866	0.727011	-0.828416	-1.36894	0.392704	0.224178

## Sheet: Supp. Figure 3a LINE1 Meth.
	Supplementary Figure 3a: LINE1 methylation measured using MassARRAY
	Cell line	Group	CpG1+CpG2 LINE1
	UPI-3	WT	55
	UPI-13	WT	58.5
	UPI-34	WT	54.5
	UPI-35	WT	56.5
	UPI-6	MUT	37
	UPI-7	MUT	40
	UPI-8	MUT	41
	UPI-21	MUT	37.5
	UPI-20	MUT	32.5
	UPI-9	MUT	30
	UPI-11	MUT	33.5
	UPI-12	MUT	34
	UPI-12.2	MUT	28
	UPI-5	MUT	37.5
		F test to compare variances, p	0.1862
		Two-sample T test, T	t=9.426 df=12
		Two-sample T test, p	<0.0001

## Sheet: Figure5 Expression RNA-seq
	Expression values RNA-seq (Figure 5 b,c, e)
							TPM values
	Sample_ID	Tumor	H3F3A_status	EBF1	EBF2	EBF3	EBF4	TNFSF11	TNFRSF11B
	UPI-5-C	GCTB	MUT	15.6022	0	1.95429	0.084866	0.426481	13.8776
	UPI-6-C	GCTB	MUT	24.673	0	3.20439	8.28228	1.19811	150.72
	UPI-7-C	GCTB	MUT	9.84579	0.125265	0.014615	8.38163	1.76854	7.35939
	UPI-8-C	GCTB	MUT	18.0794	0	0	1.47389	0.175165	6.43005
	UPI-11-C	GCTB	MUT	5.27791	0.059894	5.95791	1.03703	38.6252	6.61307
	UPI-12.1-C	GCTB	MUT	5.12842	0.059984	7.98747	0.626259	2.19974	102.276
	UPI-13-C	GCTB	WT	9.93026	4.38148	22.4103	0.916951	0.045061	244.902
	UPI-34-C	GCTB	WT	14.2848	5.91487	23.233	0.367625	0.422225	152.999
	UPI-37-C	MSC	WT	10.2966	3.56945	23.7632	0.284982	0.685152	165.65
	UPI-38-C	MSC	WT	9.46697	22.1771	23.1164	0.015536	0	95.4192
	UPI-39-C	MSC	WT	7.08942	29.7846	39.1878	0.019293	0	57.8059
	UPI-40-C	MSC	WT	6.58871	3.98301	31.4187	0.775511	1.81251	41.5173
			Shapiro-Wilk Test, H3.3 WT	0.466658	0.0207797	0.0237843	0.333995	0.0414837	0.711
			Shapiro-Wilk Test, H3.3 MUT	0.543074	0.0874877	0.444883	0.0154544	9.2216e-05	0.0130309
			Welch t-test,T	-1.03987
			Welch t-test, p	0.336985
			Wilcoxon rank sum test, W		36	36	6	7	30
			Wilcoxon rank sum test, p		0.00477182	0.0021645	0.0649351	0.0921251	0.0649351
			Significance interval		**	**	・	・	・

## Sheet: Suppl. Figure 5 ELISA
	Supplementary Figure 5b: OPG ELISA
	Replicate 1	Cell line	Group	pg OPG/cells (Cell titer blue)	centered values (value - mean replicate)		Cell line	H3.3 Group	Mean centered values over replicates
		UPI-13	WT	0.007	0.002		UPI-13	WT	-0.000473096
		UPI-20	MUT	0.003	-0.002		UPI-15	WT	0.00556502
		Mean replicate		0.005			UPI-35	WT	0.0229687
							UPI-7	MUT	-0.00114524
	Replicate 2						UPI-8	MUT	-0.00778201
		UPI-13	WT	0.024	0.00183333		UPI-20	MUT	-0.002
		UPI-15	WT	0.029	0.00683333		UPI-6	MUT	-0.00705357
		UPI-35	WT	0.036	0.0138333		UPI-11	MUT	-0.0181667
		UPI-11	MUT	0.004	-0.0181667		UPI-34	WT	0.00451336
		UPI-7	MUT	0.033	0.0108333		UPI-16	MUT	-0.00075406
		UPI-8	MUT	0.007	-0.0151667		UPI-5	MUT	-0.00297066
		Mean replicate		0.0221667
	Replicate 3							F test to compare variances, p	0.2692
		UPI-15	WT	0.0089	0.00372			Two-sample T test, T	t=2,846 df=9
		UPI-13	WT	0.007	0.00182			Two-sample T test, p	0.0192
		UPI-6	MUT	0.0004	-0.00478
		UPI-7	MUT	0.0056	0.00042
		UPI-8	MUT	0.004	-0.00118
		Mean replicate		0.00518
	Replicate 4	UPI-35	WT	0.0479603	0.032104
		UPI-13	WT	0.00862614	-0.00723017
		UPI-15	WT	0.021998	0.00614173
		UPI-6	MUT	0.00652917	-0.00932714
		UPI-7	MUT	0.00116725	-0.0146891
		UPI-8	MUT	0.00885694	-0.00699937
		Mean replicate		0.0158563
	Replicate 5	UPI-34	WT	0.0098268	0.00451336
		UPI-13	WT	0.0045248	-0.000788643
		UPI-16	MUT	0.00455938	-0.00075406
		UPI-5	MUT	0.00234278	-0.00297066
		Mean replicate		0.00531344

## Sheet: Suppl. Figure 5 qRT-PCR
	Supplementary Figure 5a: RANKL expression							Supplementary Figure 5b: OPG expression								Supplementary Figure 5e: EBF expression
	Sample	Group	Ct, GAPDH	Ct, RANKL	dCt, RANKL-GAPDH	rel. Expression		Sample (replicate)	Group	Ct, OPG	Ct, GAPDH	dCt, OPG-GAPDH	Rel. Expression, OPG	Mean over replicates		Sample	Group	Ct, GAPDH	Ct, EBF1	Ct, EBF2	Ct, EBF3	Ct, EBF4	dCt, EBF1	dCt, EBF2	dCt, EBF3	dCt, EBF4	rel. expr., EBF1	rel. expr., EBF2	rel. expr., EBF3	rel. expr., EBF4
	UPI-16	MUT	17.5633	27.84	10.2767	0.000806149		UPI-40 (rep1)	WT	25.48	18.52	6.96	0.00803214	0.0239149		UPI-6	MUT	18.4	23.0767	33.52	26.9133	27.9767	4.67667	15.12	8.51333	9.57667	0.0391006	2.80819e-05	0.00273673	0.00130959
	UPI-20	MUT	17.77	28.61	10.84	0.00054555		UPI-40 (rep2)	WT	23.89	19.7767	4.11333	0.0577781			UPI-8	MUT	17.9233	20.94	33.83	40	31.1833	3.01667	15.9067	22.0767	13.26	0.123564	1.62786e-05	2.26079e-07	0.000101939
	UPI-34	WT	18.3467	31.18	12.8333	0.000137019		UPI-40 (rep3)	WT	26.6	19.2033	7.39667	0.00593446			UPI-7	MUT	17.67	22.1233	29.99	29.5933	28.17	4.45333	12.32	11.9233	10.5	0.0456471	0.000195574	0.000257465	0.000690534
	UPI-45	MUT	17.4033	30.5933	13.19	0.000107008		UPI-38	WT	24.5833	18.4833	6.1	0.0145786	0.0145786		UPI-13	WT	18.2067	21.5067	23.1767	23.8233	30.4133	3.3	4.97	5.61667	12.2067	0.101532	0.0319066	0.0203805	0.000211557
	UPI-6	MUT	17.2633	29.05	11.7867	0.000283048		UPI-13 (rep1)	WT	23.4333	19.3133	4.12	0.0575117	0.0483456		UPI-3	WT	17.99	21.7367	22.0167	24.84	30.87	3.74667	4.02667	6.85	12.88	0.0744974	0.0613554	0.00866851	0.000132658
	UPI-8	MUT	16.62	33.16	16.54	1.04946e-05		UPI-13 (rep2)	WT	22.46	18.6	3.86	0.0688691			UPI-40	WT	18.5967	22.1467	21.9733	23.95	40	3.55	3.37667	5.35333	21.4033	0.0853775	0.0962769	0.0244617	3.60541e-07
	UPI-7	MUT	17.73	29.0667	11.3367	0.000386655		UPI-13 (rep3)	WT	23.95	19.2	4.75	0.0371627			UPI-37	WT	17.8333		24.3067				6.47333				0.0112547
	UPI-13	WT	17.76	31.84	14.08	5.77428e-05		UPI-13 (rep4)	WT	23.7967	18.73	5.06667	0.0298388			UPI-39	WT	18.19		20.6433				2.45333				0.182588
	UPI-3	WT	17.6367	31.1233	13.4867	8.71182e-05		UPI-12 (rep1)	MUT	24.6533	18.8267	5.82667	0.0176197	0.0256728		UPI-34	WT	17.9767		22.99				5.01333				0.0309625
	UPI-40	WT	18.23	31.7633	13.5333	8.43453e-05		UPI-12 (rep2)	MUT	23.16	18.27	4.89	0.0337259			UPI-4	MUT	18.6433		33.425				14.7817				3.55038e-05
								UPI-6 (rep1)	MUT	22.8833	17.6933	5.19	0.0273939	0.0435627		UPI-11	MUT	17.5133		29.7433				12.23				0.000208163
					F test to compare variances, p	0.0045		UPI-6 (rep2)	MUT	22.2467	18.4833	3.76333	0.0736417			UPI-12	MUT	17.7867		29.5167				11.73				0.000294387
					Two-sample T test with Welch correction, T	t=2,202 df=5,191		UPI-6 (rep3)	MUT	23.285	18.4267	4.85833	0.0344743			UPI-45	MUT	17.78		31.415	26.0033			13.635	8.22333			7.86061e-05	0.00334603
					Two-sample T test with Welch correction, p	0.0769		UPI-6 (rep4)	MUT	23.75	19.06	4.69	0.0387409			UPI-19	MUT	17.4233		33.315	26.9767			15.8917	9.55333			1.64487e-05	0.00133094
								UPI-8 (rep1)	MUT	28.26	18.0533	10.2067	0.000846228	0.00239011		UPI-21	MUT	17.8767		33.32	28.28			15.4433	10.4033			2.24436e-05	0.000738388
								UPI-8 (rep2)	MUT	25.3733	17.6867	7.68667	0.00485381			UPI-17	MUT	17.7333		26.2033	26.0667			8.47	8.33333			0.00282017	0.00310039
								UPI-8 (rep3)	MUT	26.7033	18.0833	8.62	0.00254168			UPI-20	MUT	17.82		25.48	28.1533			7.66	10.3333			0.00494436	0.000775098
								UPI-8 (rep4)	MUT	27.42	17.8533	9.56667	0.0013187
								UPI-34	WT	22.7867	18.9533	3.83333	0.0701539	0.0701539												F test to compare variances, p	0.1541	<0.0001	0.0004	0.0605
								UPI-7 (rep1)	MUT	23.7367	18.6667	5.07	0.0297699	0.0258724												Two-sample T test, T	t=0.6257; df=4			t=1.654; df=4
								UPI-7 (rep2)	MUT	24.24	18.7933	5.44667	0.0229293													Two-sample T test, p	0.5654			0.1734
								UPI-7 (rep3)	MUT	23.1267	17.8	5.32667	0.024918													Two-sample T test with Welch correction, T		t=2.653; df=5.004	t=3.427; df=2.04
								UPI-3 (rep1)	WT	24.865	18.75	6.115	0.0144278	0.0174988												Two-sample T test with Welch correction, p		0.0452	0.0735
								UPI-3 (rep2)	WT	23.7167	18.1133	5.60333	0.0205697
								UPI-45	MUT	23.4333	17.78	5.65333	0.019869	0.019869
								UPI-19	MUT	23.61	17.4233	6.18667	0.0137286	0.0137286
								UPI-21	MUT	26.52	17.8767	8.64333	0.00250091	0.00250091
								UPI-17	MUT	24.7067	17.7333	6.97333	0.00795825	0.00795825
								UPI-20	MUT	28.0133	17.82	10.1933	0.000854085	0.000854085
													F test to compare variances, p	0.2055
													Two-sample T test, T	t=1.899; df=12
													Two-sample T test, p	0.0819
	Figure 5d: EBF2 knock-down															Supplementary Figure 5d: EBF2 knock-down
				Ct		dCt		Rel. Expression		FC to sicontrol		Log2 FC								Ct		dCt			Rel. Expression		FC to sicontrol
	UPI-13, replicate	Condition	GAPDH	EBF2	OPG	EBF2	OPG	EBF2	OPG	EBF2	OPG	EBF2	OPG			Sample	Group	Condition	GAPDH	EBF2	OPG	EBF2	OPG		EBF2	OPG	EBF2	OPG
	Replicate 1	EBF2 kd	22.73	30.2467	26.9967	7.51667	4.26667	0.00546082	0.0519524	0.0836205	0.858565	-3.58	-0.22			UPI-03	WT	EBF2 kd	19.03	27.5267	25.23	8.49667	6.2		0.00276853	0.0136024	0.0617821	0.676737
		siRNAcontrol	20.9433	24.88	24.99	3.93667	4.04667	0.0653048	0.0605107	1	1							siRNAcontrol	19.1033	23.5833	24.74	4.48	5.63667		0.0448111	0.0200999	1	1
	Replicate 2	EBF2 kd	18.31	26.3333	25.21	8.02333	6.9	0.00384358	0.00837323	0.136156	0.756109	-2.87667	-0.403333			UPI-34	WT	EBF2 kd	18.3033	24.9633	23.7467	6.66	5.44333		0.00988872	0.0229823	0.229516	0.68302
		siRNAcontrol	18.2567	23.4033	24.7533	5.14667	6.49667	0.0282292	0.0110741	1	1							siRNAcontrol	18.2333	22.77	23.1267	4.53667	4.89333		0.0430851	0.033648	1	1
	Replicate 3	EBF2 kd	18.8267	28.5433	23.21	9.71667	4.38333	0.00118848	0.0479165	0.0743254	0.76313	-3.75	-0.39
		siRNAcontrol	18.5233	24.49	22.5167	5.96667	3.99333	0.0159902	0.0627895	1	1
	Replicate 4	EBF2 kd	19.5867	27.6067	23.3567	8.02	3.77	0.00385247	0.0733022	0.278034	0.638754	-1.84667	-0.646667
		siRNAcontrol	19.73	25.9033	22.8533	6.17333	3.12333	0.0138561	0.114758	1	1
											One sample t-test to hypothetical value 0, p	0.0061	0.0179
											t, df	t=6.969; df=3	t=4.728; df=3

[truncated: 2 more sheets: Figure 6b Diff. PCA, Figure 6f ALP quantification]
